# Supplementary material for: Identification of pivotal genes associated with the prognosis of gastric carcinoma through integrated analysis
Source: Biosci Rep. 2021 Apr 14;41(4):BSR20203676. doi: 10.1042/BSR20203676 (PMC8047542; doi:10.1042/BSR20203676)
Supplement: Supplementary Tables S1-S6 [file BSR-2020-3676_supp.zip]

Archive with 6 entries (6 files):
- BSR-2020-3676_suppS1.xls
- BSR-2020-3676_suppS2.xls
- BSR-2020-3676_suppS3.xls
- BSR-2020-3676_suppS4.xls
- BSR-2020-3676_suppS5.xls
- BSR-2020-3676_suppS6.docx
