# Supplementary material for: Identification of pivotal genes associated with the prognosis of gastric carcinoma through integrated analysis
Source: Biosci Rep. 2021 Apr 14;41(4):BSR20203676. doi: 10.1042/BSR20203676 (PMC8047542; doi:10.1042/BSR20203676)
Supplement: Supplementary Tables S1-S6 [file BSR-2020-3676_supp.zip › BSR-2020-3676_suppS1.xls]

id	logFC	AveExpr	t	P.Value	adj.P.Val	B
BANF1	3.22262041612067	9.58328601911157	52.0898486756599	4.63627208609198e-90	1.00393835752236e-85	192.630768973237
TRAPPC1	3.02974525835576	8.65584719524793	41.5258294401057	8.80433137396913e-78	9.53244957859638e-74	165.77044155635
PCGF1	1.6608228016263	7.14809739703857	33.5000327092889	1.66020535534306e-66	1.19833622548662e-62	140.631466111355
ERI3	2.17270664058052	6.38746773780418	29.4664175113339	5.34895191142775e-60	2.7200153115296e-56	125.974729043929
AP2M1	2.08738955056356	9.95951148714417	29.4252916853531	6.28063016424125e-60	2.7200153115296e-56	125.817213484985
NAPA	1.8895890007995	8.03650811719467	26.7053526475659	3.75900662609324e-55	1.35662549135705e-51	115.006307651591
VSTM2A	-2.24054440030615	3.34794432788108	-26.0285433824353	6.5530975553248e-54	2.02715392090004e-50	112.190855330041
EVI5	-1.17900361442611	5.16130353960055	-25.8760809006937	1.25633786433726e-53	3.1828622725135e-50	111.549454692025
Y16709	2.93907392330641	11.4798188341368	25.8640159836957	1.32288540004717e-53	3.1828622725135e-50	111.498584650237
PRKCSH	2.25210273845599	8.52250807696281	24.8685632369073	9.89684739493476e-52	2.14306333489917e-48	107.243271189456
AGO2	2.21534241595492	8.18524926825069	24.3327234888294	1.05828614388636e-50	2.08328437815594e-47	104.904385141258
ANKHD1	-2.10049854818455	3.96663530796602	-23.971483693457	5.32822229762615e-50	9.10336916674389e-47	103.308180208947
VMP1	3.31773751564877	8.7528937994146	23.9658374015972	5.46521654972156e-50	9.10336916674389e-47	103.283105781526
SEPT2	1.44099322770173	8.39172614818641	23.5568922447154	3.47120103438473e-49	5.36895622846907e-46	101.456714117375
NCKAP5	-2.18468142402305	3.05456923723026	-23.5124121040195	4.24939734929216e-49	6.13443001343817e-46	101.256828594165
ND2	1.00412272913499	13.6791185370179	23.4610471889051	5.36908067614425e-49	7.26637956007673e-46	101.025702016317
ENPP6	-1.57522685314048	2.93455920394284	-23.2383569648003	1.48542424322001e-48	1.89208097427565e-45	100.019907943305
YWHAE	2.29335444087594	8.94947906806703	22.5865659818488	3.02226778167451e-47	3.63578814135444e-44	97.0407248269347
AAAS	1.16911051908564	7.42179715349518	22.362900768954	8.60046351515336e-47	9.80181247142794e-44	96.0061680541765
RP11-108L7.15	-1.60654901085176	4.80269249339991	-22.1300222156098	2.57189855642354e-46	2.78459456703977e-43	94.922301058167
PCAT18	-2.4806418975469	3.44701589152893	-22.0516528473335	3.72393331410611e-46	3.83990723731684e-43	94.5560121173797
ASNA1	1.33807391875804	8.08998043276515	21.9677202746362	5.54021141907797e-46	5.45307900312338e-43	94.1628587785257
HIPK1	1.25091950432901	6.20241995764463	21.8629321963206	9.10858300464572e-46	8.57553288619993e-43	93.6707607352407
TRIP10	2.03751848024161	7.27482859702135	21.7879219150832	1.30130353775279e-45	1.17410111693746e-42	93.3176463485266
ASB8	-1.27879681325806	7.10794951922635	-21.46949522966	5.96272323632615e-45	5.16467235837626e-42	91.8106595017462
CD74	2.29449111879412	8.65716707897153	21.418431152416	7.62019475187739e-45	6.34644989065973e-42	91.5677893007313
MORC2-AS1	1.55391580846593	6.86551724405992	21.3039539507082	1.32215816589005e-44	1.06037084904382e-41	91.0221022881309
NUCB1	1.97484142740143	8.21874018480257	21.2185722412711	1.99636200258463e-44	1.54390081442741e-41	90.6140141605856
SPTAN1	1.14242864269139	6.46017071504821	21.1080376344785	3.40802920357254e-44	2.54474015083309e-41	90.0843173761976
KCNK10	-1.86050419409344	4.35851630251377	-20.4042900902145	1.06392771439009e-42	7.67943024246765e-40	86.6750068890621
PPP2R1A	1.56323134357572	8.63761888415404	20.3548364017343	1.35814636227124e-42	9.48687139632949e-40	86.4330266509482
AGAP9	-1.47499246798584	4.76596204766414	-20.0361022807984	6.60039573067554e-42	4.46640528600151e-39	84.8658579089219
SF3B4	1.88197135325261	8.56471791465794	19.9135535015305	1.21633197294337e-41	7.98134925518656e-39	84.2598085246325
PPP3R1	-1.83834244329882	6.05409237686524	-19.7521779046067	2.72838280842223e-41	1.64112225926597e-38	83.4587842302757
LOC643201	-1.63451957577708	4.16044215507346	-19.5513007610577	7.49273086530326e-41	4.38507011235883e-38	82.4569820579875
LOC728730	-1.55017990990016	4.73757689502984	-19.5080008146543	9.32184469526747e-41	5.31197960608742e-38	82.2403561515078
SNX27	1.41275082497758	7.58988073593893	19.4328515398307	1.36264832400137e-40	7.56584277126297e-38	81.8638159711196
GNAI2	1.73511204451367	8.25532658956038	19.2870676717024	2.85184998841712e-40	1.54384899122961e-37	81.1312778165189
SRPR	1.38400720518896	8.46035783235767	19.1841301614665	4.81177068439399e-40	2.5413190829236e-37	80.6123837309987
KIF21A	-2.28790337050037	5.43509688865932	-19.0872889406471	7.88060557726026e-40	4.06301507547604e-37	80.1229735927726
TRAF3IP2	-1.23467286664911	5.9394555428719	-19.0678810918325	8.70081624198797e-40	4.38156918381413e-37	80.0247461386553
PLD3	2.23400088616376	8.82194027476469	19.0361027216138	1.02332442557675e-39	5.03615161623611e-37	79.8638040297325
TGFB1	1.653562368526	5.82834301299931	18.9591088677663	1.51684009443711e-39	7.29903453443139e-37	79.4733285927971
LINC01268	-1.79557704603467	4.07777803957185	-18.8661384881424	2.44211835332947e-39	1.14960067006514e-36	79.0008123274
FTX	1.9304184698871	7.86408321674128	18.8138592513574	3.19357854146977e-39	1.47135637738269e-36	78.7346187010476
LOC101929340	-2.07241908001833	4.09429576784894	-18.8063057309422	3.3198918129404e-39	1.49768619411274e-36	78.6961289441565
PFN1	1.29656875346125	11.3263238991047	18.7929030515912	3.55650229745364e-39	1.57168368875635e-36	78.6278161669934
TRIM28	1.90202382788795	9.12956258416552	18.7399047861127	4.67035183652177e-39	2.02263597336085e-36	78.357461043128
CLPTM1	1.40708883124683	8.05984565679523	18.7190510224763	5.1993706944898e-39	2.20759162781338e-36	78.2509829690259
ARRB2	1.46102350602551	6.95622683425161	18.6716453813395	6.63704619553643e-39	2.76381919842588e-36	78.0087253281512
RP11-454F8.2	-1.08442979118892	4.67438427407599	-18.607082509153	9.25909845739408e-39	3.78295316974361e-36	77.6783261876233
RDH5	-1.45590902564253	4.70284053868228	-18.5873645204563	1.02511846484705e-38	4.11072504403667e-36	77.5773135104844
ANAPC2	1.42075981376019	6.63812199021465	18.5800102549099	1.06479709441832e-38	4.19220296046079e-36	77.5396258435611
SALL1	-1.78793912691588	3.06948764652204	-18.5695622542564	1.12383560664289e-38	4.34563146897233e-36	77.4860721362484
NUMB	-2.07223931877657	5.50795095001148	-18.4978547564686	1.62820993859905e-38	6.18548386147785e-36	77.1181420644896
TMEM214	1.39746470662708	8.24708597552227	18.3888681134198	2.86390018004535e-38	1.06922231894314e-35	76.5576770242767
NONO	1.05957586145236	9.76193009308999	18.3193436736853	4.10905942780744e-38	1.50809445508038e-35	76.1993564797351
CTC-471J1.2	-1.60204935243848	3.41208786200069	-18.3060588368804	4.40281957182824e-38	1.58897758347281e-35	76.1308180822204
ZYX	2.59650477396553	8.21328170747245	18.2714722899575	5.27047233821006e-38	1.8709312788787e-35	75.9522758827506
CYP2C19	-2.16456689991128	5.26272716371097	-18.2327981603378	6.44580710091633e-38	2.2244622082547e-35	75.7524529321413
NMT2	-1.45628421757147	5.40645564893251	-18.2320243403298	6.47183518611093e-38	2.2244622082547e-35	75.7484527928181
G6PC3	1.29138654596155	7.96820135123967	18.1665033132217	9.10612188862447e-38	3.08099942775429e-35	75.4094768931195
ADH7	-3.19007286374361	3.85580148903811	-18.1221930442234	1.14752114335063e-37	3.77032741825098e-35	75.1799275315819
SPINK7	-2.27708641010491	3.95993597440312	-18.1219177942021	1.14917156001e-37	3.77032741825098e-35	75.1785008222068
OS9	1.05285593225693	9.30877629729109	18.0370360584928	1.79086414503562e-37	5.78796599949273e-35	74.7380746301406
TPP1	1.16161883415234	8.37037120397153	18.0195346915217	1.96262918455037e-37	6.2498194650373e-35	74.6471520738759
SYT16	-1.53395227950353	3.41567969209137	-17.9891033094184	2.3016503982428e-37	7.22317938022458e-35	74.488963914948
ZBTB3	-1.06400189964315	5.01974567602158	-17.9539747960257	2.76683783649977e-37	8.55901521593799e-35	74.3062140433669
NKX6-3	-2.23680969139269	6.48234602754821	-17.8197077955393	5.59957231714544e-37	1.70779068951362e-34	73.6062834238249
MAPKAPK2	1.08134628668928	6.85356170247934	17.7273931603735	9.10377432173943e-37	2.73796012726313e-34	73.1237377245696
LOC102724275	-1.36353021961409	3.98110924245294	-17.6892611836758	1.11311139390558e-36	3.30182385255225e-34	72.9241037972387
AC092620.2	-1.76451349739675	4.25093217120064	-17.596325091879	1.81833707084091e-36	5.32084742324177e-34	72.4367919758149
RP11-403P17.3	1.64491439286689	6.85599711283287	17.5612310461669	2.18915788709647e-36	6.32053665162492e-34	72.2524961863993
RP11-567C2.1	-1.6563124029094	3.23752955188246	-17.5514126235689	2.30589420051262e-36	6.5699780286711e-34	72.2009075103725
BSG	1.90875998401485	9.33072734478306	17.4977993790441	3.0628826884791e-36	8.61346256315926e-34	71.9189978677216
STX5	1.08567075416813	6.15711986578857	17.4051843929357	5.00575476818305e-36	1.380313408201e-33	71.4311704087655
RP11-50B3.4	1.65788967168792	6.56210129643021	17.4040581501916	5.03577903610783e-36	1.380313408201e-33	71.4252316689814
ERMAP	-1.23573259861647	5.16381385700758	-17.393868691885	5.31577288042978e-36	1.43884682441033e-33	71.3714949823584
CWH43	-3.68698270564721	3.76520965048209	-17.3715051144516	5.98635267730745e-36	1.60035161573353e-33	71.2535101031341
HMGN2P46	-3.30579892091767	5.31920382191231	-17.2002900334776	1.48953479204739e-35	3.93346175451148e-33	70.3481825782669
CCDC142	-1.33739429777017	4.41655091302227	-17.087554824334	2.71993198114828e-35	7.09607314696204e-33	69.7501180703222
EPHX1	2.83616586624449	8.2226085596017	17.0703422072915	2.98224791682245e-35	7.68780909415159e-33	69.6586682932535
RP11-138A9.1	2.28490729266118	7.86906730472337	17.0616909058471	3.12353899045611e-35	7.95730744698077e-33	69.6126907667413
C8orf49	-1.97342801204126	3.43745066592057	-17.0351317690393	3.60070195046196e-35	9.06623256224458e-33	69.471484908798
CTNNBL1	-1.34902261778987	8.30169156996097	-16.9389695843219	6.02885447370286e-35	1.48350925879047e-32	68.9595088439429
MLF2	1.43093479296829	9.00153035927456	16.9171757797748	6.77693271035503e-35	1.64885057202278e-32	68.8433214282033
DOPEY2	-1.98656088932764	4.96352414789945	-16.8693767846145	8.7605592873619e-35	2.10779056453927e-32	68.5882945245923
RP1-30M3.5	-1.57715112443938	4.54403034773875	-16.8594433264644	9.24097820215806e-35	2.19894661526957e-32	68.5352610466882
IRF3	1.31404060626536	8.29845379643021	16.8313857347463	1.07457263254281e-34	2.52921693316109e-32	68.3854011367883
TMEM173	2.0240228469151	6.94006758844123	16.7849839805505	1.37936142664765e-34	3.21168734759442e-32	68.1373552231432
ARHGDIB	1.70090069093444	8.43078979746327	16.6846468410235	2.36889364290097e-34	5.45702371738061e-32	67.6001124482325
RAB11B-AS1	-1.21048746178972	4.76595225453398	-16.5943149534282	3.85861427269638e-34	8.7952035222071e-32	67.1154183179715
PKM	2.0892085017745	8.06670682093664	16.4327577176817	9.25580752107971e-34	1.98440847585604e-31	66.2461511641807
LY6E	3.10250694082231	8.27874827040289	16.4045180502995	1.07886891669924e-33	2.29037524727503e-31	66.0938922469235
BTBD2	1.39690183897372	6.73448371668388	16.3521620854514	1.43372207696094e-33	3.01415707325361e-31	65.8113605655576
PTPN12	1.41893993845794	6.10369019536272	16.3125997655424	1.77776525459163e-33	3.70151238681991e-31	65.597656912352
TNNI3K	-1.38858359292247	3.19482845090106	-16.2946351341014	1.96026980795781e-33	4.042636421097e-31	65.5005575988101
EMP3	2.82324910063961	8.48387969880624	16.2537952468252	2.44827151526776e-33	4.95466087772038e-31	65.2796782523944
RBM42	1.45011143360243	8.06360450332874	16.2130943095882	3.05602472489948e-33	6.12732957342346e-31	65.0593592894531
EGR1	3.14824134259584	8.96492748289715	16.1589824685286	4.10497329972791e-33	8.15496255342278e-31	64.7661511612162
MAZ	1.48209888000663	7.1241314106405	16.0815069567438	6.26680416908044e-33	1.23364888615698e-30	64.3457634984636
WDR52	-1.84224879153504	4.88336284268825	-16.0623995057093	6.95673004953078e-33	1.35309779047598e-30	64.2419801768376
PEA15	2.09140343191568	9.19150804321625	16.0495977447622	7.46113839201567e-33	1.42976540478502e-30	64.1724234553692
C15orf27	-1.41410902158165	4.49946729714761	-16.0111065909399	9.2099402642952e-33	1.74940391651797e-30	63.9631750573172
RALGDS	1.2444978550076	8.10521226119146	15.9902117706478	1.03259786270134e-32	1.92757535508059e-30	63.8495150924494
CYR61	4.22708390625365	9.03236056330349	15.9703605070919	1.15118280226634e-32	2.13057370942524e-30	63.7414861441301
CCDC134	-1.06179178439803	5.53689096412994	-15.9555907581726	1.24819989161512e-32	2.29055258076557e-30	63.6610816415666
RP11-285J16.1	-1.37755180112905	4.4504080828168	-15.9533370143929	1.26370912554235e-32	2.29285094357648e-30	63.6488104132765
RGS1	2.4591618961624	6.60710050539486	15.9523403138777	1.27062950599971e-32	2.29285094357648e-30	63.6433833770025
C5AR1	2.7063950544343	6.83508893899219	15.9389965270771	1.36702767172374e-32	2.44641464491784e-30	63.5707157000905
ZNF662	-2.66370598229885	5.2249098648129	-15.9339938133213	1.40503141342409e-32	2.49381559231846e-30	63.5434667463757
SEC22B	1.45694301412289	9.56487020199151	15.9161083946369	1.54978443693456e-32	2.70637356430492e-30	63.4460249139008
IFITM2	1.8855671997192	11.1235102206152	15.8854990428807	1.8331075973823e-32	3.17552895309731e-30	63.2791786597315
IFITM3	1.73819708417183	11.885047668905	15.8285244938451	2.50628513414626e-32	4.30723002339708e-30	62.9683423545646
TLCD2	-2.0675103948559	5.80884526320018	-15.810853403324	2.76181481266537e-32	4.67221390261374e-30	62.8718608856998
ABCC6P1	-2.20048531287781	4.02511554028926	-15.7910146949643	3.0799834329081e-32	5.13030471201476e-30	62.7635033750553
IL10RB	-1.50750662273312	7.83452736811295	-15.7709804468359	3.43864959762667e-32	5.68400903717618e-30	62.6540337229917
STYK1	-3.21479486369486	5.56411018640955	-15.7619618134814	3.61351302206202e-32	5.89801541968104e-30	62.6047403288463
BCAR3	-1.96234348194786	6.67114108967516	-15.7615056064751	3.62259190365557e-32	5.89801541968104e-30	62.6022465874837
CS	1.15872157156507	9.84658942435721	15.7471269419978	3.92077787499185e-32	6.33586000784131e-30	62.5236374789202
TLN2	-1.07927218510393	5.35878669427227	-15.7430793005721	4.00907736687684e-32	6.43056009647045e-30	62.5015046536889
CENPB	1.51647930047093	7.23868086504247	15.7138920991722	4.7077431647617e-32	7.49569635954043e-30	62.3418534498732
GLDN	-1.79717752937191	5.83605486400941	-15.6982451558652	5.13134661288716e-32	8.11052405514297e-30	62.2562277092045
TMEM27	-3.32614049023537	3.63323819814623	-15.6176797132545	7.99981818560289e-32	1.24624505748953e-29	61.8149214006945
DR1	-1.11348373424399	6.31204490168733	-15.6046932063053	8.59397777003675e-32	1.32924281880268e-29	61.7437202998677
SLC44A1	-1.4551366510959	7.07029170356979	-15.5634019603581	1.07938226532471e-31	1.64598194178459e-29	61.5172116225962
CYB5R3	1.62329483931009	9.1839808742539	15.504434826193	1.4950822717017e-31	2.26395185394606e-29	61.1934210596445
GTF2I	1.49837716114329	6.8365145602904	15.4759911319386	1.74973488445854e-31	2.63116383250453e-29	61.0371024993203
UXS1	-1.01920920227371	7.87007350126263	-15.4142043812292	2.46309012554199e-31	3.65313380674563e-29	60.6972427996567
BRSK1	1.38204558255821	5.5106212485365	15.4093432290657	2.5302986043919e-31	3.72728476051035e-29	60.6704867025738
RP11-846E15.4	-1.22442410415448	3.90015471616736	-15.3975463458747	2.70115021402028e-31	3.95207477935102e-29	60.6055454935935
SLC4A2	1.74808884401935	7.04870707392103	15.3728443393373	3.09734094940188e-31	4.47234945831597e-29	60.4695146479008
SHH	-1.42433028261866	5.05898899141988	-15.3728028565015	3.09805310218618e-31	4.47234945831597e-29	60.4692861529992
DRAP1	1.32893062410788	7.20541092200413	15.3549781473869	3.41977547849794e-31	4.87183014548648e-29	60.3710876906191
SEC14L1P1	-1.50231743336356	4.29069064207415	-15.2965325341428	4.7292506486524e-31	6.69328062391627e-29	60.0488698451508
PAX6	-2.63316175935513	4.62226168035468	-15.2299078775053	6.84664371556485e-31	9.627092403691e-29	59.6811252791908
JPX	-2.0422107781044	5.53429159099518	-15.202555962472	7.97081177580656e-31	1.11354811737623e-28	59.5300191855539
ZCCHC8	-1.14251908037908	6.65376699770432	-15.192498525615	8.42924325500566e-31	1.17004380412752e-28	59.474437309829
AAMDC	-1.07076886919875	5.36124483347681	-15.1805993702765	9.00591165083449e-31	1.24212745788006e-28	59.4086638330324
STRN4	1.39397658643383	6.27942321103076	15.1243803575978	1.23138482292951e-30	1.68762069339972e-28	59.0977126507679
C1S	3.25716182593307	9.70694695138889	15.0247921407001	2.14492615353969e-30	2.86705129189805e-28	58.5460940827405
NEUROD1	-2.35675082082407	3.56714378162305	-14.96657388609	2.96830924460116e-30	3.91925416967033e-28	58.2231609349767
MGAT3	-1.03891539469015	5.35767262769743	-14.9470775025689	3.30973280939748e-30	4.34357298513291e-28	58.1149400562982
KLHDC3	1.45450299103974	7.96134192464417	14.9120425308189	4.02534226519113e-30	5.23538209725415e-28	57.9203725042564
TMEM144	-1.36730790652178	4.58762692312328	-14.9114970816246	4.037631893606e-30	5.23538209725415e-28	57.9173423789218
C1QA	2.29399572961273	9.0014684869146	14.8967803397623	4.38381125563027e-30	5.65041957913201e-28	57.8355756104694
RAD23A	1.06955126020826	8.37057222061524	14.8918246711722	4.50696193158972e-30	5.77477832347005e-28	57.8080369246845
CTAGE5	-1.05415181318981	4.95698473898072	-14.8558164374856	5.51240224914326e-30	7.02150342958519e-28	57.6078664169339
GAN	-1.15669681412581	4.72554383126722	-14.8537766115176	5.5756677770351e-30	7.06055614291918e-28	57.5965231769419
KBTBD2	1.11527951017414	7.23163447121786	14.8049646134733	7.32729295042652e-30	9.17139893344138e-28	57.3249640694267
RP4-714D9.5	-1.87388211756562	4.50748386903122	-14.740998759982	1.04851799857251e-29	1.28274625655871e-27	56.9687486346271
QSOX1	-1.53148804289517	6.41904408009068	-14.7397241505532	1.05603622785573e-29	1.28468586954988e-27	56.9616465349394
PRAF2	1.92808290772103	7.2035076453455	14.7261354407675	1.13962917862247e-29	1.37863297396039e-27	56.8859208115097
SPTSSB	-1.84884593023381	5.18594967518939	-14.7006191665073	1.31495017183311e-29	1.5731453602693e-27	56.7436786646653
SHISA6	-2.33072765063278	3.55848865940657	-14.6991159541064	1.3260846864098e-29	1.57774932964384e-27	56.7352969691266
IL32	2.51672067107855	8.99143684065083	14.6718539156894	1.54525536243258e-29	1.80870051989812e-27	56.5832504510965
DHRS7	-1.13202765406478	6.00623657481061	-14.6627676053183	1.62610104644083e-29	1.89309634729193e-27	56.532558371012
PNPLA6	1.38451292259955	7.42362186240243	14.6500877096594	1.74606168753384e-29	2.02188341079453e-27	56.4618047865016
RP11-135A1.2	-1.08937126778402	4.07811062149908	-14.6257973076152	2.00122086337604e-29	2.2928273320394e-27	56.3262223860114
PPP4C	1.04438963129363	8.82259389485767	14.5973224488969	2.34836419314601e-29	2.66238105960124e-27	56.1672128245109
ZNF785	-1.25425120376058	4.87130372259527	-14.5809387538415	2.57484951149655e-29	2.9039474646847e-27	56.0756884277712
PTGR2	-1.47165158274833	3.12635077186639	-14.5786858903754	2.60766074293485e-29	2.92571428639954e-27	56.0631012738641
KBTBD3	-1.21368123215748	4.65628527519513	-14.5472844366444	3.11116708380159e-29	3.45483138628922e-27	55.8876065023909
AKT1S1	1.07688512636013	6.02743221808999	14.5362963033714	3.30949856606765e-29	3.65632050763413e-27	55.8261749871772
SPSB1	1.67704605750068	6.35975372133264	14.5252983143331	3.52070781180275e-29	3.8503740887261e-27	55.7646771848134
LOC101927722	-1.10246446316446	4.3509068634068	-14.5168791543372	3.6914843847816e-29	4.01685441548044e-27	55.7175919541178
GDPD1	-1.88161186046761	4.75329107260101	-14.4859600229648	4.39310857075012e-29	4.7093253955952e-27	55.5446167740965
GRINA	1.8092818514976	7.19751630044766	14.4762124126485	4.64092359936114e-29	4.95047091726927e-27	55.490066182086
CBR1	-2.01523306084006	8.88904481932966	-14.4706947468176	4.78736503119149e-29	5.08164717575591e-27	55.459183793587
ARHGAP32	-2.39469970494521	5.82674502444904	-14.346729573666	9.62807164360405e-29	1.01206923966312e-26	54.7646231110366
HIST1H3E	-1.20445704634179	4.00168240800046	-14.3420577838009	9.88522754813689e-29	1.03408076003554e-26	54.738420700263
SEC14L5	-1.24104836697574	4.4000547500287	-14.3374322589724	1.01466223292664e-28	1.05632192268238e-26	54.7124758607267
MIA2	-1.41343181283394	3.13172146817608	-14.3274050813311	1.07373195758554e-28	1.10717103855035e-26	54.6562263078667
MAF1	1.18027616946004	8.25752524423209	14.3232022187457	1.09950526738744e-28	1.12837379431316e-26	54.6326468169561
GEM	3.07979557956983	9.14298737264692	14.2966739839686	1.27712989919902e-28	1.2983554383688e-26	54.4837783232877
ITPKA	-2.64969921546059	5.44186444057048	-14.2852919685855	1.36190865921006e-28	1.37807336946423e-26	54.4198868406828
SHC1	1.11741354233454	8.54724516528926	14.2822293897667	1.38566868413974e-28	1.39559393890056e-26	54.4026935026044
RAB3IL1	1.00316489444152	6.28669246697084	14.2757010367745	1.43771344597372e-28	1.44130772958866e-26	54.3660405364421
DUSP1	1.79588178042978	7.75951624104683	14.2661956917997	1.51701621776335e-28	1.51380042301602e-26	54.312666783003
ABCC5	-1.5450861020826	6.19337038096878	-14.2505926365782	1.65681518928624e-28	1.64571908755982e-26	54.2250364566518
KAZALD1	-1.15978369184119	5.61291220466024	-14.2281495430604	1.88086184897392e-28	1.85133402768789e-26	54.0989536998032
SWSAP1	-1.18037943828243	5.19052362982094	-14.2281444775646	1.88091570190882e-28	1.85133402768789e-26	54.0989252374803
UBXN11	1.07608169529757	5.70761597735882	14.1936233759926	2.28629732573496e-28	2.2101554594404e-26	53.9049043543259
CTGF	3.09148176752564	10.1315775920282	14.1741319513568	2.5527709245932e-28	2.4459160000505e-26	53.795310243371
MAGI3	-1.27227361673687	5.09744803116391	-14.147278167974	2.97166077548788e-28	2.83472874151606e-26	53.6442666273825
RHOB	1.1869178055263	5.22880909079431	14.1449056750159	3.01182968952064e-28	2.86044561828421e-26	53.6309191843294
FER1L4	-1.88033327125502	5.20620895804637	-14.1081016743616	3.70949629772623e-28	3.49241012308539e-26	53.4238018304985
GHDC	1.31703907931145	6.34340939930556	14.0866039780508	4.18977976211163e-28	3.92751043154828e-26	53.3027689579556
PRPF39	-1.34601581747982	6.91981853948577	-14.0603818216471	4.86083316099993e-28	4.51744554799538e-26	53.1550847101174
LDHD	-1.8222409755226	4.8927218524736	-14.0137493025335	6.33157123611573e-28	5.85913861311324e-26	52.892307094682
THY1	2.83256461795562	8.16841624908173	13.9891094158767	7.28118444026468e-28	6.70922416465921e-26	52.7533870711162
DHTKD1	-1.4335767030147	7.08726577066116	-13.9765463672724	7.81905826683083e-28	7.1440458949348e-26	52.6825372761222
SCAF1	1.1148346078351	4.96373447073003	13.974735820321	7.89979239082409e-28	7.18748337944978e-26	52.672325564262
RP11-174G6.5	-1.38782789977965	5.34864490823003	-13.9597221125272	8.60229405433791e-28	7.79389437040305e-26	52.5876360801301
IGFBP4	3.48750681690457	9.8266123052686	13.9522657994696	8.9741228612464e-28	8.09690235155957e-26	52.5455696190738
LAPTM5	2.16670481642681	9.95952939830119	13.9371316670873	9.7791129664947e-28	8.75028562712712e-26	52.4601731688041
SMIM6	-3.62206291831442	7.32636063578972	-13.9301118028446	1.01767009939579e-27	9.06857133017139e-26	52.4205563229326
FBXL4	-1.33237571240396	5.11800710187098	-13.9248155615642	1.0487358231299e-27	9.30710062051431e-26	52.3906641734444
APOLD1	2.70247409090421	7.70779376403237	13.9103851794171	1.13828888374976e-27	1.00606153015172e-25	52.309207204065
RP4-794H19.1	-1.21322018203755	5.92221895262282	-13.9086521340808	1.1495471893476e-27	1.01188190398914e-25	52.2994233437269
LOC102724156	-1.70605559520397	4.95210499245294	-13.8926662968015	1.25880524690845e-27	1.1035695877148e-25	52.2091643993299
LOC101928963	-1.07904223727624	3.92293527720386	-13.8808895363098	1.34590248346334e-27	1.17516824100465e-25	52.1426576197831
SYTL4	-1.1069632520085	5.34146216867539	-13.8795690763884	1.35603740629911e-27	1.17926240947795e-25	52.1351999115755
LILRB3	1.03580928385204	7.09237796596648	13.8672154750096	1.45464031327378e-27	1.25995125374522e-25	52.0654223968428
MAPRE1	1.07831957916033	9.34185786725207	13.8555617232206	1.55423774971767e-27	1.34085514870066e-25	51.999586797081
PLEC	1.78587462656488	7.22976206295914	13.8242283003961	1.85725936158879e-27	1.58960846702939e-25	51.8225216477988
FKBP8	1.04263590897391	6.12340600390266	13.7972956948691	2.16466109463768e-27	1.83099888059705e-25	51.6702640778377
NAPEPLD	-2.00409284752935	6.64313115094123	-13.7912822110132	2.23998551314004e-27	1.8873403230169e-25	51.6362604589848
LOC102723779	-1.1229532470165	5.33741819920799	-13.7460150700066	2.89807273866934e-27	2.41364873396715e-25	51.3802049580447
KLHDC7A	-1.34264332537732	4.59930214990817	-13.7020284091773	3.72284362940493e-27	3.04205494155224e-25	51.13124238063
SCIN	-2.9536636249025	5.72365682877066	-13.695537524897	3.86304883134953e-27	3.144754112558e-25	51.0944918478302
BMP5	-1.46007034213272	3.88915129238407	-13.6484453143362	5.05191136104302e-27	4.0516329115565e-25	50.8277673183487
NR1H2	1.05450506740182	7.28471866959366	13.6401712061456	5.29586320806695e-27	4.23160966448272e-25	50.7808867115559
CCDC85C	-1.01034666230354	5.72565401196625	-13.6233530244191	5.82872985818777e-27	4.6402689834264e-25	50.6855802871617
U47924.27	-1.34271473375161	5.95352561963384	-13.6119123066593	6.22161606616206e-27	4.93490382039096e-25	50.6207353372351
AMPD1	-2.78173172278772	5.20090651882461	-13.5924013455742	6.95385413716955e-27	5.45575208283585e-25	50.510126855091
RASA2	1.2268279060489	7.36269912121212	13.5878643458844	7.13615069690159e-27	5.57856343648762e-25	50.4844024257715
KIAA1033	1.19031309461897	8.42055731333219	13.5824731375077	7.35900728105708e-27	5.73208430446079e-25	50.45383275368
XXbac-B476C20.9	-1.41221719120744	3.73952454195363	-13.5466735636189	9.02664094893246e-27	7.00583810423597e-25	50.250785702586
PSME3	1.16007622124722	7.58653206772268	13.5312554647423	9.85695553119877e-27	7.62294696687779e-25	50.1633093491271
UNC5B-AS1	-1.47274665329453	5.02859418620868	-13.4763237149834	1.34884405148277e-26	1.03574003868113e-24	49.8515104673979
SOX21-AS1	-2.58774514370052	3.78306670996901	-13.4213979398406	1.84611535952475e-26	1.40265901737365e-24	49.5395342580001
PIGV	-1.03521401037401	6.91622361753903	-13.4108593592951	1.96074255609838e-26	1.48454263320819e-24	49.4796517371949
CCDC64	-1.29581706899107	6.01966144054178	-13.400529348092	2.08002135637913e-26	1.5693652421963e-24	49.4209469841414
TUBB	1.06159896145822	10.7836362399564	13.3841664004493	2.28402083651791e-26	1.7172981664569e-24	49.3279426015676
SPATA6	-1.6215100006045	4.76036128087695	-13.3636751457154	2.56799961069231e-26	1.92413368754087e-24	49.2114480383828
IL2RG	2.62357694482957	8.42765122741621	13.2996797444716	3.70358554175175e-26	2.70937301760447e-24	48.8474481102502
SUDS3	-1.0659001446024	7.06162267602158	-13.254144460084	4.80672261948012e-26	3.49277757054438e-24	48.588283937101
ZNF654	-1.04544037128037	4.76817540243343	-13.2530526404048	4.83687289736302e-26	3.50293129496651e-24	48.5820681970424
ZNF708	-1.12977830668656	4.6704808059573	-13.249438785355	4.93802665720178e-26	3.56426764116825e-24	48.5614939390722
ALDOC	-1.73270177157678	7.07485506473829	-13.211448664709	6.13859131393312e-26	4.40149193085788e-24	48.3451596282241
IGSF8	1.23938547188097	6.25164233367769	13.1907775641617	6.9105586646326e-26	4.92899437269351e-24	48.2274099195218
GDI1	1.03932459370734	8.54602681238522	13.1673231148958	7.90494568246864e-26	5.57569035205785e-24	48.0937729416638
TIMP1	2.27532374778675	11.9144411735537	13.1634194783822	8.08384127150255e-26	5.66496760171897e-24	48.071527782855
COL6A3	2.79916398439511	11.2302894214015	13.1303440144574	9.77197805104224e-26	6.80393610023372e-24	47.8830071953612
FNIP2	-1.1783945917281	7.61261020190542	-13.1280356087591	9.90220689746023e-26	6.87251244094884e-24	47.8698474515556
ZNF630	-1.32813213533989	5.61331899225207	-13.127155561662	9.9523113710303e-26	6.88521886352364e-24	47.86483039958
CD37	1.52136464367615	5.17336815346648	13.1251876069846	1.0065275631626e-25	6.94119358366969e-24	47.8536111354563
BCL2L1	1.17087992978043	6.69566547738751	13.1221656891504	1.02412453307389e-25	7.04012464735936e-24	47.8363827938245
B4GALT4	-1.55043446476346	7.74876348507805	-13.1110656918032	1.09144821797946e-25	7.47918345320479e-24	47.7730955350071
TMEM128	-1.03464714590402	7.3915057173152	-13.1018155720098	1.15092741623981e-25	7.86188715181603e-24	47.7203497751201
HAPLN1	-1.69137563782614	3.98380840231864	-13.0708246463892	1.37490326314056e-25	9.36231297485711e-24	47.543596890422
RP11-173M1.8	-1.31136531088881	4.58085406577135	-13.0655418891233	1.41722375693713e-25	9.62023925790487e-24	47.5134616450896
RAVER1	1.25155620689521	6.35703934894399	13.0637556380066	1.43182679493789e-25	9.68899294299537e-24	47.5032716847762
LINC01127	-1.57786246151671	3.96317412218779	-13.0547781225642	1.50753484483779e-25	1.01695201028404e-23	47.452055138008
FMNL2	1.01209307821458	5.76788055567034	13.0470569402465	1.57584845441426e-25	1.05645270686955e-23	47.4080021575452
RAB40B	-1.5460719208933	6.43989911883035	-13.030497525117	1.7329993795185e-25	1.1582212519782e-23	47.3135111448332
RP4-781L3.1	1.56836468176456	8.92899573527893	13.0252068249602	1.78644663151255e-25	1.19026816488531e-23	47.283318091599
PPP1R15A	1.29733757978433	7.11021270092975	13.0204621497144	1.83578096107482e-25	1.21938653162927e-23	47.2562397231035
LIPH	-2.82918646604072	6.33100459727961	-13.0076438263606	1.97599643083839e-25	1.29667665808739e-23	47.1830776866225
ERAL1	1.10276548452186	7.15320650502181	13.0076352675537	1.97609354931579e-25	1.29667665808739e-23	47.1830288331016
CTSK	2.41263143210093	9.75124500332874	12.9784361738026	2.33688581476254e-25	1.52878928800206e-23	47.0163365508593
LOC102724689	-2.54400781157619	4.24809952803604	-12.9629841506257	2.5538036682879e-25	1.66566459738272e-23	46.9281042175126
LOC145474	-1.88097926329414	4.85664652642906	-12.9607672746917	2.58653705271793e-25	1.68194814833496e-23	46.9154445705272
SGK2	-2.17739612146562	5.81274338487144	-12.9177826716536	3.31124430992763e-25	2.13397869902301e-23	46.6699234942499
CXCR4	2.42899531333606	8.96958044278007	12.89600106785	3.75289841797077e-25	2.39015477478644e-23	46.545471714707
MMP19	1.22320117618268	6.58477681049128	12.8952216366732	3.76975212435553e-25	2.3938478739236e-23	46.5410178642497
PHACTR4	-1.01121815866191	7.66418039904729	-12.8939602340806	3.79718832182089e-25	2.40421976376344e-23	46.5338098477214
TMEM176B	1.00334672479134	7.10978894642447	12.886129696723	3.97203885134837e-25	2.50759560603783e-23	46.4890619864386
RP11-96D1.11	-2.47182591998654	6.16548959903007	-12.8825798664684	4.05393910654282e-25	2.55050928381618e-23	46.4687752770274
CTB-50L17.7	1.16039625467026	5.78814758987603	12.8821671099109	4.06357117814991e-25	2.55050928381618e-23	46.466416395659
COL4A1	2.4724764539507	9.74666515157254	12.8789022775474	4.14057142223941e-25	2.59132756003388e-23	46.4477577331537
CCNDBP1	-1.18486472481573	9.19427776423324	-12.8739387608137	4.26044397142746e-25	2.65866437340894e-23	46.4193899188616
AQP1	3.37179927609102	8.59887259291781	12.8483369728932	4.93622960251047e-25	3.05397473750748e-23	46.2730480665455
PLTP	2.68237767204867	8.13510221808999	12.8302132636372	5.47858890201232e-25	3.37986792262606e-23	46.1694305888489
PGRMC2	-1.28120566365391	8.14515928139348	-12.8217059025628	5.75337808786846e-25	3.51931212188428e-23	46.1207860988671
CSF1R	1.79678532528957	8.09227227462121	12.8187855728895	5.85085389858405e-25	3.5688560653504e-23	46.1040869929087
GPD1L	-1.73129252652003	8.57054362614784	-12.8026877897735	6.41863289162051e-25	3.89325144636276e-23	46.0120283146281
TMEM38A	-1.8666507160066	6.15779060930326	-12.779557139181	7.33245129473443e-25	4.41046945378276e-23	45.8797273989608
ALDH3A2	-1.66994376706739	8.46020423952594	-12.7787884804283	7.3649597863471e-25	4.41775177876898e-23	45.8753304167477
SLC25A20	-1.42210061898424	7.87799889471419	-12.7647227670056	7.98598932784238e-25	4.76387363374928e-23	45.7948646214794
MSL2	-1.09860099073749	6.81460022027089	-12.7498897105112	8.69781051443843e-25	5.17424145273763e-23	45.7099983346251
LOC101928881	-1.47774954851605	6.68565870018366	-12.740915977511	9.15895249096277e-25	5.43364266409063e-23	45.6586504390184
SLC39A11	-2.28985518591319	7.49160283103765	-12.7355809885136	9.44463197852478e-25	5.5878158705731e-23	45.6281216281895
CEBPB	1.55799557376858	10.7104824132231	12.7296290553059	9.77389306049623e-25	5.76686322430478e-23	45.5940607767645
SLC1A5	1.26379154953492	7.08254063472796	12.7052356959523	1.12478688984882e-24	6.58273927372604e-23	45.4544479450761
SELL	2.88571721102921	6.63680127972911	12.695821707121	1.18745218798663e-24	6.93075193494944e-23	45.400560257242
CPNE3	1.18587782344195	8.96650820813246	12.6894366695356	1.23193337958143e-24	7.17104446275709e-23	45.3640085121054
CTSL	1.88597261485511	9.56452872302571	12.6866864621979	1.25160322142405e-24	7.26600969348964e-23	45.3482640918968
TMEM92	-1.32400974167837	5.74615431390611	-12.6546062549709	1.50565343390937e-24	8.64812187211497e-23	45.1645844501193
CLIC4	1.99449182441208	8.13653851107668	12.64957553155	1.5499328393875e-24	8.87890097991982e-23	45.1357759652166
CALCOCO1	1.31653041921142	7.74035562488522	12.6389787014935	1.64751728162116e-24	9.33909403566086e-23	45.0750892703541
LTK	-1.15542586279786	5.06842554935721	-12.6310691072991	1.72434505018611e-24	9.69843317317661e-23	45.0297886497693
C1QC	1.98860659352209	9.61690587247475	12.6166999920533	1.87321232457565e-24	1.04542628031859e-22	44.9474850708188
ASAP2	-1.47368923644262	8.51370570629591	-12.5974028489353	2.09358373193837e-24	1.15944915937068e-22	44.8369399240735
RAB27A	-2.21656566229866	8.57218454912764	-12.5872834851374	2.21933822296381e-24	1.22595790510353e-22	44.7789636914233
STT3A	-1.30010375903338	8.46834351179408	-12.5851035409163	2.24740379983062e-24	1.23830233795248e-22	44.7664736765082
ELOVL6	-2.7711966950002	6.60837256600092	-12.582826693446	2.2770964915455e-24	1.24831006146649e-22	44.7534282278128
CPNE2	1.6744286742863	7.50191238122704	12.574168225596	2.39364509600899e-24	1.30888865931764e-22	44.7038164837678
ACTN4	1.03212379815043	9.67898683026286	12.569213450506	2.46300772102511e-24	1.34342491665183e-22	44.6754248646829
SCNN1B	-2.16661051735502	4.79316162213039	-12.5679862560149	2.48049616771688e-24	1.34618205553237e-22	44.6683926857566
STOX2	-1.22097805662805	4.85511073989899	-12.5669251565571	2.4957178454607e-24	1.35105685564015e-22	44.6623122260612
C6orf141	-2.25634970525233	5.00591116055441	-12.565844459479	2.51131680425868e-24	1.35611107429969e-22	44.6561194146009
MBNL3	-1.24055139278889	5.58836004993113	-12.5605855329154	2.58862986439688e-24	1.39438286277737e-22	44.6259830054568
BPHL	-1.03796763352639	6.59136489835859	-12.5461210452603	2.81379299589372e-24	1.51190753183828e-22	44.5430876882545
C17orf58	-1.39599268433857	7.52058077482208	-12.5342276398149	3.01355327748715e-24	1.61124648569647e-22	44.4749203541923
PSAPL1	-2.9487787955228	7.03421624517906	-12.5309043173274	3.07186796062959e-24	1.63838002018407e-22	44.4558715688233
BGN	2.80572583497134	7.90887836880165	12.530294105468	3.08269755820739e-24	1.64011628809393e-22	44.4523738748466
DAPK2	-1.15358330922156	6.37408167648072	-12.506761750197	3.53083154420067e-24	1.85574335577964e-22	44.3174759290877
CHGB	-4.53962913695839	5.2397323844697	-12.4883686413597	3.9260623245298e-24	2.05335292523487e-22	44.2120222688173
TMEM176A	1.97111238467201	9.57094609656221	12.4873789476896	3.94854277810273e-24	2.05533041627492e-22	44.2063476363735
RP11-426C22.5	-1.10553283007683	5.25343945890725	-12.485615348085	3.98892212000025e-24	2.07136977425625e-22	44.1962355392052
FAM198B	2.25092502539877	7.46568566890496	12.4849996730119	4.00311575736799e-24	2.0737671916279e-22	44.1927053618722
ALG3	1.0887264749766	8.16761901827939	12.4844944898207	4.01479990282483e-24	2.0748434021111e-22	44.189808714761
GPI	1.1079460512168	10.0600008392447	12.4840823735179	4.02435683424154e-24	2.0748434021111e-22	44.18744569191
PLVAP	2.13988575560138	8.45409278113522	12.4794872173647	4.13247354116258e-24	2.12048772654821e-22	44.1610971742445
ZNF652	1.22203527793378	7.20574480658861	12.4583705796626	4.66793596265782e-24	2.38395012583473e-22	44.0400038006339
GPSM3	1.15195116321516	7.13813806473829	12.4371508798014	5.27601769678954e-24	2.68816205191249e-22	43.918301340759
LOC102724094	-1.2150496748908	5.18742416985193	-12.4030738573521	6.42285321679026e-24	3.24954354103683e-22	43.7228205015315
ERICH5	-3.18997409067509	4.47640190174472	-12.3840524900973	7.16833529422196e-24	3.60146479028033e-22	43.6136860857447
MALAT1	1.12940830664756	9.62817163160009	12.3792104798952	7.37155641141648e-24	3.68645918089636e-22	43.5859030371882
IGFBP7	1.98771197900823	9.63269741993802	12.3611447835827	8.18202477820658e-24	4.07295550683415e-22	43.4822358504007
SEC24D	-1.17853291015366	5.45343895127411	-12.3496607415704	8.74301275931484e-24	4.30275450659553e-22	43.4163301863865
ASCC2	-1.09708573266936	7.09099402097681	-12.3456534261126	8.94769985421183e-24	4.38701653206452e-22	43.3933315041813
OTUD1	-1.07477581694357	6.05752201107668	-12.3455170635055	8.95474880933092e-24	4.38701653206452e-22	43.3925488851112
LOC100129917	-1.02311176919289	3.21170808514118	-12.3002810701874	1.16284903499253e-23	5.67124617201085e-22	43.1328914345467
MAFB	1.88415676787177	8.51528370775941	12.2898015467297	1.23542088643727e-23	6.01164132020509e-22	43.0727280369147
CXorf24	-1.14456873305936	4.50669970841942	-12.2800983038615	1.30665380299165e-23	6.32981687919041e-22	43.0170179293951
PPT1	1.06674914240864	10.1890400735767	12.2760203751408	1.33780426095507e-23	6.46625300596455e-22	42.9936039886068
CSF3R	1.55194201845677	6.50228776876722	12.2701758523392	1.38375014441761e-23	6.63791269242912e-22	42.9600459426745
NSUN6	-1.16655192117605	6.10743483973255	-12.2668956878371	1.41022535676289e-23	6.72621583157349e-22	42.9412114088465
ADCY3	1.12354776422526	6.44942402720386	12.2499946511172	1.55489318590404e-23	7.38369672095748e-22	42.8441608338086
NUDT12	-1.56046360411061	4.66680085743802	-12.2315965236186	1.7293164152651e-23	8.12291055447949e-22	42.7385028289975
RPA3OS	-1.62178857639133	6.37811368359734	-12.2262291480217	1.78379923718678e-23	8.3606901909183e-22	42.7076766311458
ARHGEF37	-1.1848414447467	5.83311252680211	-12.2168712746236	1.88293020882982e-23	8.76838080473139e-22	42.6539297824835
GPNMB	2.41654843432393	7.42437833275941	12.2059201326358	2.00596446533949e-23	9.30131788703668e-22	42.5910284780676
COL1A1	2.25246681052806	8.94925996837695	12.2053032780792	2.01312937512279e-23	9.31459476258736e-22	42.587485268767
GLCE	-1.55488885410573	6.4350163990186	-12.165528099804	2.53354417947886e-23	1.15254969879066e-21	42.3589920284579
PDE4B	1.59701023748099	5.60258763332186	12.164953376878	2.54197636274475e-23	1.15396134504979e-21	42.3556901116947
ZSCAN4	-1.22427053354491	3.03581626345845	-12.1614493878315	2.59399715693315e-23	1.17511327272449e-21	42.3355586668973
PITPNA-AS1	-1.14522085092722	6.41203609793962	-12.1589618719025	2.63157273518135e-23	1.18964668074357e-21	42.3212669362722
JUND	1.16591528050778	6.77618916517447	12.1403549028336	2.93047622411132e-23	1.32201108660222e-21	42.2143569928887
COL6A2	2.72367610140011	8.41789097704316	12.1254535597613	3.19418084470475e-23	1.43202467932167e-21	42.1287311885919
SEPN1	1.1278209999025	6.97299601939853	12.1156487691613	3.38052089166281e-23	1.51243387165427e-21	42.0723876399924
CDK4	1.04243159052397	9.21434530862603	12.11280189592	3.43663660615722e-23	1.53436967154079e-21	42.0560274827658
TREH	-1.1436013201952	3.90633250599747	-12.1033559596649	3.62959419217725e-23	1.61718585673675e-21	42.0017427988896
KBTBD12	-2.25647183284096	4.57582764850207	-12.1001755375147	3.69697318935081e-23	1.64382458813557e-21	41.9834647307695
SPI1	1.3701002648444	6.45919384644743	12.0887255553045	3.95008270370266e-23	1.75276825545036e-21	41.9176587319124
ZNF223	-1.33604478060041	4.24187225375918	-12.0823214404638	4.09913941020603e-23	1.81518946397958e-21	41.8808510813398
ZFP36	1.7339984322033	10.1986981258896	12.0745802999015	4.28685081204399e-23	1.88673714398375e-21	41.8363574065146
CTHRC1	3.57668564957977	9.22373334151171	12.0730659002196	4.32456688992282e-23	1.89947609400383e-21	41.8276529202349
RETSAT	-1.43396799346262	8.46871168190427	-12.0672970925232	4.4713063346531e-23	1.95995278078094e-21	41.7944943364688
USF1	-1.0529838275272	4.95735588799931	-12.0614084048501	4.62623633536003e-23	2.02376811325022e-21	41.7606457915121
PNPLA2	1.02678093233493	8.00328763429752	12.0505577841695	4.92592242403918e-23	2.14619565734697e-21	41.698273384624
ENTPD3	-1.92304612305488	4.63870843692608	-12.0436445280198	5.12691759128647e-23	2.2292826008377e-21	41.6585324740355
ACKR4	-3.07965355992356	5.36073574380165	-12.0332955439351	5.44324742508488e-23	2.35736159485576e-21	41.5990389891652
C1orf198	1.55053452427265	8.935465428059	12.0325164130443	5.46783862607348e-23	2.36328498221547e-21	41.5945598694579
LOC102724017	-1.425288745749	6.55713246091598	-12.0047149895171	6.42204249439729e-23	2.76467014261787e-21	41.4347234078205
PAQR8	-2.18758497614173	7.93348356227043	-11.9952543441529	6.78339802093711e-23	2.90291898706269e-21	41.3803278353108
GDPD3	-2.40515199934675	6.84687864629247	-11.9786567600237	7.46721532166338e-23	3.17049177598625e-21	41.2848921620248
SFRP2	5.16531377909403	9.08493306640266	11.9690188608909	7.89552652829203e-23	3.33925256725851e-21	41.2294715885038
FBP2	-2.5845504003159	5.5716796954775	-11.9572814867477	8.45048059702517e-23	3.56005266241212e-21	41.1619756332125
CAPN13	-1.87458546731797	5.2147662296832	-11.9488727510078	8.87189841813858e-23	3.72310248733281e-21	41.1136191924573
SLC20A1	1.61825378319391	8.31442786584596	11.9449844377105	9.07381663881608e-23	3.800472446749e-21	41.0912579980307
GAST	-5.26321270768009	6.92624566681015	-11.9264363440158	1.01021455137704e-22	4.20676651836893e-21	40.984585820665
SMIM14	-1.45384585964374	7.21654773166322	-11.915865757252	1.07395503834376e-22	4.46361274477848e-21	40.9237899570186
PLXNA2	-1.26244792099567	6.44486591546143	-11.9144698860352	1.08266761198089e-22	4.49120392142417e-21	40.9157615462526
THBS2	3.78454163526188	8.18925345862029	11.9116112873097	1.10073142626639e-22	4.55740694156262e-21	40.899320074071
RENBP	1.34383251697964	5.37354959851354	11.908642297659	1.11981217762367e-22	4.61874531319296e-21	40.8822435036557
LILRB1	1.35363343752194	6.33943947325528	11.8947801076661	1.2133745390649e-22	4.97621444486956e-21	40.8025107904355
PIWIL2	-1.26481708851059	5.19372319938017	-11.8932302867203	1.22430962201511e-22	5.01156910304636e-21	40.7935962751355
GREM1	4.43304082916033	9.72589061788338	11.8879151099477	1.26256649497934e-22	5.1487033676615e-21	40.7630232101941
TTC39B	-1.02315161582037	5.27064525235308	-11.8637769988716	1.45192381451905e-22	5.88763263662838e-21	40.6241732404458
PHYH	-1.58642339053177	9.10668029100666	-11.8584034916569	1.49780402173061e-22	6.06232678253358e-21	40.5932616668307
SULF1	3.5064908980539	8.46714126492195	11.8540342230855	1.53617712209481e-22	6.19448405993315e-21	40.5681266772131
INSC	-2.08405755140205	4.07071555796602	-11.8518158597679	1.55603485388576e-22	6.25127620149206e-21	40.5553650184031
RP11-363E7.4	-4.24249232029757	6.83452040237603	-11.8503563213724	1.56923983326886e-22	6.29265173140813e-21	40.5469686310195
NUCKS1	1.09173361046761	8.52687853535354	11.8321582123354	1.74361264925322e-22	6.94047579171492e-21	40.4422759570005
FAM135A	-1.20683626180726	4.89274913085399	-11.8180102665512	1.89246671244434e-22	7.50539820352924e-21	40.3608797068617
AK021977	2.56285657518232	6.56332359406566	11.8119435505651	1.96013020805218e-22	7.75953556218681e-21	40.3259755305528
COPG1	-1.49977265622928	7.88631122414486	-11.7888290979343	2.24086837392577e-22	8.79607606803499e-21	40.1929836701763
LOC100506314	-1.01241157101907	3.67508639175849	-11.7887203223052	2.24228040526245e-22	8.79607606803499e-21	40.192357796328
C3	3.41082392889317	10.6597807973485	11.7777164659337	2.38982164234099e-22	9.34101044102018e-21	40.1290428123356
PPCDC	-1.14098885739148	6.15340280300161	-11.772699443975	2.46027705594631e-22	9.59907015665973e-21	40.1001748143968
EPAS1	1.34849102447253	8.24489368904959	11.7655188073126	2.56474791978894e-22	9.97074532407713e-21	40.0588567107871
SLC45A4	-1.47589599932725	7.01483064594812	-11.7555027203749	2.71792656048237e-22	1.05096395965509e-20	40.0012219023535
LINC00675	-2.45975279627355	6.14910173949725	-11.7444516776822	2.89757581109723e-22	1.11644317817615e-20	39.9376300960752
SBNO2	1.08357085064935	6.17684199598255	11.7366398274119	3.03168994091399e-22	1.16604287709683e-20	39.8926768037894
LPCAT4	-1.35118238255138	5.8074241620753	-11.7348856678052	3.06264928750969e-22	1.17586183815133e-20	39.8825823805167
GUCY1B3	2.68784476561951	7.3076981351584	11.7329367866469	3.09741636450923e-22	1.18710537977138e-20	39.8713673721351
GAREM	-1.86841094447858	6.48134170072888	-11.7295099463208	3.15950985316295e-22	1.20876371661467e-20	39.8516471970506
ADIPOR2	-1.1159084238183	8.7947676540691	-11.6953642292481	3.85049712703155e-22	1.45512503994313e-20	39.6551434220487
ILK	1.75068330560918	9.71479362026515	11.6878276046696	4.02232364696215e-22	1.51477210871858e-20	39.61176934295
LOC80154	-1.48767490954916	6.48159496963958	-11.6802229756852	4.20347694854618e-22	1.57750588984088e-20	39.5680032451796
FAP	3.24297293820444	7.06793554327365	11.6782672127935	4.25137113791192e-22	1.59271956090562e-20	39.5567473520904
EGR2	2.45558614665965	6.74164618790175	11.6772729021152	4.27592950723112e-22	1.5991533255541e-20	39.5510248354073
DISP1	-1.65370215902266	6.40007994708448	-11.6756498595862	4.31632213787069e-22	1.61147654436986e-20	39.5416837804393
GPR64	-3.80796597169085	5.35449383152548	-11.6693370069399	4.47709305804002e-22	1.66614661315743e-20	39.5053513150625
IGSF9	-2.36413346883409	5.41552325077479	-11.6666327623631	4.54778268992039e-22	1.68620632532442e-20	39.4897874034524
SERPINH1	1.89699863534476	9.07503658910124	11.6663431071219	4.5554202471358e-22	1.68620632532442e-20	39.4881203276381
RHBDL2	-2.53835812534613	5.50974465036731	-11.6589480885083	4.75481627261959e-22	1.7570100950052e-20	39.4455588991769
SRGAP2	1.39272450843376	5.40696962632002	11.6552598015448	4.85750554151268e-22	1.78905689397747e-20	39.4243310576745
RP11-355B11.2	-1.25462192605105	4.90238831723485	-11.6526794424092	4.93066412526807e-22	1.80963730455178e-20	39.4094797866607
MMEL1	-1.70290862109025	6.67308932584366	-11.6493940607225	5.02540894032159e-22	1.84128942798179e-20	39.3905706606819
INHBA	2.65819593104793	5.5273963161157	11.6443086219998	5.17566840409956e-22	1.88994812179379e-20	39.3613010412197
NUDT16P1	-1.44415876337214	4.78841996341253	-11.6308284420433	5.59607423135233e-22	2.03499221821103e-20	39.2837137054355
TTYH3	1.1617875024765	7.21922982747934	11.622937567603	5.85784512611886e-22	2.12116686222371e-20	39.2382957623154
SCGB2A1	-5.10054272612223	5.92288765599174	-11.6220394524918	5.88840503256021e-22	2.12867316485908e-20	39.2331263975153
ABLIM1	-1.56641657234507	8.7759708394169	-11.6059959712405	6.46198784402984e-22	2.32438346801698e-20	39.1407823184351
QSER1	1.01398727732928	6.43093313292011	11.5988889319408	6.73362949187175e-22	2.41407306319521e-20	39.0998745246434
ARFIP2	1.04433162680863	8.68739184274564	11.5962501295955	6.83737125987056e-22	2.44721383902871e-20	39.0846856019579
PLEKHA2	1.20304712914863	6.21321385824151	11.5745389933092	7.75392385855e-22	2.76157018475398e-20	38.9597146236229
RP11-382B18.4	-2.22614193506981	5.32382050806359	-11.5474617358516	9.07109493195334e-22	3.21481979797901e-20	38.8038516450812
NOTCH3	1.3914758047853	6.10470731095041	11.5428600511442	9.31622246999458e-22	3.29629871511867e-20	38.7773628731775
TSPAN5	-1.66885695596896	6.47410930073462	-11.5340127590648	9.80627992375484e-22	3.45276724339817e-20	38.7264347274609
MFSD9	-1.25698143603506	5.04904514379591	-11.5217389231447	1.05291225053161e-21	3.70126004432004e-20	38.6557815830072
KBTBD7	-1.3068445989041	5.69812255842516	-11.5193455749299	1.06761644284644e-21	3.74686652405134e-20	38.6420044312977
SMPD3	-1.81746428781054	5.68409678828053	-11.514324057954	1.09913848490066e-21	3.85125319612281e-20	38.6130983244514
ILF3-AS1	-1.39721041805117	5.40643224477732	-11.5133446590329	1.10539420029101e-21	3.86691534945097e-20	38.6074604530367
KANK4	-2.00274601425939	4.66958455799472	-11.4996429626416	1.1967387697989e-21	4.17297605816833e-20	38.5285868153032
ZNF211	-1.17924743096993	7.4454682696281	-11.4948481321153	1.23045671314984e-21	4.26992142092095e-20	38.5009852890763
MFAP2	2.58170005775418	7.41094534185606	11.4525594074097	1.57215580028011e-21	5.4037240792485e-20	38.2575471008839
MCL1	1.17319094035919	7.63670031204086	11.4371431534473	1.71907629532758e-21	5.89001235744041e-20	38.1688016252875
PLEKHA7	-1.42678398640361	6.66757876179408	-11.4354947576113	1.73557687936944e-21	5.9371535143548e-20	38.1593124325245
FCGR3B	2.55513833901759	6.80591367613636	11.4313765448663	1.77749607203004e-21	6.06140156594307e-20	38.1356054323116
ARX	-1.49569054152529	4.53713999087466	-11.4124375669998	1.98369540824145e-21	6.73274927430411e-20	38.0265808824348
MBOAT1	-1.7782161012051	7.21903022658402	-11.4047078420164	2.0745772367184e-21	6.98645341895804e-20	37.982083826522
CAPN9	-4.10577406402831	6.67641325315657	-11.3980950718423	2.15562431344195e-21	7.22567939369537e-20	37.9440166987794
CNNM4	-1.42871528124878	6.66866202846648	-11.3815268234191	2.37286684574409e-21	7.92933004286149e-20	37.8486400681361
AGAP2-AS1	1.30528862518038	5.72122364043848	11.379446282107	2.40165079156223e-21	8.00082249853668e-20	37.8366632788844
PTPRR	-2.59867671564097	4.86903476509412	-11.3704717873349	2.52986708489843e-21	8.40210764668569e-20	37.7850010522892
C1R	2.47067235842498	10.0128160335457	11.3681450834856	2.56421111764263e-21	8.50312826055645e-20	37.7716072723482
LOC727916	-1.50877540944191	3.59989238188705	-11.3657361340779	2.60026050770647e-21	8.60948639661713e-20	37.7577400573561
GRAMD1C	-2.44739688573964	5.83663605171028	-11.3597230398981	2.69247216051454e-21	8.90118964332547e-20	37.7231255091025
CCDC186	-1.53129358246558	5.78217008884298	-11.3498627609701	2.85081213077365e-21	9.39596436526219e-20	37.6663647772812
COL1A2	2.54515321462696	10.925867395489	11.3361314525748	3.08694592990731e-21	1.01433576883479e-19	37.5873210304815
RP3-508I15.21	-1.16250070688058	5.34670289385331	-11.3282619664708	3.23099130368719e-21	1.058455154161e-19	37.5420209826837
SIDT2	-1.31605298409773	8.72849454620064	-11.3261803649578	3.27020505719379e-21	1.06968308623073e-19	37.5300384610435
GCKR	-1.354402993526	5.99423424047291	-11.323651823084	3.31847911366814e-21	1.08383630056365e-19	37.5154832007986
USP54	-1.57416545477945	7.88174340725436	-11.303261043909	3.73474267760058e-21	1.21612207429719e-19	37.3981071950919
MLLT3	-1.36411086090636	5.56783567504591	-11.3021712198385	3.75840570837329e-21	1.22198974788461e-19	37.3918338734671
GATA6-AS1	-2.7438256472739	7.22355067143021	-11.3008918721629	3.78637517447476e-21	1.22923790147041e-19	37.3844696114553
NOL4	-1.16604972143247	3.07238382948806	-11.2872968984641	4.09676168866744e-21	1.32404891949858e-19	37.3062139665236
RAB37	-1.83652067340392	5.35854637023646	-11.2763884724939	4.36411202289681e-21	1.40835293209847e-19	37.2434235281259
SH2B3	1.18597810948286	7.09228441511708	11.2705907772789	4.51323485511163e-21	1.44875861631671e-19	37.2100515073233
MYL9	2.6379664492512	7.92779214365243	11.2704820155136	4.51608047480272e-21	1.44875861631671e-19	37.2094254677392
COL17A1	-2.3380199443372	5.64779262436869	-11.2681268252397	4.5781431393984e-21	1.46432956485278e-19	37.1958688648481
MAL	-3.05389895628096	6.68692347543618	-11.2658637839793	4.63858082696384e-21	1.4792905629908e-19	37.1828427147546
RP11-297L17.2	-1.08268108660934	5.33865964939164	-11.2608266710897	4.77598351272897e-21	1.52086980859755e-19	37.1538490414014
RDH12	-2.42254528182891	5.47960238403926	-11.2563883357464	4.90042155702006e-21	1.5582045285714e-19	37.1283020979556
CALU	1.08533422805272	8.25216075309917	11.2501512385799	5.08078977831737e-21	1.61318800380769e-19	37.0924017897833
LMAN1	1.08270658363558	7.52060753443526	11.2427551811871	5.30329572961782e-21	1.68136992282788e-19	37.0498309958312
CHPF	1.05714696788347	6.63844842825987	11.2390437929003	5.41859563069548e-21	1.71290904798657e-19	37.0284688761712
ZBTB34	-1.00953742837155	6.76206832917241	-11.2375927272092	5.46435375115317e-21	1.72485592022552e-19	37.0201168211413
PARVB	1.00955556834757	5.19901078420569	11.2216049887727	5.99482782999595e-21	1.87589598021289e-19	36.9280957203584
C6orf132	-2.14763703046878	5.85794780446511	-11.2054529339992	6.58305674581675e-21	2.05402753276536e-19	36.8351313171515
SH2D2A	1.01489237736437	6.43006439669422	11.1876852397468	7.29699245898869e-21	2.27024532624915e-19	36.7328710659162
CCDC125	-1.42474979574705	4.9824099019169	-11.1861903945058	7.36047705728812e-21	2.28343510313061e-19	36.7242677839459
SPIRE2	-1.16249471420284	5.06000196507691	-11.1798957789561	7.63391822317542e-21	2.36149807435201e-19	36.6880406616643
LEPRE1	1.29960197484498	7.32211809825528	11.1795084094875	7.65107369127626e-21	2.36342866919966e-19	36.6858112659927
EHHADH	-1.73875919111481	5.6314964273129	-11.1699636085265	8.08617921553547e-21	2.4907272366032e-19	36.6308794074561
TFCP2L1	-2.17034356769432	6.39215978380395	-11.1597212301686	8.58063787765029e-21	2.63927745174204e-19	36.5719340877999
VEGFC	2.00562794718419	6.23278741626492	11.1496461583253	9.09650131801705e-21	2.7860769383358e-19	36.5139528935404
PKIB	-3.28535567792793	5.49826591729798	-11.1466885673424	9.25374138028188e-21	2.83023327469808e-19	36.4969324514319
CD14	1.90404508503959	8.67784210181359	11.1385850262082	9.69862755092473e-21	2.96211679813433e-19	36.4502985133382
NDUFA4L2	1.30542926924651	6.18316224408861	11.1377201950647	9.74735207901237e-21	2.96862393697516e-19	36.4453216688582
PXMP2	-1.55967910735736	7.43382957133838	-11.1309052376987	1.01399678876999e-20	3.07953526844675e-19	36.4061039829317
JUNB	1.50980926485902	8.76072666752755	11.1236772458339	1.05736689455891e-20	3.20675388442276e-19	36.3645101286509
RHBDD2	1.05438720710971	7.95882836283287	11.1211223933293	1.07313634518785e-20	3.25002719142625e-19	36.3498082730572
CD248	2.02617165660953	8.09052793201905	11.1135227764888	1.12144739011815e-20	3.39159522145507e-19	36.3060769596562
DUSP14	1.35331275671288	6.75012440670914	11.0940297726295	1.25554059811684e-20	3.78129014069847e-19	36.1939101308729
TPSB2	2.7638700775077	8.89350124681474	11.0910257431652	1.27758525504775e-20	3.84233765455611e-19	36.1766248330946
UCP2	1.46066245951796	8.77942174896694	11.0906880536442	1.28008741101803e-20	3.84452327297981e-19	36.1746817638188
PDPN	1.39745378163391	5.52322451839417	11.0892303659688	1.29094468055713e-20	3.87176123445764e-19	36.166294233268
DGKD	-1.52547868693206	8.22777541153007	-11.0821937931128	1.34466388685278e-20	4.02729623871509e-19	36.1258062890839
ITGA5	2.88962402294666	7.71258733026286	11.0773598825212	1.38285662450368e-20	4.13025894441417e-19	36.097992770629
OSR2	2.7924653237637	5.16086059891529	11.0738490896205	1.4112734615779e-20	4.20932720895426e-19	36.0777924912639
STS	-1.63903991605242	6.06816590392562	-11.0699856188562	1.44322002481653e-20	4.29278659579357e-19	36.0555632220958
NEDD4L	-1.48648831593932	6.77083641505969	-11.0585260491882	1.54229327642365e-20	4.55618262041987e-19	35.9896297256106
FCER1G	1.88874902850902	8.00756246372819	11.0481047723653	1.63828034977264e-20	4.82657451618731e-19	35.9296720966108
ADAMTS1	2.71506696853672	7.490795231118	11.0458555280797	1.65976853184752e-20	4.88323747128073e-19	35.9167315778756
ZNF137P	-1.76682143952069	5.23111635623278	-11.0421284302923	1.69599739596795e-20	4.9830566638114e-19	35.8952887629418
LSP1	1.46743284810947	7.49613506166781	11.0397594120392	1.71943500881335e-20	5.04507394049381e-19	35.8816594095018
FJX1	1.43410088157151	5.55711713616276	11.0209477397456	1.91741361437957e-20	5.61076681159123e-19	35.7734364366106
LAIR2	1.62471877957178	5.21924992160239	11.0089803719701	2.05505988727495e-20	5.97319017436938e-19	35.7045920456097
FRK	-2.18772751111501	5.66227979855372	-10.9890991517655	2.30590563135049e-20	6.63108639326209e-19	35.5902281205711
LINC01133	-2.28599018722944	5.15254053736226	-10.9850693621255	2.36036584536591e-20	6.77869522752698e-19	35.5670483088146
SLC16A9	-2.70108173966987	6.01379146909435	-10.9814508137212	2.41036300051548e-20	6.91311263750493e-19	35.5462342935338
CPT2	-1.10765296623571	7.0105590893595	-10.9784674293338	2.45237929129535e-20	7.02431497006739e-19	35.5290739715584
TLR3	-1.49797710895148	5.24240378825184	-10.9766377024557	2.47850947737269e-20	7.08978127120583e-19	35.5185495405711
SOCS3	1.05185902202527	5.85668140777089	10.9596610965359	2.73461720506901e-20	7.76086513218405e-19	35.4209050210152
STARD4	-1.68513327768515	6.97730507475321	-10.9491432526893	2.90639010642341e-20	8.22679364241731e-19	35.3604126272892
FKBP5	2.02381377597402	7.61983778816575	10.948902826021	2.91044022185082e-20	8.22750294568639e-19	35.3590298650257
KCNK6	-1.23317760716235	6.87863798582415	-10.9321367407201	3.20724049246781e-20	9.01942670440233e-19	35.2626066169339
APOBEC1	-3.5444356467864	5.9135003698921	-10.9273264319907	3.29784924003017e-20	9.262208488147e-19	35.2349433182827
GXYLT2	2.68590417662143	6.02663529895546	10.903755507293	3.78020611040118e-20	1.05079054062423e-18	35.09939887106
LY86	1.52644089578702	7.44308224497819	10.9003326075086	3.85588639811545e-20	1.07045338544605e-18	35.079716649996
ACVR1C	-1.60714582931633	4.78639458689164	-10.8986397283351	3.89387370494396e-20	1.07904731399758e-18	35.0699824331786
APTR	-1.08735994812995	5.57663168503214	-10.8985096109488	3.89680890157064e-20	1.07904731399758e-18	35.0692342487879
NIPSNAP3A	-1.27006902603253	7.65108884102388	-10.8847495679914	4.2200245798719e-20	1.16251107208477e-18	34.9901154476098
MYO10	-1.22233913904976	5.45929575284091	-10.8812701996379	4.30591210395085e-20	1.18325153171258e-18	34.970110220411
TNFAIP2	1.24481800969151	6.60656563946281	10.8739183945325	4.49317849823894e-20	1.23314685932656e-18	34.9278407974896
LOC728061	1.45264461030186	7.30816645873508	10.8673422972711	4.66757157164491e-20	1.2777698459216e-18	34.890032546627
LRRC66	-3.55980635003023	5.28022488512971	-10.8646835738172	4.73998453437429e-20	1.29595486246643e-18	34.8747469582917
PTPLB	-1.3013803993409	7.65176972118916	-10.8636508095618	4.76841468682076e-20	1.30208387929908e-18	34.8688094200139
EAF1	-1.34509328874654	6.72545991970845	-10.861719750519	4.82203128572524e-20	1.31506631563091e-18	34.857707509039
FN1	2.62423509582309	8.58928538865932	10.8614226720534	4.83033308751566e-20	1.31567336700709e-18	34.8559995750853
CEBPD	1.48087367501267	7.64214491574839	10.8582878224893	4.91881123416222e-20	1.33808967920287e-18	34.8379771566048
ASPHD2	-2.24763617202917	6.47709781060606	-10.856186238688	4.9790314446681e-20	1.35277223215612e-18	34.8258951890643
PIP4K2C	-1.02477318231543	8.62082927886823	-10.8524873744716	5.08681627551555e-20	1.3793184373912e-18	34.8046307803273
RP6-24A23.7	-1.98833420846009	3.60665101518021	-10.8523970470303	5.08947737820064e-20	1.3793184373912e-18	34.804111501426
AK025288	-2.05678527583753	6.82256679401974	-10.8514798003077	5.1165789550849e-20	1.38493000866761e-18	34.7988384005023
PDGFRB	2.01044878881479	7.7351475348944	10.8478089741919	5.22649079403037e-20	1.4111525143882e-18	34.7777356573691
PPIP5K2	-1.25413163395538	7.75602374936869	-10.8470278131783	5.25018308222e-20	1.41578411534735e-18	34.7732449891223
RAB31	2.03787403045903	9.12715141666667	10.8442447019712	5.33546942746131e-20	1.43699322117223e-18	34.757245828361
UPK1B	-4.33146680177255	6.65389368003903	-10.8422842844401	5.39637470101072e-20	1.4497902949837e-18	34.7459761846686
SLC35D1	-1.21283454545455	6.85082679637282	-10.8362134772354	5.58942164944645e-20	1.49979351173623e-18	34.7110782706491
RP11-498C9.15	-1.06085616201591	4.58944677898301	-10.8232573492631	6.02480819365494e-20	1.61262294963417e-18	34.6366037584682
PEX11A	-1.43599889168714	6.15095430320248	-10.8216997078172	6.07938402043809e-20	1.62390724048051e-18	34.627650440032
GAS7	1.48246426477614	6.20753141457185	10.8216263815745	6.0819653275593e-20	1.62390724048051e-18	34.6272289627544
GALNT6	-2.68445571426621	7.70366413854454	-10.8185204888629	6.19231380796743e-20	1.64525599015616e-18	34.6093765195481
THBS1	2.22220771217971	6.38795826951332	10.7972418694677	7.00406457734073e-20	1.85184388715184e-18	34.4870762993126
OLFML2B	2.48381579615167	7.25287270520546	10.7771753275265	7.86675191151126e-20	2.0698255879935e-18	34.3717552389095
BCL6	1.61190687831988	7.16520269674013	10.7724281183709	8.08590817285711e-20	2.12203648665939e-18	34.3444751947194
SDR42E1	-1.20325858479584	5.28975147721534	-10.7628398477956	8.5473331898089e-20	2.23531344072611e-18	34.2893779757213
KCNJ8	2.17236666425841	6.31431881651745	10.7525968355529	9.06936916584937e-20	2.36897611480461e-18	34.2305216936279
C15orf65	-1.49042986134999	5.68368368982438	-10.7471829124468	9.35803803274547e-20	2.43264052294202e-18	34.199414717592
MFGE8	1.48563517020105	7.04833516801538	10.7441159711784	9.52562125409735e-20	2.47323504359981e-18	34.1817933121165
PPP1R18	1.6124476925822	8.48857079109275	10.7395596780571	9.78013760161903e-20	2.53324281848635e-18	34.1556152723627
SLC14A1	-1.26054867003042	3.73437966167355	-10.7299299396046	1.03406355581326e-19	2.66566812352146e-18	34.1002902120708
GALNT5	-1.91990534887973	5.73209074991391	-10.7234221107849	1.07374857578525e-19	2.76139568409191e-18	34.0629030282927
IL2RA	1.12487333979271	5.07382544338269	10.7133211653204	1.13837951305632e-19	2.92067179807129e-18	34.0048764467835
ETNK1	-2.0731587001677	6.89365773301194	-10.7062687911723	1.18579459811772e-19	3.03512957773535e-18	33.9643650098907
TSPAN15	-1.44345745805546	7.72797338177227	-10.6993738058868	1.23405843850874e-19	3.14750311277601e-18	33.9247593734105
C5orf30	-1.74891886752662	7.00734940937787	-10.6979267243922	1.2444343391613e-19	3.16650777675661e-18	33.9164473759538
LMO4	-1.29126601329414	6.22213157756543	-10.696195360591	1.25696319737805e-19	3.19463392911085e-18	33.9065025670966
BHLHE40	1.50263198858274	8.03317783419421	10.690631096079	1.29808817003011e-19	3.28757909167625e-18	33.874542627502
BLVRB	-1.21996323451698	9.46310156433655	-10.6679349893408	1.48023140796212e-19	3.74450127430043e-18	33.7441927797446
ECM1	1.67061062400063	7.82042754132231	10.6666010862987	1.49169801737514e-19	3.76471198930552e-18	33.7365324094812
ENTPD5	-1.73003188361413	6.19096399649908	-10.6611451430157	1.53953003120616e-19	3.88090608797884e-18	33.7052005841394
PMM1	-1.02576643595706	6.66654005403467	-10.6551571794436	1.59379169773591e-19	4.01301923520622e-18	33.6708148234065
FPR3	1.59340838240513	6.7145840690427	10.6538127446066	1.60623497102783e-19	4.03965296894736e-18	33.6630946208292
RP11-210K20.4	-1.05439154777505	3.07857163280533	-10.6340619543827	1.8006298306893e-19	4.4972131895901e-18	33.5496868860748
CLINT1	1.16067604623455	8.17085417848944	10.6272540870036	1.87294475221935e-19	4.66169490397215e-18	33.5106000898502
NCF2	1.89420818756094	6.54148361713728	10.6235285099652	1.91373971281893e-19	4.74686365880655e-18	33.4892107803711
LIAS	-1.15056944565345	6.31436833953168	-10.6040207689274	2.14229369915438e-19	5.28953566265554e-18	33.3772218935926
TYROBP	1.62737430316193	8.5916875283804	10.5915035627172	2.30310899347511e-19	5.64796400279841e-18	33.305372031204
PRRX1	2.36891233104208	5.84389485990588	10.5649051258457	2.68599472123076e-19	6.52778111038507e-18	33.1527164459041
HRASLS2	-1.51330485080535	5.33159362798439	-10.5641267713297	2.69810900133666e-19	6.54987133575606e-18	33.1482497137634
CDC42BPA	-1.00687791374654	6.49210421610996	-10.5506850707207	2.91613822351085e-19	7.0554253733971e-18	33.0711161579677
SERPINF1	2.47890159653485	10.1175957788682	10.5456602154384	3.00208819696518e-19	7.25526984565669e-18	33.0422836679202
FRAT1	-1.05535563423326	6.57006173596763	-10.5443774018223	3.02443319714293e-19	7.30112335015975e-18	33.0349230947685
CTSLP8	1.14080930381518	4.10620298275367	10.5324251095555	3.24077834302002e-19	7.78865862816375e-18	32.9663463237898
VAT1	1.16530884945498	8.68799429800849	10.5293090583229	3.29967787174211e-19	7.91644834788537e-18	32.9484689007629
C10orf10	1.73718037158262	8.01004766419881	10.5242991735296	3.3966242054775e-19	8.12712713208947e-18	32.9197270851367
EP300-AS1	-2.30557181349694	4.65445322862144	-10.5201043964837	3.47998216985719e-19	8.30821763021914e-18	32.8956624348691
TUBB6	2.25488469210932	9.29462451472107	10.5188268024446	3.50577396111243e-19	8.36057592003618e-18	32.8883332762476
MYC	1.37619526358176	9.47039831508264	10.5170226170215	3.54252198116906e-19	8.4389186996958e-18	32.8779833539621
IFITM1	1.73173022418197	10.7457734540289	10.5082428884586	3.72691539750903e-19	8.83927995812274e-18	32.8276195376407
CHN1	1.70939980356168	7.54675838622016	10.5027778857978	3.84650166348055e-19	9.10296688754185e-18	32.7962720295453
FKSG49	1.00311425209626	8.67483621992654	10.4995553578922	3.91880606240509e-19	9.25385239643619e-18	32.777788111246
FAHD1	-1.31154912460512	6.90151210950413	-10.4891486324302	4.16170351323308e-19	9.80604220626215e-18	32.7181000772198
BC044596	1.00084724681174	6.03241356703398	10.4874004672202	4.20395686558472e-19	9.89483499645342e-18	32.7080739328269
COL8A1	2.09866732059007	4.8522123626607	10.4718628565772	4.59883986052e-19	1.07774110757251e-17	32.6189684310877
PSD3	-1.43368815652178	6.86776022299702	-10.4716754457128	4.60382225918692e-19	1.07774234811279e-17	32.6178937330099
TGM2	1.28171972396748	6.30210622170569	10.4683052980928	4.69434489023732e-19	1.09774669819869e-17	32.598568082611
C11orf96	2.31817554496217	10.0109400159837	10.4650531725217	4.78338235490869e-19	1.11736096562236e-17	32.57991973557
CD3E	1.44379487041262	6.33192152198118	10.4609262432531	4.89880261474563e-19	1.14308913598817e-17	32.556255828158
SLC38A1	1.07179943305643	6.98346055211203	10.451278082166	5.17960715022318e-19	1.20471765017114e-17	32.5009363070718
CSTA	-2.54506305753968	8.82477782354798	-10.4503474528356	5.20752836292037e-19	1.20991222286135e-17	32.4956006138059
GM2A	1.00295769015444	6.4817112885101	10.4500104099992	5.21767752819418e-19	1.21097094528957e-17	32.4936682146282
TGFBI	1.79500139246714	10.4451996792355	10.4410824487956	5.49383211560864e-19	1.27097692982254e-17	32.4424827556603
AKR1C1	-1.40773020947896	6.52991972067264	-10.4175167606701	6.29489930359908e-19	1.44549045090281e-17	32.307396081234
STX19	-2.1345556724143	4.69804090137167	-10.4172617570828	6.30417691805029e-19	1.44608736211293e-17	32.3059344671783
IFNGR1	1.06627676049101	8.45115555905647	10.4152882457373	6.37644107786334e-19	1.4595714069773e-17	32.294622927943
UGDH	-1.46648285735736	8.67167189015152	-10.4133270886728	6.44907230718094e-19	1.47463792755751e-17	32.2833823982457
SORBS3	1.17944595612496	6.87942031267218	10.4087703077165	6.62103811197305e-19	1.51236243962726e-17	32.2572656084442
CRIM1	1.28992695864534	8.28957213874541	10.3953934464356	7.15276806257975e-19	1.63209736171867e-17	32.1806035464438
FADS3	1.37672583327484	6.28467084573003	10.3784955069599	7.8858334720285e-19	1.79369577734564e-17	32.0837758628344
MB21D2	-1.02258035906848	7.00440138817149	-10.3725974746993	8.15898612942921e-19	1.84613046652727e-17	32.0499828596983
TPSAB1	2.05740477493078	7.70328498461892	10.3694571678688	8.30825534507535e-19	1.87598499731243e-17	32.0319911158591
LGALSL	-1.04299882118482	6.87702940794307	-10.3678177817783	8.38726105234631e-19	1.89185157111987e-17	32.0225988015763
SPINK2	-1.7720894264508	4.68176337479913	-10.3512543248793	9.22880496301456e-19	2.06874267773413e-17	31.927712236656
ABCG1	-1.14752410483211	5.84588222497704	-10.336847643971	1.00290295367187e-18	2.24045727196423e-17	31.8451934354248
LOC101927720	-1.145098497699	4.01402159194215	-10.3260559600691	1.06735196718109e-18	2.37782299355343e-17	31.7833882793692
PLXNC1	1.12128679035042	5.95686977355946	10.314761714257	1.13923499426571e-18	2.53275098211804e-17	31.7187119670416
GAL3ST1	-1.36335235088823	5.59329058967516	-10.3145245641709	1.1407950623435e-18	2.53361807999858e-17	31.7173540091006
OSMR	1.51848771142896	6.34035687241736	10.3138843032289	1.14501761650882e-18	2.54039051925019e-17	31.7136877923876
SMIM2-AS1	-1.2260960946141	3.88125101549587	-10.2948804063513	1.27771211775448e-18	2.82610604676767e-17	31.6048798092536
AF289551	-1.55028729119867	6.75904086768251	-10.2903273706104	1.31171962234438e-18	2.89836496961687e-17	31.5788142453145
FXYD5	1.38372379232479	8.78670435169881	10.2899401089975	1.31465352158006e-18	2.90188658066204e-17	31.5765972768498
HSP90AB1	1.26519922728248	10.8654636391759	10.2711349857228	1.4652910368568e-18	3.21147895871428e-17	31.4689536873053
ZNF112	-1.22477031586619	5.46640305328857	-10.2682803624839	1.48961790602891e-18	3.25163166705142e-17	31.4526152015416
NME7	1.29427439432939	8.96298647084481	10.264447858706	1.52291345076813e-18	3.32096353101039e-17	31.4306805697785
ANG	-2.31018842185367	8.2095108801079	-10.2639153291692	1.52759831356467e-18	3.327828358343e-17	31.4276328047725
FYN	1.39222339141414	7.55255382661846	10.2601251306271	1.56136036350764e-18	3.39390025528014e-17	31.405941292616
KLB	-1.11499926553177	3.47643172945363	-10.2599842228342	1.56262979334733e-18	3.39390025528014e-17	31.4051348864195
KCNK5	-1.985973753588	6.7513776170225	-10.2547088516477	1.61090405886758e-18	3.49524213333854e-17	31.3749451449049
LGALS1	1.76516693151593	11.4812071235078	10.2538726718743	1.61869136898249e-18	3.50862291330799e-17	31.3701600348861
MTERF2	-1.16064812749113	6.75187003168044	-10.2505911530107	1.64961689156548e-18	3.5720804169959e-17	31.3513816756206
DHX9	1.00862893580106	6.74545748281106	10.2478441478279	1.67595817048537e-18	3.62549432804097e-17	31.3356625555226
LNX1	-1.37651458136383	5.81032923226584	-10.2407487808136	1.74595570517596e-18	3.7656299641315e-17	31.2950630553817
SCG3	-2.09282012608225	3.13264551879591	-10.2361646835207	1.79272328189513e-18	3.85115376449972e-17	31.2688346245954
LOC101927934	-1.06941407141395	4.83595403825184	-10.2339687390633	1.81556759564227e-18	3.89250502138988e-17	31.2562707414214
APOD	3.82855147933973	8.75219902898301	10.2332154282608	1.82347101523269e-18	3.90558272639452e-17	31.2519608157409
ASAP1	1.03866407145782	7.19046563332186	10.2222611501026	1.94235686471309e-18	4.15610627949578e-17	31.1892919797448
NINJ1	1.02103471383234	7.70993714626377	10.221582209599	1.94997496631021e-18	4.16828804743151e-17	31.1854080450019
FCGR1B	2.30294621942397	6.55083478300046	10.2190245336233	1.97894236013319e-18	4.22603726492347e-17	31.1707769105822
CNTN3	-2.09930258705296	3.30134224876607	-10.2098551082802	2.08636817190736e-18	4.44667484197657e-17	31.1183267919157
ISLR	2.83953458619984	7.0395694512741	10.1970774856026	2.24584226133779e-18	4.77715798890065e-17	31.0452463145957
AXDND1	-1.5781499535217	3.48535108958907	-10.1883675552077	2.36146707968592e-18	5.01817548022757e-17	30.9954366563981
LOC158402	-1.83236439437328	5.5413531896522	-10.1822354772051	2.44641723832469e-18	5.18851311250567e-17	30.9603719659133
BMP2	-1.81018143787294	7.33705739657943	-10.177404661328	2.51548319584887e-18	5.31936260965932e-17	30.9327499310906
WISP1	1.91901142352092	5.07120708161157	10.1685306606926	2.64746552722792e-18	5.58210501719507e-17	30.8820134339332
ARSJ	-1.31350132033657	5.10980503942837	-10.1633138116382	2.72825862266697e-18	5.74127426775807e-17	30.8521888792986
TMEM158	1.89765156604169	7.25953145434458	10.1542918908348	2.87383168338816e-18	6.02419663814979e-17	30.8006151245333
SLAMF6	1.07552357275945	5.54307079783632	10.1506173622068	2.93532092734761e-18	6.14120187060727e-17	30.7796112634805
PLEKHO2	1.02395019290394	7.64776350384527	10.1498486859892	2.94834905168413e-18	6.16250486150273e-17	30.7752175714056
PLK1	1.51903235790823	5.96039632676194	10.1430050152748	3.06691529567662e-18	6.37953734991178e-17	30.7361014486102
MUT	-1.05026188433076	7.59310168276515	-10.1330640836668	3.2476694182022e-18	6.74257273075268e-17	30.679288071421
SYTL2	-1.83235734214734	8.45712876423324	-10.122777964356	3.44589992686558e-18	7.14043225036815e-17	30.6205090141133
ME1	-1.39935711249562	6.5608385421258	-10.1188619656802	3.52450255145764e-18	7.29632679247264e-17	30.5981333213304
SMIM22	-1.38641621899984	8.15827499044421	-10.1144045441705	3.61615273619174e-18	7.47890843834727e-17	30.5726652733696
FMO4	-1.08238103167291	6.33190436550161	-10.11166160365	3.67372937854246e-18	7.59073816440443e-17	30.5569938167861
PRR26	-1.15804702198627	5.04271066224748	-10.1105780510979	3.69672537814683e-18	7.62370393698965e-17	30.550803215396
CHPT1	-1.43349445110371	7.21087518199036	-10.0894996697419	4.1737750739711e-18	8.57485061212241e-17	30.4303936144979
OVOL2	-1.44722936292462	6.65423134452479	-10.0887039731492	4.19293994967334e-18	8.60605892608781e-17	30.4258488360059
RAB11FIP4	-1.08244884336609	5.46439071504821	-10.0832059854287	4.32778440752077e-18	8.85764116828495e-17	30.3944472212966
CASP7	-1.56308347017472	8.6190333546258	-10.0818744203845	4.3610883947431e-18	8.91737564681465e-17	30.3868423458871
FPR1	1.28092211674662	5.41750789795684	10.0811107052259	4.38030509543426e-18	8.94821948457864e-17	30.3824806494054
HCG11	-1.26154893636168	4.12103370575069	-10.0746645252723	4.54590869156223e-18	9.26903077279553e-17	30.3456671726325
SLC41A2	-1.79728100243751	6.44191695213499	-10.0709314909184	4.64465306328371e-18	9.46145977726674e-17	30.3243495579818
TMEM14A	-1.06865876989489	9.3921513727904	-10.0632300191155	4.85518388915459e-18	9.86249080072734e-17	30.2803732291935
CTF1	1.07302303028353	5.72843854097796	10.0599460863689	4.94782646074781e-18	1.00318571330555e-16	30.2616228860946
PPFIBP2	-1.4855674794811	8.09036107010445	-10.0590222685523	4.97420466878984e-18	1.00759053225421e-16	30.2563482845055
SMAD7	-1.03193390733591	7.03666812878788	-10.0409606927494	5.51906838228605e-18	1.10759876506045e-16	30.1532370180128
COMTD1	-1.17493280025155	7.17963179333104	-10.0393545692208	5.57031271603269e-18	1.11642344425543e-16	30.1440690232569
RSPO3	3.17172733642896	7.33972046995523	10.0213787290127	6.17727835704232e-18	1.23170152434065e-16	30.0414733164611
GAS2	-1.94019168777544	4.77709344725666	-10.0063034095315	6.73689321182002e-18	1.33958388988752e-16	29.9554508203685
PIP5K1C	1.38701300891639	7.32550587979224	9.99451809620302	7.20938201344562e-18	1.42828872936095e-16	29.8882137327316
ACSL3	-1.17717504999805	8.33872183746556	-9.98858060229618	7.45980776972729e-18	1.47583374132626e-16	29.8543434235596
PRDM16	-1.54997957192582	4.89305202519513	-9.98850621450947	7.46299966173573e-18	1.47583374132626e-16	29.8539190972401
C11orf92	-2.70387974278499	5.13805928231175	-9.98745976778767	7.50804615744574e-18	1.48338714866177e-16	29.8479499518389
OCLN	-1.96549693405094	6.95976417378329	-9.98633049929694	7.55696231890407e-18	1.49169062947629e-16	29.8415084691762
C3AR1	1.3580454021684	8.32818240564738	9.97396139974978	8.1140234000031e-18	1.59293801181929e-16	29.7709601252756
MGP	3.46816560934636	8.51858603621442	9.97271537900329	8.17236297580705e-18	1.60218034402309e-16	29.7638539877467
GDPD5	1.07582190175891	6.5502422979798	9.94586414454981	9.53641519581736e-18	1.85369420691409e-16	29.6107493727672
DISP2	-1.28299783464471	5.11368450737489	-9.94196719929596	9.75242213016068e-18	1.89228448751343e-16	29.5885339158371
CYB5A	-1.00621354876955	7.98264829683196	-9.92847360505636	1.05387896775003e-17	2.037562068541e-16	29.5116199305041
TP53	1.51595563995164	6.25123042378329	9.92395869811929	1.08157852911658e-17	2.08925080013296e-16	29.485888082742
COL4A2	2.18072929227604	9.65719699397383	9.92158831079228	1.09641076535606e-17	2.11090194363119e-16	29.4723791776101
ETFDH	-1.39310778373016	6.61348171938131	-9.92154456740602	1.09668637969201e-17	2.11090194363119e-16	29.4721298871033
TIMP3	2.09908481297532	8.15762675470615	9.91433778818813	1.14305108260212e-17	2.19429327505908e-16	29.4310610891257
CITED2	1.00167426201201	6.34090690972222	9.90526585574523	1.20420543760611e-17	2.30964256385498e-16	29.3793695224809
SRGN	1.48478834398035	8.71897286248852	9.88367884647933	1.36317141386217e-17	2.59385885727341e-16	29.2563948829667
LAIR1	1.00476274670449	6.74728959796832	9.87977159547804	1.39410556346422e-17	2.65039173584322e-16	29.2341406232831
ZNF580	1.28771148468274	7.50005638033747	9.87931828504268	1.39773951270126e-17	2.65496942175729e-16	29.2315588175126
MMP28	-1.30530762235287	6.14535721114555	-9.85867540013899	1.57363310198831e-17	2.97862335580899e-16	29.1140067920263
LIMA1	-1.4684109512987	8.39804900235308	-9.85376906302951	1.61858801540525e-17	3.05836866366364e-16	29.0860727332973
CD81	1.333101748752	10.9836140693871	9.85123988236185	1.64226008985436e-17	3.1003923265655e-16	29.0716737390084
IL7R	2.05211718829219	8.34703583654729	9.85029104465295	1.65122963426827e-17	3.11461032233843e-16	29.0662720095756
DNM1	1.68482417868843	6.48882826119146	9.84216280874613	1.73009765427485e-17	3.25204293451976e-16	29.0200011774237
ADRB2	-1.8054365470243	6.40787025212351	-9.83795797669561	1.7723606156484e-17	3.32571029213609e-16	28.9960669768585
SLC15A3	1.14827538042101	7.24510743930785	9.83763761552096	1.77562248920603e-17	3.3289462667764e-16	28.9942435214244
TAGLN	2.86619603885379	10.0749643201905	9.82916260026926	1.86412289561436e-17	3.48882603125612e-16	28.9460080507477
SCP2	-1.01471892186342	10.4276542464417	-9.81577680815129	2.01295207600832e-17	3.7608683566768e-16	28.8698357611249
MAP1LC3A	1.09791364262314	7.13985488418274	9.80531033543973	2.13753231730174e-17	3.97647120265051e-16	28.8102869818186
GUCY1A3	2.62206114346164	7.44673773932507	9.80474029472878	2.14453404974129e-17	3.98607212987964e-16	28.8070440266026
DDX60L	-1.01123706529581	5.7590134876607	-9.77744835121258	2.50794093416769e-17	4.63765610490752e-16	28.6518145786438
GYG1	1.17393945930346	9.45238681841139	9.77345750850328	2.56599775832957e-17	4.73288888065319e-16	28.6291213519951
SULT1A1	-1.07440504609805	7.71076609182736	-9.76527082594947	2.68932282417379e-17	4.94351412857889e-16	28.5825737693669
BCAS1	-3.20821117328205	7.24496783714991	-9.74652693052818	2.99440266396203e-17	5.48104778406034e-16	28.4760235332103
RASSF10	-2.0899854548867	5.10025376899679	-9.73980033646259	3.11210654794055e-17	5.6820872840729e-16	28.4377939511763
OASL	-2.03413113689501	7.08208861251722	-9.73751417860851	3.15315210933098e-17	5.74386082811091e-16	28.4248018798106
CCDC80	2.91893547257322	7.24821612069559	9.73747291433128	3.15389790552502e-17	5.74386082811091e-16	28.4245673823704
CD86	1.21727418398268	6.18820620305326	9.73666219158155	3.16858636395459e-17	5.76576211135064e-16	28.4199602236367
SERPINE1	2.54060177175227	6.40623689933425	9.72916000240449	3.30778753289866e-17	5.98595236601189e-16	28.3773298609255
HOOK2	-1.1338780247114	7.59954607463843	-9.72909906051011	3.30894291221771e-17	5.98595236601189e-16	28.3769835869926
SPATA5	-1.1694737987208	4.45250299357208	-9.71322407512698	3.62404207845291e-17	6.51178221869946e-16	28.2867933318049
CCR1	1.49597807910183	6.82321365490129	9.71170708058097	3.65567589057066e-17	6.55298060715373e-16	28.278176111327
MAP7D2	-3.39912552285402	5.39224860938935	-9.70965191897745	3.69897178382927e-17	6.62510628676915e-16	28.2665022066491
S100A8	2.2010725528938	6.58721252301423	9.70915550814206	3.70950607617717e-17	6.63787867568631e-16	28.2636825118158
HAPLN4	-1.15981728899516	4.76066059139692	-9.70902719777124	3.71223380264899e-17	6.63787867568631e-16	28.262953691726
FNBP1L	-1.43876266718342	7.81152751796373	-9.7043307203574	3.81346401661868e-17	6.79644031406263e-16	28.236278154378
TNFAIP3	1.45343196402246	8.83392920098714	9.70198539899356	3.86504225365213e-17	6.8826994211006e-16	28.2229577468371
MYZAP	-1.7587186439004	6.57631465226125	-9.70135226350676	3.87908501977391e-17	6.9020301576158e-16	28.2193619025066
COL5A2	1.8888081500624	9.30658280331726	9.70069308380715	3.89375950857613e-17	6.92245224948338e-16	28.2156181829751
ADAMTSL4	1.09814567238017	5.09247266173095	9.68856382621313	4.17387874219213e-17	7.39012021941361e-16	28.1467392209366
TAF1A-AS1	-1.094145877379	4.12303607641759	-9.68426318917922	4.27795301631744e-17	7.5558560045137e-16	28.1223204165655
C20orf27	1.25037533113471	7.07700806092172	9.68368688665421	4.29209461858045e-17	7.57465500169039e-16	28.1190483357918
ZNF823	-1.31337154847217	6.33061234903007	-9.67976940114321	4.38946729629079e-17	7.74018931871993e-16	28.096806830891
EDNRA	2.48819164061464	6.82659821763085	9.67931535995185	4.40089442230058e-17	7.7540250464196e-16	28.0942291109158
CDC42EP1	1.40150017690418	7.40048852502296	9.6776396971689	4.44332420437513e-17	7.81606355170911e-16	28.0847160744829
HCK	1.66574504160817	7.04643541612144	9.67116988849734	4.61101093858749e-17	8.09787760455584e-16	28.0479883924909
LAMC1	1.37303084196209	9.10718881984619	9.66998592757523	4.64237343369619e-17	8.13975338730829e-16	28.041267750358
RP1-142L7.8	1.96836073301061	5.7860742848657	9.66184211829161	4.86393960684578e-17	8.50757255627128e-16	27.9950439217783
EPB41L4B	-1.31192863515951	5.22218574979913	-9.65956831829258	4.92766413855266e-17	8.61207742180946e-16	27.9821391213823
SPHK1	1.49047366818767	6.13912242137282	9.65941787588689	4.93190961799508e-17	8.61254603774722e-16	27.9812853135522
CTB-31O20.2	-1.06021739260364	6.23903968681129	-9.6578417889493	4.97660660695615e-17	8.68359705616668e-16	27.9723406605018
PCOLCE	2.12084643790706	8.64532099612603	9.65214512730239	5.14155608878335e-17	8.96419126783532e-16	27.9400128580021
DDX60	-2.34612443120393	8.73139180153811	-9.64470866150836	5.365112948545e-17	9.33141813556573e-16	27.8978167511619
ENG	1.37019477802152	7.14474366362488	9.63468861824876	5.68174177788974e-17	9.87419233213679e-16	27.8409696102258
RP11-111M22.3	-1.05742567876155	5.33136431270087	-9.6246134568009	6.01889880649077e-17	1.04100027760185e-15	27.7838199452595
LRRC32	1.61042302898677	7.63620979998852	9.62034107588815	6.16782655818325e-17	1.06590675411732e-15	27.7595886797697
PDLIM7	1.57299659643735	6.25610074144858	9.61912885371504	6.21074777059535e-17	1.07246835904682e-15	27.7527137693479
CRIP2	1.57117272375297	7.64888956640266	9.61252459834733	6.44987017091917e-17	1.11110173970631e-15	27.7152614926144
LOXL1	1.79834408991947	7.75267317157369	9.61228144377619	6.45884723407069e-17	1.11176373614123e-15	27.7138826646737
VSIG2	-3.39295002964003	7.754834293618	-9.60861471633115	6.59574007868957e-17	1.13352504495194e-15	27.6930909183826
RCN3	1.29611821902422	6.98510994283747	9.58442784608163	7.57412271479414e-17	1.28534524503254e-15	27.5559767545788
SPARC	1.85287218793144	10.5065305133724	9.58177818181142	7.6897352494054e-17	1.30292274718798e-15	27.5409596205007
MSR1	1.47597501987052	5.10833123243802	9.5750053198807	7.99331461403692e-17	1.35057187991941e-15	27.5025773400211
MRAS	1.01753476122226	6.26592342871901	9.57494865075294	7.99590445209516e-17	1.35057187991941e-15	27.5022562123516
RNASE4	-1.86039385857611	9.42278166546143	-9.57040213505154	8.2064344333151e-17	1.38505168526115e-15	27.4764935102939
RP11-757F18.5	-1.73342765976366	5.16302739577594	-9.56675297731934	8.37940261804316e-17	1.41314317983728e-15	27.4558172314399
MGST2	-1.06252258962696	9.01948728159435	-9.56597162714501	8.416908083246e-17	1.41810510313944e-15	27.4513902510498
AACS	-1.11662296895597	7.60166171694215	-9.5639539690402	8.51453331140067e-17	1.43036232990745e-15	27.4399588842176
TNFAIP6	2.33482540116902	6.51394754387626	9.55979884298122	8.71915165391707e-17	1.46360085204589e-15	27.4164187014486
HIGD1A	-1.15687272830623	9.371144462236	-9.55946682406981	8.73571183964797e-17	1.46524480383995e-15	27.4145377816504
FZD5	-1.24931257229632	7.20759024385904	-9.51514685556949	1.12527298221647e-16	1.8657474086459e-15	27.1635664560577
TMEM220	-1.70287956611969	7.03507222127525	-9.51422990378395	1.13118071198172e-16	1.87267485758809e-15	27.1583762565643
ELK3	1.09770757142857	7.07117169444444	9.51258929370244	1.14182807959481e-16	1.88885754282246e-15	27.1490901804777
RP11-5C23.1	-1.11272404373367	5.8461686984332	-9.51116143700764	1.15117598398357e-16	1.90141607606256e-15	27.1410085563287
FSTL1	1.59545396909247	7.71149413418274	9.50396639293505	1.19945416662789e-16	1.9721321582506e-15	27.1002882220172
ATP8B1	-1.60575095743146	9.48653911949036	-9.50350123769881	1.20264389168699e-16	1.97437837987795e-15	27.0976558721508
FGR	1.24648484078234	6.33742296062902	9.49719653945274	1.24672065215796e-16	2.04209447820186e-15	27.0619794350918
SGSM3	-1.02426137416637	7.22544123117539	-9.49209093801847	1.28359166874237e-16	2.09931223526793e-15	27.0330915417022
HPGD	-3.47476972177372	8.18853748576676	-9.4918489103238	1.28536625094117e-16	2.10062798474567e-15	27.0317222014421
ZSCAN16	-1.11040268823856	5.45612174268251	-9.49089330159945	1.29239683697515e-16	2.11052497042684e-15	27.0263156375556
COL12A1	1.81450646558246	6.38411953328742	9.48416698271011	1.34298006530246e-16	2.18325002507955e-15	26.9882628876549
CHI3L1	2.79339341639367	6.04573864812902	9.48337427802934	1.34906988262835e-16	2.19150481908734e-15	26.98377865632
NR4A3	1.24001805677431	4.96489703908402	9.47823725460966	1.38920690410509e-16	2.24995409884007e-15	26.9547208502679
VSIG10	-1.31212302337565	5.39181530862603	-9.47645216303287	1.40343123136006e-16	2.26959670529281e-15	26.9446240869013
ACTA2	1.2594933751755	7.51148583496901	9.47018889224189	1.45449762409407e-16	2.34692187422749e-15	26.9092008410003
FLJ45482	-1.29499883804747	5.29504335786846	-9.46494639727032	1.49866242065869e-16	2.41458601614162e-15	26.8795541855202
SERPING1	2.13368260950236	9.36574752840909	9.45615349221382	1.57575860596059e-16	2.52004998917804e-15	26.8298366673475
LYPD6B	-2.91871193502106	6.57736244154614	-9.45219382785171	1.61175589337883e-16	2.57571676127122e-15	26.8074504801668
SVIP	-1.45517511079424	7.3669763321568	-9.45134706326493	1.61955957956963e-16	2.58627899233043e-15	26.8026634789458
CALD1	1.92469693493819	7.60337570827594	9.44256287744024	1.70276919068434e-16	2.71315408793809e-15	26.7530087796635
DDIT4	1.11791162758863	9.93484121028466	9.43245095211948	1.80384472221723e-16	2.86787471474978e-15	26.6958596108366
NRIP1	1.04443649232674	8.21145981984619	9.4222571187928	1.91179189048739e-16	3.03059601732167e-15	26.6382593986314
KIAA1147	-1.07536716146016	7.59223194972452	-9.42034188467527	1.93278028694859e-16	3.06162577421981e-15	26.6274387127186
RAMP2	1.53576194850532	6.47810133548554	9.41887953006936	1.94896021731759e-16	3.08274540144595e-15	26.6191769899872
ZMYND12	-1.01382336358761	4.50911064663682	-9.41522649059614	1.98997082523684e-16	3.14302175417057e-15	26.5985398492061
CNN2	1.0054466972622	7.95268147612489	9.41302635182792	2.01508438039246e-16	3.18036714089054e-15	26.5861113366343
GRAMD1B	-1.0829698162367	6.85405339190197	-9.40765918427808	2.0776812421277e-16	3.27200797214787e-15	26.5557947405272
CTSD	1.01470554478667	8.32404835241621	9.39969025386258	2.17421467821291e-16	3.4091560204216e-15	26.5107882074454
LCP1	1.43930198431711	8.37027939121327	9.39735605677983	2.20332780536023e-16	3.44731649546752e-15	26.4976066500755
SULF2	1.50692819180219	8.43269530991735	9.38471416441476	2.36788673457167e-16	3.68614085912401e-15	26.4262271286768
CCDC58	-1.55764535516848	5.9159140516242	-9.37757266345612	2.46620351902247e-16	3.82544204877596e-15	26.3859126318205
DAB2	1.46517317775243	5.53764973731634	9.37116327668668	2.55790018577225e-16	3.95916873643405e-15	26.3497361460428
GJA5	1.00438847355797	4.4914538444674	9.36963994842008	2.58018894392228e-16	3.99081509940665e-15	26.3411387471502
ADAMTS12	1.13515558198783	5.45985289055326	9.36867123134904	2.59446341511384e-16	4.01002932126161e-15	26.3356716209631
ARHGEF28	-1.19043825722476	5.90638883528467	-9.36472563578798	2.65342116565416e-16	4.08947914029005e-15	26.3134051116707
UGT2B15	-3.01023442212667	6.1402849556359	-9.36441893601663	2.65805962115538e-16	4.09371429847074e-15	26.311674365137
LOC101927391	-1.10807765557603	3.73615118735652	-9.36227443923581	2.69071906131734e-16	4.14106826963509e-15	26.2995730065425
FLNA	2.84899518497719	9.58445906932966	9.36147604783778	2.70297999392946e-16	4.15403327101125e-15	26.2950678382267
TBC1D32	-1.25927770569596	4.04923194553489	-9.35473249578275	2.80878739702018e-16	4.31052319596562e-15	26.2570183284607
NID2	1.89285532449495	7.71255387640611	9.35428520456277	2.81594968427592e-16	4.31845428210416e-15	26.2544947461819
VIM	1.5488143051948	8.53222770902204	9.34479910028383	2.97220679280305e-16	4.5516383232926e-15	26.2009805640747
FSTL3	1.35366592961956	6.50148986974862	9.34242746053455	3.01260473514836e-16	4.60698749540273e-15	26.1876030767706
TWIST1	2.18694614825865	5.06401862683655	9.33465595786488	3.14885618746356e-16	4.80516785647187e-15	26.1437718685341
ZNF204P	-1.5006273481631	5.10446380985996	-9.33360711019601	3.16770906014525e-16	4.82926604623793e-15	26.1378569392437
C1QB	1.66590905150931	9.05337131135216	9.33352951556986	3.16910827177616e-16	4.82926604623793e-15	26.1374193531612
TMEM246	-1.64483059485785	6.639413872073	-9.33130715359901	3.20944511372013e-16	4.88729426810799e-15	26.1248869067697
ENTPD1	1.22553049176611	7.01639553366047	9.32906582685533	3.25064436260744e-16	4.94655326970495e-15	26.1122481237522
FUT9	-2.10028539621114	3.90614153081956	-9.32778931887873	3.27434378006747e-16	4.97911799252675e-15	26.1050502028741
ADAP2	1.00536972414785	6.93243382900023	9.32344869325467	3.35622668114933e-16	5.09647493363308e-15	26.0805759525667
HEYL	1.15874224015249	5.78989795483241	9.31967700772355	3.42903184735946e-16	5.19609906387137e-15	26.0593114981844
ANGPT2	1.21599711086736	4.69402954597107	9.31834989761713	3.45502171258289e-16	5.228164931116e-15	26.0518297755234
JAG2	1.01104799616337	6.5744631555039	9.31589666996799	3.50358314191059e-16	5.28687033832278e-15	26.0380000172411
CAMK1	1.13204718857982	6.05969842553375	9.30918471066775	3.63994980679594e-16	5.48118728208339e-15	26.0001659930001
LOC100506098	-1.99318777936703	6.53933352427686	-9.30431351008196	3.74221791251123e-16	5.62345500884928e-15	25.9727114586787
PDIK1L	-1.13762590221227	6.5222648735365	-9.30334924043224	3.76279915740507e-16	5.65046136993408e-15	25.9672770948879
PLEK	1.46746158603409	7.1770615981405	9.29621220878313	3.91867894448428e-16	5.87639015677718e-15	25.9270582997733
RP11-488L18.10	-1.22226468342206	6.95017328136478	-9.29566027943594	3.93099830458366e-16	5.8907845873671e-15	25.9239483165188
DEFB1	-2.82964415349928	6.00185026558196	-9.29040062815549	4.05034996012382e-16	6.06124934599318e-15	25.8943134091433
MYO1F	1.07116004565929	6.78069458890037	9.28924947970779	4.07694957607518e-16	6.09263396275582e-15	25.8878278549928
G6PD	1.02385235980948	6.73726841692493	9.2733979322648	4.46143280746348e-16	6.63971587716936e-15	25.7985373679637
SOX2	-1.01393241802679	4.71670613260445	-9.26735131287288	4.61743399573908e-16	6.8530442593375e-15	25.7644855932847
CASP6	-1.04972258154421	7.9435779709309	-9.2612762233365	4.7796427828077e-16	7.07439404093766e-15	25.730278153918
PLA2G2A	4.08269442523693	8.6416477129247	9.2533770817842	4.99907380388994e-16	7.37397439710033e-15	25.6858069164585
HOTS	1.78738535466635	5.0058979389348	9.24177393223055	5.33972482186192e-16	7.84972174423611e-15	25.6204970154462
SLCO2B1	1.05920390831091	6.98169427318641	9.23602607130847	5.51694217673013e-16	8.09924514541792e-15	25.5881508072364
DDR2	2.16973440272903	7.31098981430785	9.23279426885509	5.61914580623041e-16	8.23254284763961e-15	25.5699656426081
HES4	1.37170594360107	6.25169798900941	9.2323505581591	5.63332435476622e-16	8.2477353332054e-15	25.5674690136738
SLC16A5	-1.4622460497348	6.54238603104913	-9.22304668498981	5.93897256053935e-16	8.65427401251138e-15	25.515124743576
APOE	1.91764502049452	8.38218895374196	9.21687771009748	6.15068724739202e-16	8.93872360100852e-15	25.4804238416695
BMP4	-1.24562919110507	6.74055259254477	-9.2116804441828	6.33487782155449e-16	9.20023100925157e-15	25.4511927218194
MST1L	-1.23783415269491	3.7473301068067	-9.21008847122985	6.3923889890694e-16	9.27131889948485e-15	25.4422396530653
CD46	1.06867387134862	9.22614887413912	9.20411379968491	6.61290582948193e-16	9.57191596467925e-15	25.4086417659171
TMCC3	-1.30349387978238	6.87432083918733	-9.20060303943461	6.74600112521292e-16	9.73852722435737e-15	25.3889015916411
MXRA8	1.78484629756055	8.61030524408861	9.19917227561285	6.80100468483413e-16	9.81138943673539e-15	25.3808572105531
ITGB2	1.31033900314438	6.86601860545799	9.19702814779732	6.88426998219705e-16	9.92489894770272e-15	25.3688024897475
PTP4A3	1.21584119028606	6.35961000777663	9.19029258689255	7.1525027200054e-16	1.02910494285048e-14	25.3309377521153
SPOCK1	3.07361722770173	6.87722256737833	9.18550741846139	7.34936568427733e-16	1.05532602471712e-14	25.304041022365
GGT6	-2.14332738658789	6.23574109951791	-9.17938508077544	7.60913009010477e-16	1.09045733270105e-14	25.2696326967353
BAG1	-1.07856256366269	7.93600871324036	-9.17505016332498	7.79856732586718e-16	1.11474313775139e-14	25.2452729229895
RFX6	-3.08874177803615	4.54249221984045	-9.17259421561553	7.90797027292264e-16	1.12954609689886e-14	25.2314730057527
IL1R2	-3.30372233020846	7.85313150731749	-9.17110693522597	7.97496471618317e-16	1.13836444274377e-14	25.2231164015947
EMILIN3	1.06348269042744	7.07558293772957	9.17052932895968	8.00113510699797e-16	1.14134769174528e-14	25.2198710766342
SUCLG2	-1.16125750048262	9.38171080713384	-9.15150579289996	8.9125652105555e-16	1.26221508874669e-14	25.1130109475
RP5-1092A3.4	-1.52541229192017	5.16844152057507	-9.14099889945573	9.45955320976826e-16	1.33270764609188e-14	25.0540119777871
TUBBP5	-1.36111392125405	3.97444347494835	-9.13063913314216	1.00316038217625e-15	1.40871821761637e-14	24.9958538862312
TMEM171	-1.44962598766623	5.4292719375	-9.12968788434749	1.00858266562463e-15	1.41541471428617e-14	24.9905144614271
CRISPLD1	3.22756568549393	5.66437539858815	9.12451779038148	1.03856765494184e-15	1.45560802589713e-14	24.9614965394429
SLAIN1	-1.80178701955364	5.63677933961777	-9.12263462668927	1.04970865696674e-15	1.47027110336079e-14	24.9509279151796
C1orf162	1.48175939479739	7.19105090197429	9.11710604207573	1.08310878935904e-15	1.51411476596388e-14	24.9199034102806
CTSB	1.16993503026403	10.0818912130395	9.11274273957203	1.11021466214199e-15	1.5480095488746e-14	24.8954210434027
LOC202181	-1.11625723290823	6.23854237809917	-9.10912919905824	1.13317352868902e-15	1.57900512163655e-14	24.8751475634741
KIAA0895	-1.57959080376155	5.04250271895087	-9.10308138662474	1.17266148499539e-15	1.63192877866903e-14	24.8412208474247
CHKA	-1.0108537246646	7.09777762078168	-9.09765981067266	1.20922400517695e-15	1.67849593641677e-14	24.8108114853563
MGAM	-2.52274561126711	4.77390112144169	-9.09681395092154	1.21502988913029e-15	1.68331780033444e-14	24.8060674676436
SELM	1.83945984200597	9.11174608106634	9.09141712766257	1.25273232324877e-15	1.73333327333091e-14	24.7758016525466
SLC44A2	-1.14020596396396	7.50088672727273	-9.08912587202605	1.2690893822543e-15	1.75372440863654e-14	24.7629533404671
LOC100506302	-1.00632966208904	5.34852718494605	-9.08497882912422	1.2992374943249e-15	1.79081404851122e-14	24.7397004951709
CHUK	-1.02532333158809	6.93516223685721	-9.08384939540653	1.30757110636767e-15	1.8011542453744e-14	24.7333680763258
LTBP2	1.6034664728706	7.50156130925735	9.08170231943509	1.32356054081561e-15	1.82202034016663e-14	24.7213305166038
C2CD5	-1.10025275334425	9.45066225792011	-9.07811179327992	1.35073571620598e-15	1.85706864753805e-14	24.7012017179522
DPYSL3	2.14836492145392	6.69643416483012	9.07759824351506	1.35466771483333e-15	1.86129281072341e-14	24.6983228622788
KIAA1522	-1.30760348509711	8.40707504301538	-9.07176402023278	1.40014588404283e-15	1.92134087281771e-14	24.6656200057757
HSD3B7	1.07267615381615	7.45980570672635	9.07131396376685	1.40371663041875e-15	1.92421810745479e-14	24.6630974821942
CH25H	1.86076093911607	6.10527141922062	9.06748163202692	1.43449207334416e-15	1.96473696117612e-14	24.6416187902146
TAPT1-AS1	-1.18935811801899	6.23847115039601	-9.06418686156172	1.46148723507266e-15	2.0004452963504e-14	24.6231545798904
EGLN3	-1.29110929763367	6.15067687778352	-9.06389403928287	1.46391076683497e-15	2.00249676216327e-14	24.6215136502846
TTC13	-1.01282045066007	8.01621424801997	-9.06074803564292	1.49020237746696e-15	2.03460544020615e-14	24.6038847139159
GTF2H2B	-1.28750944691607	5.44871494705578	-9.05658199241278	1.52574360575829e-15	2.08181802388721e-14	24.5805420552178
MNDA	1.97063411808724	6.96744410849977	9.05158756542449	1.56946615497858e-15	2.13609177372132e-14	24.5525611629532
SHANK3	1.24912267775242	5.50715696332645	9.05119348015005	1.57296873013311e-15	2.13951412577277e-14	24.5503534823335
ADAMTS2	1.249683250702	5.94838159934573	9.04265860756765	1.6507647477925e-15	2.23830055408258e-14	24.5025462629621
SLA	1.40121021753734	7.83744591417011	9.04161981151868	1.66049128628413e-15	2.250079994568e-14	24.4967282664926
GATA5	-1.85662210382298	4.49905124314164	-9.03835675328005	1.69141695154152e-15	2.2891214167925e-14	24.4784538300953
FMO1	2.437064504173	6.16429370029844	9.03795032949345	1.69530878755807e-15	2.29295543321565e-14	24.47617780107
LINC00982	-1.37853568226668	4.8313227325528	-9.03681438919086	1.70623368983877e-15	2.30629115604049e-14	24.4698165056125
SUGCT	1.09894073450724	5.05116413280533	9.03609760801631	1.71316337729932e-15	2.31277055935408e-14	24.46580260799
GFPT2	1.97669465021353	6.2494158858758	9.03582012582251	1.71585353449153e-15	2.31351758629387e-14	24.4642487573923
COL6A1	1.08709549070337	5.86123603475092	9.03201374526119	1.75318339184312e-15	2.36237916409277e-14	24.4429348298562
MUM1L1	-1.40082749236574	3.26282788033747	-9.02859448543889	1.78740566022208e-15	2.40549920238961e-14	24.4237903807208
DYSF	1.12084731883507	7.40323097698577	9.02166934572794	1.8587684246361e-15	2.4922459112737e-14	24.3850216871284
SFRP4	3.71454406643169	6.63119203079086	9.01546314448372	1.92512955806456e-15	2.57803064009462e-14	24.350283716594
IL15	-1.01700319503919	6.05380768663912	-9.00642811280221	2.02597767548421e-15	2.70471766861498e-14	24.2997219805334
SLC43A3	1.0516288185572	7.17563634994835	9.00542588897789	2.0374835824237e-15	2.71840231015421e-14	24.2941140836621
RP11-769O8.3	1.24083756809895	4.67412335740932	9.00157382673835	2.08231556317968e-15	2.77309109502416e-14	24.2725614199059
PLEKHA4	1.16193770431633	5.52230248223714	8.99945761060072	2.10736164675409e-15	2.80299810189269e-14	24.260721911924
GNB4	1.11201731955657	6.50381768394169	8.99754509620922	2.13025478709178e-15	2.82997160488867e-14	24.2500226124583
BOK	1.37284374067412	7.54071244877755	8.99092466202254	2.21143171725967e-15	2.93062071025343e-14	24.2129896640051
DBN1	1.29553691322004	6.83768245480372	8.99019691687846	2.2205408137826e-15	2.9408924025473e-14	24.2089192458639
ACTN1	1.32937889522152	8.6948912877927	8.98942050077238	2.23030031278947e-15	2.95201240667135e-14	24.2045766880177
LOC730101	-1.21668751098339	5.75725076655762	-8.98698167759201	2.26123479402547e-15	2.99112878618373e-14	24.1909367334236
SMTN	2.07415799286299	7.06554387350781	8.97298501791783	2.44721367160474e-15	3.21943893347077e-14	24.1126726829573
ALDH2	-1.00716481473031	10.1817429126492	-8.97091555228415	2.47597451365884e-15	3.25529763926949e-14	24.1011034850656
THEMIS2	1.32936480486818	6.98161798814853	8.96941692442534	2.4970118769683e-15	3.28096451358444e-14	24.0927259136772
SLC29A1	1.35961316884092	7.08890826463499	8.96421585368928	2.57141335990512e-15	3.36850483335666e-14	24.0636536951513
GSTM1	1.23413376750127	7.20855137591827	8.96027643663292	2.62923219130955e-15	3.43385970269102e-14	24.0416363896189
CTB-92J24.2	-1.11952492476893	3.51878553512397	-8.95142439139494	2.76391901085236e-15	3.5989117414911e-14	23.9921710347081
FOSB	2.72165687769588	7.08975889841598	8.9479774559909	2.81820424444461e-15	3.66739150896656e-14	23.9729127055089
PDGFA	-1.18404634361959	6.78359221321166	-8.94086986922371	2.93351432961963e-15	3.81286430333634e-14	23.9332076700864
PMEPA1	1.51103565921766	7.64462565426997	8.94050335006528	2.93958629244573e-15	3.81846440171685e-14	23.9311603956024
SULT1C2	-3.40525334592059	8.05407395081497	-8.93708143081323	2.9968829161325e-15	3.88589836322953e-14	23.9120474866436
IRX3	-1.71591515911041	6.07752568474518	-8.93555612402784	3.02277960772971e-15	3.91713163529498e-14	23.9035285574323
ITGAM	1.34556661815549	6.43051356057736	8.93035280800719	3.11280939480102e-15	4.02897636790324e-14	23.8744703923533
XK	-2.37761666602804	7.17425582521235	-8.91974260964426	3.30474609690394e-15	4.26211864099809e-14	23.8152300448806
C1orf54	1.44076278268203	8.76787923789027	8.90806510195436	3.52963307681048e-15	4.5359450828044e-14	23.7500505091651
LOC644656	-1.01259002403865	5.58920242639463	-8.90144792766777	3.66376341153124e-15	4.69716595105372e-14	23.7131252176751
PRELID2	-1.21089016271791	6.5668880893595	-8.89723140222673	3.75186687973442e-15	4.80727369312243e-14	23.6895996109613
P2RY13	1.51657742380368	5.29340179126492	8.89676299615588	3.76178336625539e-15	4.81428232936727e-14	23.6869863646413
FEZ1	1.01374273891424	6.09865116356749	8.87942817516787	4.14771320986796e-15	5.28010475287953e-14	23.590299089194
VAMP8	-1.09996971544596	10.171860395489	-8.87159824997588	4.33471748215762e-15	5.49876815223439e-14	23.5466420393847
HOXC6	3.2038440279094	6.04966377292815	8.8695747786925	4.3843942116072e-15	5.55527631703583e-14	23.5353614045326
STK32B	-1.08173051397176	5.28568412046602	-8.86670227504579	4.45588960575531e-15	5.63597158428887e-14	23.519348612351
SOSTDC1	-4.09327465255352	7.13772918069904	-8.85224318607551	4.83377824251573e-15	6.08904212120044e-14	23.4387661041511
RP1-151F17.2	-1.00398069419582	5.23934704863981	-8.84790704612032	4.95320064196716e-15	6.224991683178e-14	23.4146066534622
CMBL	-1.11179988835264	7.93048544633838	-8.84465357977205	5.04472912875891e-15	6.32862142858084e-14	23.3964814444513
CAMK1D	1.16086908082758	5.8693577746786	8.84456132641093	5.04734885340312e-15	6.32862142858084e-14	23.3959675213638
DNAJC22	-1.24188365995866	6.1075483865932	-8.84057612421489	5.16181893339311e-15	6.45346577273062e-14	23.373768136455
PYGL	1.26989976602901	6.25273848903811	8.83041624737268	5.46547437229166e-15	6.80951565348697e-14	23.3171844993254
GSTM2	1.26353952117215	8.3848336381141	8.82933770697865	5.49873541284309e-15	6.84481563029404e-14	23.3111787307627
LRBA	-1.08168718254456	7.79892706511134	-8.8271878524283	5.56563683112871e-15	6.92236070886048e-14	23.2992079898617
UHMK1	1.03222290720915	7.73997926107668	8.82068045835909	5.77311798252441e-15	7.17217996520846e-14	23.2629782903634
SYNDIG1	1.20336841758804	4.60140639155762	8.81733393671827	5.88279729112552e-15	7.30424842557523e-14	23.2443493010938
TST	-1.7831870524648	9.51646662471304	-8.81404163373651	5.99272291519848e-15	7.4364711751122e-14	23.2260238952049
GJA4	1.16847598127511	6.34599812169995	8.80614011220884	6.26495619312304e-15	7.75207779462207e-14	23.1820501156817
PTK6	-1.58197128984829	7.22693917401286	-8.80264462143835	6.38928082959488e-15	7.8923837469508e-14	23.1626001421855
ADTRP	-2.79594360059086	6.52290558947429	-8.80132527424221	6.43684186944459e-15	7.94660056105776e-14	23.1552594100492
PECAM1	1.15968540950041	7.51663396303949	8.79987286100447	6.48960731603772e-15	8.007177026865e-14	23.1471786379942
NXN	1.7656687933973	8.7607106926079	8.79962677618562	6.49859000276358e-15	8.00913306316691e-14	23.1458095332458
CARD6	-1.09741183209021	7.62916888145661	-8.79589329970976	6.63639863894207e-15	8.17432173649895e-14	23.1250393687159
TSPO	-1.03739785211185	9.98893130004591	-8.78938186578922	6.88374089652865e-15	8.46934803258133e-14	23.0888202558506
PIR	-1.45125576935377	7.06663302548209	-8.7884024969203	6.92172843685349e-15	8.50641927194242e-14	23.0833732280564
RP11-247L20.4	-1.06187373924574	5.8909420443067	-8.78769015107292	6.94948973242286e-15	8.53569204003883e-14	23.0794114205931
RHOQ	1.05962009698335	7.72112424822084	8.78642273533691	6.999157250325e-15	8.59182262463364e-14	23.0723627228763
DGKA	1.28696281411606	6.43505653885445	8.76181731563338	8.03652549255831e-15	9.82625200541263e-14	22.9355727933546
ANGPTL2	1.87858709618385	6.9098302143595	8.76052011586449	8.09527480870124e-15	9.88691938565237e-14	22.9283639968808
EGR3	2.10867423078273	6.69465009125344	8.75584102956545	8.31076074114074e-15	1.01272489076343e-13	22.9023637112251
HHIP	-1.47340194231407	4.39937581780877	-8.74922737741086	8.62510843682665e-15	1.04749353948987e-13	22.8656198437827
FOS	1.93235259282497	9.41632296496212	8.73925023168451	9.12184708659017e-15	1.10472302468134e-13	22.8102030521567
DOK5	1.45727803974104	5.52806095477502	8.73566006800975	9.30747272147305e-15	1.12482153487831e-13	22.7902660291788
CIDEC	-1.74000594007644	6.33675379533976	-8.73563884220977	9.30858128060375e-15	1.12482153487831e-13	22.7901481637659
STC1	1.49692737100737	6.16820726400367	8.73526461737671	9.328147498849e-15	1.12655719988888e-13	22.7880701313604
TSPAN4	1.25550330932881	7.21155749207989	8.73170866781073	9.51612306326126e-15	1.14670077246444e-13	22.7683254819141
TMEM133	-1.31094760735249	6.34507775243916	-8.70009054673781	1.13622556634767e-14	1.35483636639275e-13	22.5928579039696
GSTZ1	-1.0397477703824	6.56171947735882	-8.6996493772476	1.13903879863767e-14	1.35744337620805e-13	22.5904107991228
RRN3P2	1.16659225849226	6.13610385950413	8.69445802298387	1.17266798560128e-14	1.39521717363792e-13	22.5616175955367
CYP2B7P	-1.02085353514391	4.96516973613981	-8.69022083051403	1.20084693805993e-14	1.42717560904225e-13	22.5381199604809
PLGRKT	-1.17445773578449	7.83053522434573	-8.6897402398387	1.20408528733707e-14	1.43023932046061e-13	22.5354550075318
MAP1B	2.06949055624781	6.98844765317952	8.68735006887268	1.2203204137909e-14	1.4471422913597e-13	22.5222017137504
SEPT11	1.09985056888382	6.78671953609963	8.67656078812678	1.2963589725699e-14	1.53311617651713e-13	22.4623883366065
ELN	1.45850455711556	6.699568684573	8.67495805124828	1.30804956771502e-14	1.54525397377528e-13	22.4535048360169
HSD11B1	2.04074968523068	6.47286568985308	8.66059059105051	1.41764457801063e-14	1.66820186727951e-13	22.3738901361734
DDX17	1.0772646954877	8.48563688751148	8.65682163863834	1.44787621232764e-14	1.69839173898931e-13	22.3530111162972
CYP2C18	-3.57407385671385	6.89365688636364	-8.65632733119889	1.45188844564857e-14	1.7021760910706e-13	22.3502729652221
ARHGAP12	-1.12016518044831	7.64019378188131	-8.65399516971935	1.47096801637198e-14	1.71910239254513e-13	22.3373548396858
RAB27B	-2.36231575590363	6.70295379112144	-8.65398044332778	1.4710892829898e-14	1.71910239254513e-13	22.3372732714386
PTGDS	2.40261463156663	9.0299365617539	8.64828371877821	1.51875370935596e-14	1.77193388051691e-13	22.3057224420488
CHRDL2	3.12901798919699	7.03468751652893	8.64150024625615	1.57751851119995e-14	1.83555001835163e-13	22.2681601805103
FAM83F	-1.40033266250341	5.58153392395546	-8.63838800194767	1.60523130765408e-14	1.86679262813864e-13	22.2509293959052
SYT4	-1.52702293159881	4.06707525484963	-8.63645706473245	1.6226681103681e-14	1.88504588314973e-13	22.2402397171824
FLVCR1	-1.39112942371593	7.3030643612259	-8.62878864453522	1.69379535836665e-14	1.96451230262836e-13	22.1977938037708
SLITRK6	-1.58729445831871	4.31541551899679	-8.62857965614458	1.69577660227695e-14	1.96575730972725e-13	22.1966371657496
PLEKHA6	-1.19872667301392	6.4649268153696	-8.62285066701465	1.75099530455644e-14	2.02759638100883e-13	22.1649333167321
TEAD4	1.09505685873211	6.17004151865243	8.62174463819506	1.76185991451188e-14	2.03908682997543e-13	22.1588132969205
CSGALNACT1	1.72501939740065	7.7626519469123	8.61689457950413	1.81029963728726e-14	2.09291128381304e-13	22.1319789017109
HLA-DRA	1.21979218309543	11.815364020489	8.61508967936467	1.82866224947689e-14	2.1130123986218e-13	22.1219938230574
BDKRB1	1.06464792468118	4.77025670253673	8.60294866324069	1.95708963475374e-14	2.25299409627632e-13	22.0548423434203
PDE3A	1.54358279448442	5.46210752000115	8.6022058225254	1.96523239796611e-14	2.26116590571509e-13	22.0507345773265
RHOBTB1	-1.47576335922936	6.96399326790634	-8.59434846150882	2.05345266066753e-14	2.35765980456494e-13	22.0072909512711
CCT2	1.06357918762919	9.93017182552801	8.59326800427956	2.0658878689961e-14	2.37068022868265e-13	22.0013179335135
TNFSF10	-1.319792006708	8.5515457144169	-8.58852857558638	2.12132576929018e-14	2.43043323852961e-13	21.9751197597914
SCGN	-1.82818431886432	5.53380714600551	-8.56775550463242	2.38229487588165e-14	2.71220889812519e-13	21.860340263636
LYPD6	-1.09556774089349	4.43780884486915	-8.56079860386899	2.47664287930017e-14	2.81370539917974e-13	21.8219181591012
PPP1R36	-1.81159774198062	6.22121947707185	-8.55732461297176	2.52513828854621e-14	2.86729651285683e-13	21.8027350476163
CDHR2	-2.04894145222496	7.34202802881084	-8.5510645140581	2.61492278159292e-14	2.95993402575081e-13	21.7681728444426
TBC1D8B	-1.0710313999259	5.45515137040863	-8.54524954966206	2.70116430871368e-14	3.05436093686088e-13	21.7360746919363
UBL3	-1.18198323169923	9.19669977846648	-8.54395450380081	2.72075293346393e-14	3.07490522031461e-13	21.7289269866508
ADH1A	-2.04375100982801	4.78232329350321	-8.54318418806868	2.73247152546743e-14	3.08492901003502e-13	21.7246755542216
CASP3	-1.15335163281463	8.21327703604224	-8.53223749284728	2.90452814052248e-14	3.26662517494384e-13	21.6642717347169
LRP4	-1.69102049249249	5.73739173737374	-8.53217892428176	2.90547708827091e-14	3.26662517494384e-13	21.6639486132332
CPVL	1.64972110350123	7.85283637491391	8.53077672881868	2.92828820981207e-14	3.28885647797046e-13	21.6562129216269
SLC25A43	-1.109478117746	7.13676823648416	-8.52733575211376	2.98502410015064e-14	3.34563726007567e-13	21.6372311405267
SSTR1	-1.89579777505753	5.05215742544766	-8.51988142882634	3.11170989355101e-14	3.48222046692266e-13	21.5961177076958
TM6SF1	1.31605767005967	5.75424294008264	8.5172455663365	3.15777406819524e-14	3.53194419797003e-13	21.5815823983617
CD93	1.40198906797707	8.0836184258494	8.5166837366277	3.16767989872271e-14	3.54041619085831e-13	21.5784843888933
HCLS1	1.45093490535666	8.65443916373967	8.51663059051393	3.16861853601339e-14	3.54041619085831e-13	21.5781913366612
C3orf52	-1.45015763832339	5.31980583155418	-8.51482249775053	3.20071736607726e-14	3.57259452809468e-13	21.5682216721423
NRG4	-1.11567245704633	3.53677571054293	-8.50942597860512	3.2984564170748e-14	3.67222494886055e-13	21.5384693734198
SST	-5.01208130924106	7.4075926540978	-8.50833124117346	3.31864291712715e-14	3.68900891824802e-13	21.532434489464
RHBDF2	1.06414866654479	6.53857373510675	8.50799027724162	3.32495520243951e-14	3.69412929469601e-13	21.5305549268344
BTG2	1.2878129451367	8.53764387413912	8.49722059809426	3.53059822483924e-14	3.91056644300097e-13	21.4711983324666
HMGCR	-1.39205432822433	7.40631579614325	-8.49411473945625	3.59221891581351e-14	3.97678468318128e-13	21.454084587476
SLC28A2	-2.15599615113491	5.51533334693526	-8.4908517811833	3.65810858700543e-14	4.04352645957201e-13	21.4361071595137
CAP2	2.44551079620529	6.42394031852617	8.47507495428381	3.99404165186887e-14	4.39466351268133e-13	21.3492123805653
PIWIL4	-1.07158097026247	6.53605850516529	-8.46356065299209	4.25841134363732e-14	4.66422049747711e-13	21.2858243842228
SLC2A3	1.5932134512012	6.62767143497475	8.46226964172521	4.28911705593531e-14	4.69310463513002e-13	21.2787187471211
LST1	1.02187323326898	6.98668427083333	8.4605219279826	4.3310360742544e-14	4.7365785430255e-13	21.2690999591309
DENND5A	1.48312460408623	8.28612683049242	8.45915936183493	4.3639996563969e-14	4.76781274266491e-13	21.2616012907246
GRAMD3	-1.01633417721618	6.40510417745638	-8.45350325916901	4.50352146018941e-14	4.90786379964476e-13	21.230477625113
ZNF331	1.51724531693382	6.90143656990358	8.45050344247382	4.57931001778549e-14	4.97793067897224e-13	21.2139731170977
C7orf31	-1.06106888491088	5.60614346384298	-8.45004103774051	4.59110465134567e-14	4.98824787356945e-13	21.211429194684
GATA6	-1.12039109572559	6.69141489497245	-8.44576730624044	4.70155497060288e-14	5.10313139515963e-13	21.1879191833608
DNMBP	-1.02845726962189	8.25512741721189	-8.43903138998771	4.88102460428736e-14	5.28468533906192e-13	21.1508717203081
S100A9	2.3489647222076	8.08516652361685	8.43861532394999	4.89233083820238e-14	5.29427945879232e-13	21.1485836492075
LOC101930415	1.02567343291019	7.48199595242195	8.43693221550786	4.93833416036876e-14	5.3387263059723e-13	21.1393280761142
S1PR3	1.3687007953863	6.61749280268595	8.41469029989902	5.58821419540038e-14	6.00830139956305e-13	21.0170693205634
GJA1	1.60102237958738	9.67789820592287	8.408701182017	5.77729090040176e-14	6.20235285856717e-13	20.984164985006
PLLP	-2.39264651317226	8.33710918715565	-8.39863169887016	6.10962468799583e-14	6.54291854569049e-13	20.9288588949066
KIAA1598	-1.22815990658028	7.38413906051997	-8.39557296608056	6.21428851722909e-14	6.65171544992974e-13	20.9120629195034
GABPB2	-1.00415463358001	6.67160358301768	-8.39420546242305	6.26165649431269e-14	6.69910621185015e-13	20.9045543416269
PRNP	1.40283735156585	8.59985185984848	8.3933172977259	6.2926130599625e-14	6.72890089878656e-13	20.8996778767106
NNMT	1.02832101682852	4.94919410812672	8.39124730538935	6.36535338407855e-14	6.80332488543124e-13	20.8883131958782
KCNJ15	-1.50602411484537	4.8397389636708	-8.38964941916253	6.42207479685295e-14	6.86056278495579e-13	20.8795410528013
TNS1	1.69230358019383	7.02737726693067	8.38914303323609	6.44015499618898e-14	6.87494284657517e-13	20.8767611793149
SNX10	1.84846226371338	6.67137169217746	8.38909463757014	6.44188558035514e-14	6.87494284657517e-13	20.8764955074671
ICAM1	1.24853900930151	6.62748557564279	8.3850879247256	6.58677690553411e-14	7.01919621616317e-13	20.8545019464737
CENPV	-1.2685174535997	6.51164392808769	-8.37624951039304	6.91794772345532e-14	7.36239249678294e-13	20.8059975654297
SERPINB9	1.04323628428103	6.09290399374426	8.37622130715515	6.9190305398325e-14	7.36239249678294e-13	20.8058428135588
LIPG	1.96445829529855	6.11789358832645	8.36960296426332	7.17784556775705e-14	7.61907195706917e-13	20.7695321782602
SH3BGRL2	-1.71975773173824	8.86354862890266	-8.36286929944804	7.451045783658e-14	7.89358832677741e-13	20.7325978096563
ZNF57	-1.45696873996724	6.44846163280533	-8.35519622460934	7.77497747048443e-14	8.2206719797788e-13	20.6905218032176
FKBP1B	-1.75983822599547	7.86451329516759	-8.34643869865308	8.16182469000511e-14	8.59611633450247e-13	20.6425135508496
FAM174B	-1.1789479994345	6.35814463647842	-8.34543532680953	8.20735050925356e-14	8.63986232024193e-13	20.6370141096627
KCNJ16	-2.10519714265239	3.7264093764348	-8.34405801705107	8.27025420841409e-14	8.69762431418158e-13	20.6294654600792
CCL21	2.31632834062146	7.05660120021235	8.33536080981703	8.67868287250498e-14	9.10063917294057e-13	20.5818073442725
CD163	1.2727771954877	6.88806493927915	8.33508885062838	8.69177247214189e-14	9.10995358721009e-13	20.5803173351862
TRPM4	-1.17285144099781	6.80403380719123	-8.32854088082292	9.01292274484813e-14	9.41465649382255e-13	20.5444468651014
CAPN8	-3.45440734304435	8.55217570431589	-8.31737108473685	9.58819646145172e-14	9.99147286700075e-13	20.4832776476952
CYP1B1	2.29702192082017	6.65161624294077	8.31050827237867	9.95959599408978e-14	1.03635315548304e-12	20.4457074068727
SULT1A2	-1.22415453114153	7.92517847543618	-8.30400315637734	1.03248239723551e-13	1.07229610694185e-12	20.4101042605364
CAMSAP3	-1.23994536219337	5.49182061317723	-8.3012090187636	1.04857575407106e-13	1.08796642925993e-12	20.3948143324902
VILL	-2.30106166224991	8.00180226417585	-8.29586828553517	1.08003346201467e-13	1.11953301036216e-12	20.3655935274441
HYLS1	-1.07642785643111	6.96701527152204	-8.26686528298257	1.26797070594524e-13	1.3012624486511e-12	20.207012042077
C6orf211	-1.00331334458484	7.91677424667126	-8.26177260397476	1.30417445824809e-13	1.3365165034976e-12	20.1791845341905
DMPK	1.66142521932647	6.31594120391414	8.25796329800191	1.33192449586423e-13	1.36173243783966e-12	20.1583731992284
ITGBL1	2.34726141522854	5.64002922110308	8.24838112677497	1.40434990013763e-13	1.42970346674096e-12	20.1060364822146
CORO1C	1.00734283935883	9.18230972566575	8.24740409872516	1.41195092631203e-13	1.43676622924628e-12	20.1007011503591
CD83	1.21590598753461	7.10940632934458	8.24501946250076	1.4306748439819e-13	1.45308785513996e-12	20.0876800278565
EYA2	-1.69530680795406	5.32637082455234	-8.23577493977086	1.50562304631707e-13	1.52777701241564e-12	20.037212349652
FRMD3	-1.14756423844624	5.76368315266299	-8.23425331233515	1.51832784423313e-13	1.53994712594961e-12	20.0289072136757
NRP2	1.10006467445692	5.194864106118	8.23395949996575	1.52079326529408e-13	1.54172553214784e-12	20.0273036241132
THRB	-1.11070097944698	5.60158238957759	-8.23354941990454	1.52424095582716e-13	1.54449759744883e-12	20.0250654911905
GCNT1	-2.17468953070278	7.1043190472337	-8.23328253384825	1.52648893311151e-13	1.54605198117851e-12	20.0236089009064
GLIPR1	1.34987197489372	7.1613229723944	8.22921927972451	1.56112328871099e-13	1.57817757673893e-12	20.001434645826
CEMIP	1.55063147458172	5.63490803977273	8.22634003925467	1.58613686754215e-13	1.60271617964339e-12	19.9857239849733
GPR110	-1.16232195164483	3.738291862632	-8.21970530875062	1.64530266926995e-13	1.65863054005454e-12	19.9495280821442
ABAT	-1.25468921631372	5.97565957242883	-8.21581393750311	1.68101906947111e-13	1.6916712932516e-12	19.9283029860626
CYP4F12	-1.2332997562595	7.18267264147153	-8.21579412882547	1.68120283692502e-13	1.6916712932516e-12	19.9281949498595
RARRES1	2.56740639923365	7.42280986025023	8.21533461630185	1.68547139494387e-13	1.69517870813351e-12	19.9256887995642
PLEKHF1	1.07751189082914	6.73959540386823	8.20958897495915	1.73976222838973e-13	1.74572804882073e-12	19.8943562625391
RHOJ	1.4930631766263	5.60695565934917	8.19660243976401	1.86895768048714e-13	1.86843996367814e-12	19.8235631920956
CALCRL	1.35550687856363	5.59786627955693	8.1962707067174	1.8723798106641e-13	1.87099734287589e-12	19.8217553005348
MLLT4-AS1	-1.15869066437542	3.93287693428604	-8.19338168704044	1.90244706914868e-13	1.89746517289266e-12	19.8060116098165
MANSC1	-1.29223792010355	8.72491005311639	-8.18928330547342	1.94592521142025e-13	1.93644598015139e-12	19.7836805921978
CDH11	1.72291414636227	7.00889132004706	8.18240381570921	2.02113698400658e-13	2.00668043336444e-12	19.7462041801836
GSTM4	1.14678288704613	6.23325940754132	8.17942386576369	2.05460577074998e-13	2.037468359155e-12	19.7299739071677
SCG5	-2.15304898566748	7.31090241609275	-8.17939174847525	2.05496947279695e-13	2.037468359155e-12	19.7297989910837
SESTD1	1.04420850135525	7.04950483465335	8.17707868679964	2.08133185746743e-13	2.06171820867336e-12	19.7172022605084
LINC01279	3.26099051848602	7.34705776320018	8.17148643817479	2.14646379788074e-13	2.12332238827362e-12	19.6867521572806
AXL	1.0587468497816	7.11542521711432	8.16803399278924	2.18768042817116e-13	2.16014737763877e-12	19.6679567907491
TRIM16	-1.4142182004992	7.42557853305785	-8.16783527841852	2.1900765393341e-13	2.16152768380768e-12	19.6668750539635
LIF	1.4128797910963	6.63043714864555	8.148520014976	2.43586437651422e-13	2.39211824077274e-12	19.5617701042174
CCDC68	-1.95486677700753	7.29653235634757	-8.14065377226176	2.54364354582611e-13	2.49005684183176e-12	19.5189889640407
ATP7B	-1.90724379738017	6.37506660689279	-8.12944147232961	2.70550347482161e-13	2.64491974012583e-12	19.4580335852665
PLXDC2	1.58264678919017	6.40578039127066	8.12123268498419	2.83045245814751e-13	2.76083862742009e-12	19.4134243351288
OGN	3.75146668875044	7.43676856330349	8.11690372741199	2.89863612709366e-13	2.82226019316934e-12	19.3899053710248
MS4A4A	1.16993600961351	7.42246855498163	8.11285717040684	2.96384585601225e-13	2.88315894726367e-12	19.3679244367701
LPHN3	-1.01418155664756	4.71124213797061	-8.11224350550165	2.97386139671211e-13	2.89147808243692e-12	19.3645913215136
COL18A1	1.49501376080301	7.49975537677915	8.11216968796295	2.97506842508056e-13	2.89147808243692e-12	19.3641903878827
FSCN1	1.42450582989158	5.83952945219238	8.09179601698444	3.32750754371125e-13	3.21668965855015e-12	19.2535790380977
GPC6	1.45608377853827	7.07789125677227	8.08973046130292	3.36547537722343e-13	3.25194126811228e-12	19.2423700528274
ERO1LB	-1.55846808749659	5.82869118904959	-8.07741291524626	3.60098840826565e-13	3.47485753086383e-12	19.1755473440766
CLIC3	-1.76119862275262	5.34389188360882	-8.0767433477363	3.61424951794105e-13	3.48299773304386e-12	19.1719159194153
PLA2G7	2.07500296469034	6.84685162037994	8.06372010074428	3.88204387555865e-13	3.72119424884227e-12	19.1013040214325
DOK4	-1.02379647458172	6.54523271275252	-8.06014103239607	3.95902997119258e-13	3.78828258931525e-12	19.0819050913546
COL5A3	1.17796424587574	6.4218612035124	8.05883584883699	3.98748019501465e-13	3.81382050100916e-12	19.074831582669
PRSS16	-1.90523027907453	6.05647175017218	-8.05642983643017	4.0404592005435e-13	3.85597635648167e-12	19.0617930920613
RASSF6	-2.69280120896221	6.81243896280992	-8.0509407413375	4.16395636383199e-13	3.96509723405531e-12	19.0320519172422
SYTL5	-2.16542708117371	5.2157394353478	-8.04067800478061	4.40499351505116e-13	4.17625786229938e-12	18.9764645220576
CYP4F3	-2.4512468005343	5.07811419731405	-8.03856960703336	4.45620208043049e-13	4.22111110453377e-12	18.9650475192311
FAM83E	-1.40264452911841	6.6021667282197	-8.03136816048809	4.63560805159117e-13	4.38146908551528e-12	18.9260592831387
COCH	1.27388323091923	5.8207836671258	8.02931977318186	4.68793587605617e-13	4.42752346242725e-12	18.9149716050805
PEX7	-1.06746088025038	6.55274724139118	-8.02790571353242	4.72440098630604e-13	4.45566981522086e-12	18.9073180312611
FMO2	2.02979666334192	6.22006899431818	8.01879026939507	4.9663188099366e-13	4.67568119610292e-12	18.8579919142459
DPCR1	-4.68380578428104	7.80121477266988	-8.01384923980321	5.10254953080439e-13	4.79351876529451e-12	18.8312627025371
TJP3	-1.63233912554113	6.83868368916437	-8.01048544492418	5.19740985903513e-13	4.8720655016254e-12	18.8130690054684
HSPB6	3.14001455064155	6.61271822061524	8.00935711393925	5.22961972103957e-13	4.89801840135773e-12	18.8069668098001
RARRES2	1.45138147701435	8.90901352648646	8.00901610042494	5.23939339048017e-13	4.90505077723552e-12	18.8051226119556
SMOC2	2.04999220862096	7.15788750660009	8.00155539988206	5.45781863531794e-13	5.10071664778484e-12	18.7647819781594
MRAP2	-2.23188075313462	6.51043599727388	-7.99713943033297	5.59133797337515e-13	5.21424773796148e-12	18.7409105649056
HLA-DMB	1.2633503592586	9.39328185657713	7.99340781290882	5.70668968125829e-13	5.31282902160899e-12	18.7207421012448
CXCL2	1.34088128015191	5.14241499153466	7.98175790985258	6.08222841449293e-13	5.63562576326187e-12	18.6577982306266
SULT1B1	-1.9901226309475	6.45407969057048	-7.96440752554074	6.68745121758823e-13	6.17000718643611e-12	18.5641140352005
CCL2	1.70426157917495	8.33737598378673	7.95965724351401	6.86333131644518e-13	6.32419473728953e-12	18.5384770571278
RP11-218F4.1	-1.06299326157326	4.45778830096419	-7.95366912495562	7.0915976015551e-13	6.5206562405127e-12	18.5061671676523
AMIGO2	1.85612526144651	7.8299568982438	7.95319766718829	7.10988625076812e-13	6.53192519618722e-12	18.5036237000913
CLDN23	-1.79619346477322	6.09871739055326	-7.94116440726297	7.59285585049456e-13	6.96381620443072e-12	18.4387233565502
PIK3R1	1.07918323155298	7.47119354103535	7.93482702347561	7.86016330254733e-13	7.19678546103001e-12	18.4045571044819
PTPRH	-1.72253792373055	6.73467242272153	-7.92837851812805	8.14174399846301e-13	7.44515728643235e-12	18.369801631723
VSIG1	-4.22657816255217	7.37493070385675	-7.90872977937017	9.06293240844556e-13	8.25268033525989e-12	18.2639625239309
RP11-44F21.5	-1.62349036755099	4.12740796346993	-7.90657125774245	9.17023243354821e-13	8.34337029899382e-12	18.2523411926403
HTRA1	1.5529151969307	9.15613013096878	7.90499755306417	9.2492549310591e-13	8.40820177485952e-12	18.2438691856454
CRIP1	-1.57946081176631	9.68500756737833	-7.89262261452749	9.89466474800095e-13	8.96856720189253e-12	18.1772698744787
HYAL1	-1.87404322470847	6.77533538860193	-7.88990134633219	1.00424787207463e-12	9.0949324223773e-12	18.1626295717259
VCAN	1.8015446424574	8.94762765857438	7.88344548534139	1.04019716917934e-12	9.40870071069735e-12	18.1279045402516
PBLD	-2.22302328430054	7.49959068841827	-7.88060657441534	1.05640706781835e-12	9.54990579122719e-12	18.1126377165693
IDH1	-1.01381289433914	8.81883224144858	-7.87666149221058	1.07935005203196e-12	9.74249521746562e-12	18.091425501085
BCL2L15	-1.92780641922117	6.58386325028696	-7.86470808997114	1.15192803842085e-12	1.03544415707618e-11	18.0271768251766
CD99	1.03687208376233	10.1967808074495	7.86397940977166	1.15650576836265e-12	1.03912763104252e-11	18.0232613560311
LY96	1.33572277492103	8.09281562494261	7.86242980057886	1.16630084916552e-12	1.04705964294487e-11	18.0149351649314
LOC102724356	-1.14488598069498	6.9388581540404	-7.86152334537163	1.17206866431586e-12	1.05180169320744e-11	18.0100649725971
CXCL8	3.61264161894037	7.44827621780303	7.86074811843947	1.17702391422844e-12	1.05581092952372e-11	18.0059000025308
CDS1	-1.49790263210288	6.58363215604913	-7.85804572382461	1.19446069837923e-12	1.07056506468145e-11	17.9913823239818
BNC2	1.61807586346087	5.52915035560147	7.85119942722544	1.23979092498163e-12	1.10935672270877e-11	17.9546110301893
GPX8	1.52008422781872	6.68045389359504	7.85013143846241	1.24701447939456e-12	1.11535941911648e-11	17.9488759321389
PLOD3	1.01757523981611	9.49884374170684	7.84921165764231	1.25326905679618e-12	1.12049084045683e-11	17.9439369365641
SLC1A3	1.10639387315237	4.70950836375115	7.84889192749771	1.25545052744208e-12	1.1217418919403e-11	17.9422201137581
COL15A1	1.81741716175266	9.88344560571625	7.8466253382814	1.27102351562961e-12	1.13449065158465e-11	17.9300501628832
C4orf19	-2.27469874509575	6.7220138546832	-7.8449231337073	1.28284467574987e-12	1.14409878948467e-11	17.9209113872047
OTC	-2.93230607858508	4.87229865541781	-7.84429461357447	1.28723702665691e-12	1.1470712170876e-11	17.917537177249
FBXO32	1.54522812002262	6.16524519869146	7.84364994801201	1.29175770891895e-12	1.1506261385821e-11	17.9140763922747
BEX5	-1.79363573952362	6.89439220262282	-7.83905517841298	1.32443771446576e-12	1.17828160513729e-11	17.8894130848748
ZFAND2A	-1.13337622596135	8.21615538863063	-7.83288388684823	1.36962471589507e-12	1.21614446352596e-11	17.8562957450515
ZDHHC23	-1.47744253100016	6.14223497988407	-7.82998650946645	1.39136407049391e-12	1.23427273996211e-11	17.8407506592554
PODN	1.02689729758005	5.93450849374426	7.82669249005798	1.41649554588677e-12	1.25374152966566e-11	17.8230800406403
LPIN2	-1.07382533501034	7.84046730486685	-7.82341529079524	1.44194550810505e-12	1.27444440949007e-11	17.8055023398362
FERMT2	1.93811422563472	8.02670697004132	7.81270575816045	1.52831858838279e-12	1.34803302292631e-11	17.7480790461386
PTPN3	-1.10386637012012	6.41906707765152	-7.81181456852047	1.53573325407118e-12	1.35402149363426e-11	17.7433018840959
CLEC14A	1.0820652794889	6.91110137824265	7.81002027426265	1.55077013879725e-12	1.3658558455197e-11	17.7336842953113
TAF1A	-1.27570573609649	5.06265853036042	-7.80990001295171	1.55178318209059e-12	1.36594768394267e-11	17.7330397120926
PRSS12	-1.75341950927226	5.32296340111341	-7.79817259350049	1.65379078515602e-12	1.44808676351672e-11	17.6701999158696
HLA-DPA1	1.48317575874576	9.64928839921947	7.79071839730568	1.7220582688307e-12	1.50421338254376e-11	17.6302756376952
KLHL23	1.25848272201747	6.49678793417126	7.78969641671366	1.73163315945518e-12	1.51074876852709e-11	17.6248030590169
ZNF813	-1.08943708600971	4.66792564322199	-7.784998806528	1.7763285399561e-12	1.54538441961468e-11	17.5996513441024
SLC26A9	-2.80427922092547	5.42057393290863	-7.78307662071755	1.79494537492235e-12	1.56095370074573e-11	17.5893612835026
DNAJB5	1.75328215845716	5.8017355224977	7.77225388506604	1.90343637143644e-12	1.64868044748339e-11	17.5314413228695
C1orf216	1.03212018072131	6.75888564890381	7.76024156773016	2.03148049605613e-12	1.75327535518531e-11	17.4671900397449
FAIM3	1.61700298163586	6.59172604588499	7.75658951894587	2.07207645494339e-12	1.78629465537622e-11	17.4476633363547
PRR24	1.1650780515678	7.62991493405647	7.75566997840906	2.08242417466791e-12	1.79438173809227e-11	17.4427472935215
PDLIM3	1.59332178879529	6.66049920948118	7.75420389178292	2.09902835107086e-12	1.80796976587463e-11	17.4349097573056
PTPRF	-1.12917233140284	7.57207375378788	-7.75058247451665	2.14060762305293e-12	1.84012375822105e-11	17.4155524271926
CILP	2.34591699364787	7.39184385270317	7.74972585699591	2.15056172759561e-12	1.84794697021251e-11	17.4109740969602
CCL19	2.81811416263504	8.01242433697773	7.74774008845825	2.17381374804002e-12	1.86718615232283e-11	17.4003615627979
DHRS9	-2.06927002603252	6.5318796162764	-7.73164699594259	2.37168558220414e-12	2.03070302874845e-11	17.3143928023307
LINC01003	-1.05376422013084	7.20402784501263	-7.73141110213198	2.37471500168946e-12	2.03249322713769e-11	17.3131331629182
SMIM5	-1.19257592880543	6.09866294226354	-7.72984548008354	2.39491867428211e-12	2.04735763809336e-11	17.3047733288049
RNASE6	1.21981736548399	8.1730014455062	7.72723688208642	2.4289607957585e-12	2.07400303909127e-11	17.2908458046762
PDGFRL	2.14685879670742	5.63030232544192	7.71817560024544	2.55098138211423e-12	2.17219625828949e-11	17.2424805753165
FIBIN	1.51555830220155	6.4614841722337	7.70744453862409	2.70336978105173e-12	2.29473811206954e-11	17.1852304073016
NPIPB15	-1.03946809925022	7.82903265607782	-7.70265483073629	2.77426831290745e-12	2.35031322565328e-11	17.1596870363441
ABHD3	-1.2669462767394	8.65508147471878	-7.6991099082543	2.82792556841698e-12	2.39483379970674e-11	17.1407859337446
FCN1	1.21538768512831	5.43845256602961	7.69853596153304	2.83670930494723e-12	2.40133320130287e-11	17.1377260280394
NQO1	-1.98490588510588	9.78264316551882	-7.69082012428314	2.9574531285685e-12	2.4996366138182e-11	17.0965986562465
PPARG	-1.57213090155903	7.61926847058655	-7.68868092065138	2.99182219418595e-12	2.52769870436608e-11	17.0851989259484
MEDAG	1.01944531688507	5.31813703667355	7.68386758803635	3.07060937401272e-12	2.59224075574547e-11	17.0595532719517
PTPN20B	-1.40044082816095	3.66684596358471	-7.6829931607851	3.08514168336125e-12	2.60349407683182e-11	17.0548949388982
EHD2	1.05466364259389	7.35099482535583	7.67347540301792	3.24779825444019e-12	2.72694158207242e-11	17.0042040724718
MS4A8	-2.16478864722515	6.3036946453168	-7.65937784205043	3.50446828385437e-12	2.93221623719407e-11	16.9291655729073
IFI27	-1.47730876675052	11.0335987838039	-7.6583644026859	3.52367603787263e-12	2.94601084649011e-11	16.9237732705074
ZNF468	-1.30114241411217	7.00112599466253	-7.65392158428597	3.60912010408898e-12	3.01047329483601e-11	16.9001371732777
CYP3A7-CYP3AP1	-1.00331568286631	7.61046716675275	-7.65199898812466	3.64672917520408e-12	3.0406728363446e-11	16.8899104603709
PTRF	1.79649877785578	8.08178173347107	7.64160128693931	3.85695893041614e-12	3.20117242925378e-11	16.8346198920855
SDR16C5	-3.01863010927323	7.35524319923668	-7.63900168229064	3.91137059936565e-12	3.24384599611887e-11	16.8208008140697
GCA	-1.03547745458445	7.22209665002296	-7.63482655696024	4.00035583196026e-12	3.31130371503316e-11	16.7986103129206
ASPN	2.62117114307652	8.9820093982725	7.62099352742324	4.30976715759587e-12	3.5538346546299e-11	16.7251221859365
ACOT4	-1.08327653079053	5.86688132782369	-7.61913219155703	4.35317203184946e-12	3.58643887628042e-11	16.7152377518917
CCL28	-1.89827523400023	6.18788544788797	-7.60429799850941	4.71494103363915e-12	3.86293352790096e-11	16.6364957624333
HN1	-1.19016283322608	9.0968243895202	-7.60004565081809	4.82403392458335e-12	3.94783184440392e-11	16.6139347003933
COL5A1	1.60508823103623	8.35269494283747	7.59913035441014	4.84784084394557e-12	3.96431818862528e-11	16.6090791880924
EDN3	-1.53162719798858	5.11121585046488	-7.59654057971716	4.91583377378965e-12	4.01688545425061e-11	16.5953420501169
OR7E14P	-1.81636128524629	5.64103879224059	-7.59088034501771	5.06774769022924e-12	4.12855562393619e-11	16.5653243959417
SOD3	1.78204885300398	7.46468440705349	7.58572296282677	5.21021221844652e-12	4.24026435861273e-11	16.5379811033808
LOC284219	1.5780147748089	6.24366971088728	7.58570400111897	5.2107432614152e-12	4.24026435861273e-11	16.5378805860282
SYNC	2.22374451619964	6.13478785723714	7.58457872781401	5.24235398856031e-12	4.2627838253205e-11	16.5319156086907
LOC389831	-1.58873545272708	5.36953975674357	-7.58442697453969	5.24663149905591e-12	4.2646606036245e-11	16.5311112040769
AKR7A3	-1.79982514726415	8.64694991115702	-7.57964478860007	5.38321488110045e-12	4.36748351574931e-11	16.5057653081006
PIK3C2G	-2.48273596841972	6.11789564055326	-7.57353495745059	5.56285505640703e-12	4.50816105506878e-11	16.4733919205747
PKIG	1.30745370649058	8.63082066227617	7.56276347323444	5.89414191077036e-12	4.7659353598141e-11	16.4163433928641
FBN1	1.81137314208689	7.70412723708678	7.56062811421357	5.96210251474655e-12	4.81369753371819e-11	16.4050377802764
FAM46C	-1.41225829573242	7.25096255254247	-7.5547586982746	6.15293116949527e-12	4.96221867948791e-11	16.3739687648483
KCTD12	1.50165508431808	9.61065523576676	7.55187955260092	6.24873950776732e-12	5.03386180435988e-11	16.3587318485882
PLAU	1.45752555156292	7.14578146760216	7.55070940882539	6.28809917021871e-12	5.06368536377523e-11	16.3525399090343
B3GALT5	-1.39752474181	4.98347732317493	-7.54957307140306	6.32655681010481e-12	5.09086812211109e-11	16.3465272220858
ISG20	-1.50203251764752	8.66482290128558	-7.5482990888298	6.36995003438625e-12	5.11817803505009e-11	16.3397866403373
CCR7	2.05833048972837	5.84443075020087	7.54792472163385	6.38275736279456e-12	5.12656631802497e-11	16.3378059666133
TM6SF2	-1.11529207722982	5.65565324890955	-7.54586273428255	6.45375788488954e-12	5.18167123616604e-11	16.3268972555437
SH3BP5	1.15108576477126	8.04815278523875	7.52096979283769	7.37520307470016e-12	5.88657012088305e-11	16.1952972420127
RP11-532F12.5	-1.28552525681526	6.24430796820478	-7.51179694467722	7.7466592643766e-12	6.16940638877569e-11	16.1468473294499
RILPL1	1.19894875400725	6.44057954097796	7.51106736019719	7.77698759350633e-12	6.18900732634274e-11	16.1429947624539
DIO2	1.25292863392614	6.34253525998623	7.50923751535223	7.85357151722842e-12	6.23970030501863e-11	16.1333329340164
LOC100507165	1.33467375277875	4.91694450206612	7.50921998231216	7.85430892438125e-12	6.23970030501863e-11	16.1332403617412
LOC100289019	-1.3658027024102	7.63504242160239	-7.50920129040047	7.85509514707711e-12	6.23970030501863e-11	16.133141670863
FAM110C	-2.41545966755879	6.79483966663797	-7.5018703451779	8.16954093012955e-12	6.47522837851483e-11	16.0944428036533
MARVELD2	-1.39754725830701	6.18519326474977	-7.50175818042757	8.17444761252444e-12	6.47674674722299e-11	16.0938508216809
PVRL4	-1.05730758241196	5.78464145721419	-7.50032122696689	8.23756649773906e-12	6.52198409294485e-11	16.086267197022
PAIP2B	-1.05517586127686	5.46993130532599	-7.49596930986545	8.43168716658983e-12	6.66825618104937e-11	16.0633031951906
RASEF	-1.30320606248781	7.33970475625574	-7.48846319658746	8.77720996843315e-12	6.91133471478005e-11	16.0237078410773
HSPG2	1.39768293741956	7.67948333301768	7.48538439129303	8.92295792836345e-12	7.01844282530992e-11	16.0074715046558
DFNA5	1.48185941399517	7.26120265386823	7.47800945937919	9.28190358099329e-12	7.284898156681e-11	15.968590116409
TLR4	1.00142527418977	5.18937009745179	7.47712542489612	9.32587931759899e-12	7.31676053417712e-11	15.9639304335703
GYPC	1.26021577345852	8.05642232753673	7.47259266589927	9.55462146024703e-12	7.49350862369392e-11	15.9400420745453
COL3A1	1.39039544571195	10.9704857351928	7.47132532804918	9.61956500204474e-12	7.54077713826942e-11	15.9333640489937
HIST1H2AC	-1.40507918095531	8.44208432618802	-7.47128077314781	9.62185611574694e-12	7.54077713826942e-11	15.933129282691
NR4A2	1.7791430537323	7.05939354229798	7.46880330194497	9.75010762760778e-12	7.63024324424354e-11	15.9200760140933
AEBP1	1.81104088464764	8.69266089812902	7.46579636169605	9.90804504127045e-12	7.74824150681367e-11	15.9042354366673
GALNT7	-1.60210464409539	9.10593736530073	-7.45736043740113	1.03647920920717e-11	8.06674402233132e-11	15.8598087258877
SMIM3	1.15560311974961	7.78748488785583	7.45724456683429	1.03712087180985e-11	8.06674402233132e-11	15.8591986501312
ANP32E	1.07671805097305	8.19940473370064	7.45058469717356	1.07467047832236e-11	8.33485477707461e-11	15.8241399106297
ALPK2	1.40656007767833	4.51418865983701	7.44948487242926	1.08099975299904e-11	8.37902638300327e-11	15.8183514610478
CLEC11A	1.19351481344331	6.09946038028007	7.44817025250817	1.08861359140385e-11	8.43393155930552e-11	15.8114329859951
AADAC	-3.07169627120627	7.6818717412764	-7.44751350227691	1.09243714163994e-11	8.46052713343035e-11	15.8079768800712
RAC2	1.24165491517492	7.97352593227732	7.44707313928983	1.09500834865006e-11	8.47740821654216e-11	15.8056595675181
EEF1A2	-1.0437364224338	5.49611226345845	-7.43835376282868	1.14717176501229e-11	8.85907895847935e-11	15.7597872674722
PTPRN2	-1.13488135647011	6.88343637195822	-7.43820067823285	1.14810923658796e-11	8.8631577215956e-11	15.7589820909021
NKX2-3	-1.20430060901974	5.05314911521465	-7.4337741243368	1.17554757576266e-11	9.05882818703366e-11	15.7357027399534
RPS16P5	1.09157611115011	6.81432929981634	7.4292302657035	1.20438855794324e-11	9.27447718125991e-11	15.7118123639873
CXCL13	3.22598989048302	7.38759365808655	7.42616590607475	1.22423337071398e-11	9.41390248914788e-11	15.6957041624012
GPR39	-1.06902098454624	4.95576482179752	-7.41764800187827	1.281112699745e-11	9.82337620406449e-11	15.6509429881477
TCF4	1.14576986897937	8.10350932885675	7.4121347040496	1.31931572991938e-11	1.01091517394459e-10	15.6219821007695
BTC	-1.07872401804727	5.16979427703168	-7.41189983585841	1.32096800915619e-11	1.01182317899781e-10	15.6207485542624
DPYSL2	1.12600915015014	9.83551111111111	7.40997817565335	1.33456394151559e-11	1.02043247138343e-10	15.6106564442495
TUBA1A	1.47081293800943	10.8527800972222	7.40506858812988	1.36993231458992e-11	1.04379008937826e-10	15.5848773223366
S1PR1	1.06802593901856	6.71809348154844	7.40390273584671	1.3784665080456e-11	1.04992310113329e-10	15.5787567308297
FAM127A	1.17674000136013	9.62223198671373	7.40009524197809	1.40670629753037e-11	1.06917578682775e-10	15.5587705854422
PRRG4	-1.3043551068601	6.74408398806244	-7.39979198941354	1.4089799685397e-11	1.07052814872837e-10	15.5571789461565
PDP1	1.00198239704965	7.66548825487833	7.39556480393696	1.44105531969111e-11	1.09374734989805e-10	15.5349951084634
ITGA7	1.98334253770816	6.56877934357782	7.39479462953197	1.44697669597944e-11	1.0974722723201e-10	15.5309538747099
AHNAK2	1.56799226345501	5.87386596504821	7.38519345915106	1.52284775012907e-11	1.15138775074353e-10	15.4805895175571
RHOF	-1.03434173085098	5.93691395793159	-7.38200670324853	1.54889095363394e-11	1.16985297209589e-10	15.4638788983525
AKR1C3	-2.26211684156235	10.606343931933	-7.3768969229291	1.5915732197841e-11	1.19957975987486e-10	15.4370906122942
RAP1GAP2	-1.17411219384482	7.63660364218893	-7.37212236607334	1.63250701366633e-11	1.22914836140232e-10	15.4120667023037
WWTR1	1.26519279779455	7.43211112253214	7.3674665158335	1.67342653773224e-11	1.25733442914829e-10	15.3876714218789
LINC00520	-1.19651932897508	7.45069786874426	-7.35813056366523	1.75856313052739e-11	1.31718872460879e-10	15.3387731009001
PPP1R12B	1.04830493621544	5.85734635617539	7.34454754637225	1.89014203849075e-11	1.40698300795733e-10	15.2676763694385
NPTN-IT1	-1.26086113929839	6.834311290691	-7.34120883255467	1.92394890836076e-11	1.43067272189711e-10	15.2502091550519
TRNP1	-1.24101332660583	6.03421768422865	-7.34085624967211	1.92755382388884e-11	1.43286132861274e-10	15.2483647342985
NR1D2	1.01495745528646	7.2884120661157	7.3376779718381	1.96035282829941e-11	1.45524443414451e-10	15.2317402990282
PTPRZ1	-2.13349382375395	5.00793350571051	-7.33720571911076	1.96527327521606e-11	1.45839710423333e-10	15.2292703711327
SCRG1	1.87989215085215	4.76112572876492	7.33616116232185	1.9762000876315e-11	1.46550125676618e-10	15.2238074736999
COL8A2	1.1601783026013	5.80920054775023	7.33400321543812	1.99896459588466e-11	1.48187536320734e-10	15.2125227220012
THBS4	3.23166945938146	8.21073469582186	7.33199745513481	2.02035637383407e-11	1.49670875535419e-10	15.2020350621623
LOC100287896	-1.1170011035061	5.71408182403581	-7.32700181961456	2.07462589504591e-11	1.53428788016817e-10	15.175919265933
C1orf210	-1.81353597457685	6.47598076885331	-7.32611096825939	2.08445406146343e-11	1.54050403573137e-10	15.1712629277412
COL14A1	1.36398437084162	5.45112523283976	7.32148545621125	2.13623000207599e-11	1.5771539197052e-10	15.1470899393866
CPXM2	1.35674291072891	5.97542805876951	7.32109287282733	2.1406825774871e-11	1.57990254031717e-10	15.145038588974
DQX1	-1.34004694943645	6.16731153638659	-7.31632599228827	2.19548588417262e-11	1.61869429131338e-10	15.1201340919887
PRR15	-1.7089077777924	7.5602477471017	-7.31609121309721	2.1982206627548e-11	1.62015895954025e-10	15.1189076681104
SELENBP1	-1.59780499012324	8.79310621826217	-7.3134801248318	2.22886364369979e-11	1.6416263041046e-10	15.1052691575012
PROSER2	-1.34021923898249	5.80233198662764	-7.31155687786384	2.25170439570122e-11	1.65788531059212e-10	15.0952247647511
CLDN10	-1.56527922418685	4.16810508961777	-7.30473413306232	2.33461703993374e-11	1.71485065748729e-10	15.0596011402344
BOC	1.32543037042725	7.02461561705119	7.29976672849207	2.39687717856387e-11	1.75938909913973e-10	15.0336736539138
HS3ST3A1	1.15031673537986	4.09724810035009	7.29294984168222	2.48500149410205e-11	1.81975726592106e-10	14.9981049063658
CYP2C9	-1.70289330113881	5.99142192642332	-7.28747357300195	2.55811190452412e-11	1.86698197440395e-10	14.969541363323
CD34	1.23593869577045	7.28159941534665	7.27293365593645	2.76271794814699e-11	2.00953625962966e-10	14.8937472077194
OMD	2.33046519177294	5.32611573593893	7.27080757981264	2.79396326732017e-11	2.03089897920614e-10	14.8826697310044
CA9	-2.74786773198686	7.05052254932851	-7.26651293488361	2.85814905408425e-11	2.07546477589337e-10	14.8602975927402
EFEMP2	1.46583812304512	7.91873475390266	7.26498314174578	2.88136337779424e-11	2.09021918200189e-10	14.8523297885633
CCDC3	1.17720211937912	8.02190344490358	7.25913853921816	2.97178523820722e-11	2.14574983488293e-10	14.8218952498176
CCL4	1.6447486937717	8.0140619317034	7.25671752122106	3.01005825394049e-11	2.17121257264581e-10	14.8092913764159
SPAG1	-1.51513104127179	6.57882789422635	-7.24905400143529	3.13445302525546e-11	2.2549317544479e-10	14.7694067955119
LOC100996583	-1.19330662595063	5.12244523932507	-7.24879944592531	3.138671136566e-11	2.25721636636334e-10	14.7680822782871
FAM221A	-1.40492648666199	7.95390854350321	-7.2480120295143	3.151754614074e-11	2.26587298848467e-10	14.7639852762494
GUCA2B	-1.14599286890625	4.52204519952365	-7.24225885303244	3.2489995140568e-11	2.33033861020214e-10	14.7340567531419
LOC102724387	-1.01528234924048	4.53682727269858	-7.22951898408058	3.47503240309919e-11	2.47853595707213e-10	14.6678192318993
SLIT2	2.25708591065091	6.39041305762167	7.22893970519597	3.4856719137538e-11	2.48530588147595e-10	14.6648086212276
TPM2	1.13961836813599	6.48500831660354	7.21847462564345	3.68352892997999e-11	2.61690076934996e-10	14.6104377623004
SLC44A3	-1.54007229917904	7.47870609383609	-7.21737600139252	3.70493374176773e-11	2.63038148341765e-10	14.6047318826225
PIK3AP1	1.13345173343474	6.4510820355831	7.21147486860452	3.82203058145738e-11	2.7073029182492e-10	14.5740898429095
LYZ	-2.0025171966577	11.0258115056244	-7.21105267407594	3.83054723199109e-11	2.71244832444523e-10	14.5718979846687
IMPA2	-1.17854369416169	8.42286968755739	-7.20404869332148	3.9746047259429e-11	2.80619793725359e-10	14.5355443496665
ZFP3	-1.10450720996646	6.0424162797865	-7.19573172175745	4.15264262533735e-11	2.9280795639549e-10	14.4923956567156
SPP1	2.28379279235892	5.67724962445477	7.1956668099966	4.15406274089449e-11	2.92812742810317e-10	14.4920589778046
WASF1	1.5889018469151	5.61616179298669	7.19487219509133	4.17148602375514e-11	2.9384957175795e-10	14.487937642521
TREM2	1.075353123791	6.68217858984734	7.18817632192699	4.32120521364703e-11	3.03704568959146e-10	14.4532168179768
TMEM163	-1.81961875303226	6.0616517827135	-7.18666807196898	4.35565636034961e-11	3.05831079805521e-10	14.4453978723555
LINC01082	-1.28698838734839	5.03153562809917	-7.18017105610171	4.50719285407593e-11	3.16058141393006e-10	14.4117247589283
PCLO	-1.03121498226473	3.9077220668618	-7.17865576624689	4.54327887428026e-11	3.18382397228688e-10	14.4038731383496
C6orf58	-3.63031984444834	5.91413484653352	-7.17132352822558	4.72197118614959e-11	3.30156810025454e-10	14.3658906746955
F2RL2	1.06652266712979	4.93014081694789	7.16707439703611	4.82868962151282e-11	3.37509506340344e-10	14.3438870983992
PRELP	1.64606129843804	7.20160893061295	7.1669428013492	4.83203250603564e-11	3.37634178398502e-10	14.3432057383622
OCIAD2	-1.08808420507196	9.72611592315197	-7.15959005271113	5.02249501585954e-11	3.50151664756673e-10	14.305144294644
SLC16A1	-1.14321252049452	6.75330742883379	-7.15707127904865	5.08943309017589e-11	3.54362006863887e-10	14.2921098266332
LCOR	-1.18714399526149	8.03094220167585	-7.15077988166223	5.2605107193873e-11	3.65216733304305e-10	14.2595611157984
KCNE2	-2.86722329547405	6.97812264835859	-7.14065539495506	5.54783640964411e-11	3.84302142080721e-10	14.2072082792988
TOM1L1	-1.15433998368823	7.24577248593893	-7.13931246856155	5.58709549722721e-11	3.86897876229479e-10	14.2002665811049
AL132709.8	1.50135262949475	4.87243581866965	7.12906419902274	5.89588203962628e-11	4.07368952412468e-10	14.1473114213792
KIAA1804	-1.69605524178074	6.74565925700184	-7.12413212456693	6.05044612172971e-11	4.17515488591253e-10	14.121838257113
AQP9	1.79796233603409	6.60696709750918	7.1227057304739	6.09588965445643e-11	4.20517344942974e-10	14.1144726767655
AKR1C4	-1.18822045945459	3.79228503716139	-7.12027125329825	6.17423074809356e-11	4.25650406301235e-10	14.1019030908699
ESAM	1.1192643989119	6.64216292527548	7.11300004394556	6.41419405560662e-11	4.40650247716072e-10	14.0643720545304
ENC1	1.08386696864398	8.62639108654729	7.09916232963053	6.89662254629509e-11	4.71102412042504e-10	13.9929944946187
NAMPT	1.14278866621817	8.59463622761708	7.09830270865589	6.9277483496153e-11	4.72781162189e-10	13.9885624490809
SH3RF2	-1.26613085120511	6.17876315398301	-7.0919895480779	7.16063615642281e-11	4.87752171535639e-10	13.9560203085063
SH3RF3	1.11438276488339	6.17211238616276	7.06536684826316	8.2309053835959e-11	5.56106162796835e-10	13.8189322149683
SLC22A18	-1.45952361876	8.06615043999656	-7.06161820247112	8.39379266087568e-11	5.66298969617563e-10	13.7996479332305
WNT2	1.28539322947623	5.17642033023416	7.05782050553316	8.56206081143006e-11	5.77039728635874e-10	13.7801160145451
AGPAT9	-1.81135473646698	6.2438408146809	-7.0576878724472	8.56799739404561e-11	5.77080608306885e-10	13.7794339554304
BCMO1	-1.5560520736857	4.13529312382346	-7.05392439277658	8.7381552167334e-11	5.87262610375993e-10	13.7600828544969
RGS7	-1.13720478635779	3.29424104545455	-7.05106712838859	8.86956760612987e-11	5.95909453748483e-10	13.7453944501543
MYO5B	-1.21537470619321	6.39509287224518	-7.04555874815394	9.12844953230298e-11	6.11840035475962e-10	13.7170849772475
ADH1C	-3.57977797903748	9.26146812982094	-7.04092786089586	9.3518606254765e-11	6.26175602919196e-10	13.6932929823942
EFCAB4A	-1.13515359154772	6.72069309581612	-7.03478925422492	9.65636074222202e-11	6.45566025045001e-10	13.661765728982
NME4	1.09733927042139	8.13135670755854	7.03454599274577	9.66862731667903e-11	6.46186592331382e-10	13.660516619616
HOOK1	-1.64988124277524	6.30928055991736	-7.02799560350822	1.00047883472072e-10	6.67006425093669e-10	13.626888768998
SCN3A	-1.18384218847256	4.04279002585514	-7.0265192372138	1.00821354516628e-10	6.71749418677862e-10	13.619311484201
CDH5	1.34290015954916	6.71106743882002	7.01458816533186	1.07292862467517e-10	7.1245619253959e-10	13.558103152692
TIMP2	1.12590737309388	9.36501866907713	7.00987746180442	1.09959573854525e-10	7.29046115200822e-10	13.5339495224433
CYSTM1	-1.5464000854101	11.8705733996786	-7.00567378235448	1.12394513749633e-10	7.43823594356528e-10	13.5124018524288
FAM3B	-3.54881597498634	8.41021051850895	-7.00345940757621	1.13698522162712e-10	7.51764213408048e-10	13.5010535457884
CSRP2	1.36704382552357	8.24102894094353	7.00058601110455	1.15412931321409e-10	7.62003370297441e-10	13.4863303043609
MLLT11	1.7483377942943	7.08842920075758	6.99523296478599	1.18675236878674e-10	7.82043085627147e-10	13.4589087407946
GPR183	1.18060252018252	7.32139489990817	6.99259725825946	1.2031483502083e-10	7.91303930414108e-10	13.4454105735073
ANKRD36BP2	-1.2816095024375	4.56405389784206	-6.98711477266779	1.23797390382685e-10	8.12089879232554e-10	13.4173407451537
GRTP1	-1.00357499005499	5.7023498067034	-6.98570681560456	1.24707706909988e-10	8.17813653976042e-10	13.4101337618792
HSPB1	1.2293893984634	10.8504261756198	6.98280585941208	1.26604233126275e-10	8.29246238389704e-10	13.3952865872428
GIMAP4	1.03122603550466	7.6467454898129	6.98238618014144	1.26880952066922e-10	8.30807419430639e-10	13.3931388914164
DSC2	-1.81571132435357	6.66323268612259	-6.97902564329055	1.29118413184013e-10	8.44436762031595e-10	13.3759435849381
TUBB2A	-1.17727876637027	9.8531452834022	-6.97753173578299	1.30125541890998e-10	8.50766450515603e-10	13.3683007306645
PI15	1.45452718098943	5.12536584555785	6.96972227961835	1.35518065904782e-10	8.83888011777759e-10	13.3283596818303
B3GNT3	-1.0660194004719	7.68515325883838	-6.96195317289752	1.41101741357707e-10	9.18370035274957e-10	13.2886454450948
GALNT12	-1.30423334199135	8.01945490289256	-6.95994936915863	1.42578382432392e-10	9.26310318989206e-10	13.2784056855862
LOC100506119	1.05281311233473	6.12480900175046	6.95556103550626	1.45865779553334e-10	9.46815824474788e-10	13.2559853496954
SLC2A10	-1.44413765232928	8.08808663759757	-6.95310019556058	1.47741910174389e-10	9.57485138823563e-10	13.2434155880773
GFPT1	-1.05759026116376	8.38884183161157	-6.95276596687616	1.47998556601749e-10	9.58534467359167e-10	13.241708534956
CD300LF	1.00279989098514	6.07201716626492	6.94682757780829	1.52632655595167e-10	9.85716529751785e-10	13.2113848973726
MYO5C	-1.27438924073261	9.1263495901343	-6.93963313248333	1.58439348904563e-10	1.02047759107061e-09	13.174663449035
GNA14	1.05493222547872	5.17477193491736	6.9369305856901	1.60676538538515e-10	1.03365709017023e-09	13.1608738353389
PRKCDBP	1.29826726736477	7.09303208413682	6.93666305816602	1.60899690490362e-10	1.0347852384551e-09	13.1595089247747
ALDH3A1	-2.46036179053567	7.41087014006543	-6.93288312294502	1.64085560189324e-10	1.05402216563027e-09	13.1402265186294
FMO5	-1.64222932368082	5.92065805934343	-6.93084649793115	1.65827858983112e-10	1.06395154323564e-09	13.1298392038612
TM4SF5	-1.88064534167934	7.39196719536272	-6.92818153534918	1.68135323656442e-10	1.07779819374085e-09	13.1162493484373
VSIG4	1.25280089456827	7.84999604554063	6.92811459896298	1.68193687249011e-10	1.07785324169579e-09	13.1159080406824
GKN2	-5.7853862746919	9.11336553957186	-6.92131083676926	1.74231681865606e-10	1.11456804700675e-09	13.0812237563327
FANK1	-1.22307495410183	4.7836416787477	-6.92004021628869	1.75382792983185e-10	1.12093831146927e-09	13.0747481344669
RERG	2.1382122037167	6.26518332931589	6.91273523756634	1.82147951186946e-10	1.16075095203123e-09	13.0375296198056
BICC1	1.13662693784369	5.36823124030073	6.90832495214087	1.86356468022278e-10	1.186522481198e-09	13.0150683156282
SATB1	1.04872699017199	6.06934934022039	6.90407424566453	1.90503568116491e-10	1.2107908024639e-09	12.9934260804949
KRT20	-4.6657313218917	8.08752750060262	-6.90135660114313	1.93202614124582e-10	1.22722481849624e-09	12.9795926119061
MEF2C	1.16964163665613	7.10583923955464	6.88854896281797	2.06439807717075e-10	1.30556296621073e-09	12.9144330078833
LOC101060264	-1.33401119295269	4.67823268009642	-6.87686144099337	2.19298958983249e-10	1.38204297375532e-09	12.8550216985779
PTGS2	1.97488666048516	5.43877292481635	6.87126522819443	2.25733188866943e-10	1.41887560862838e-09	12.8265912316616
TMEM125	-1.35203494415194	7.95500167412764	-6.86862973539801	2.28827577642289e-10	1.43790840576498e-09	12.8132059063128
PFN2	1.46650435289185	8.74462675183655	6.85789529416954	2.4186984880398e-10	1.51502739542997e-09	12.7587121406038
MCU	-1.28455728291116	8.48536462537305	-6.85148440209445	2.50006401140864e-10	1.56282869812479e-09	12.7261862606421
NTN4	-1.36766270224933	7.25017095222107	-6.85087959875196	2.50787815677798e-10	1.56726099875528e-09	12.7231185142386
TSPAN1	-2.36919680772006	9.80309003506657	-6.84570136999162	2.57577653790856e-10	1.60645343348251e-09	12.6968582215343
SAMD13	-1.38314514762002	6.23683296478994	-6.84054527801178	2.64518779648535e-10	1.64736544564549e-09	12.6707195569445
DUSP2	1.12817598147011	6.36418855765037	6.83467622130097	2.72644689420171e-10	1.695121879178e-09	12.6409779308393
PLAC8	-2.53258234613022	9.94090319883494	-6.82497822229437	2.8661539226909e-10	1.7778200241177e-09	12.5918596613049
GZMK	1.70371151533189	7.07839674251033	6.82455373393849	2.87242787187033e-10	1.78120140714434e-09	12.589710478998
CNN1	3.02255418134531	9.19651413788453	6.81229737235208	3.05954308871352e-10	1.89127450879254e-09	12.5276841210202
CCDC64B	-1.04572815176378	6.56891017559114	-6.80759207683007	3.13453179858579e-10	1.93266376897997e-09	12.5038859716057
GC	-3.00556992605593	4.77764844168962	-6.80536726221159	3.17061793618037e-10	1.95213422775234e-09	12.4926361855078
BAG2	1.34625793461643	5.9232479323921	6.79921466867193	3.27256146311504e-10	2.01318312279242e-09	12.4615347453637
BCAT1	1.41949476303576	5.52985843962351	6.79371866685296	3.36635822067429e-10	2.06794669249592e-09	12.4337638031063
MMP9	2.0427443989899	7.70784469662534	6.7932693042365	3.37414355140422e-10	2.07214136307734e-09	12.4314936799168
MXRA7	1.2702002281746	7.57032497127525	6.78967925777855	3.43698373719116e-10	2.10893867512432e-09	12.4133598108333
CPXM1	1.73496059367322	5.93273345124541	6.78821204519844	3.46299717244062e-10	2.12369699156129e-09	12.4059500247271
PLEKHO1	1.49201705590655	7.49354677536731	6.7881237896167	3.46456811212891e-10	2.12405883069195e-09	12.4055043367962
CRYBA2	-1.35245164049277	3.91170331998967	-6.7861458426255	3.49996050667592e-10	2.14454286393776e-09	12.3955164978989
RASSF2	1.17607845896221	7.40187757317493	6.77922434552829	3.62664324396151e-10	2.21839923177239e-09	12.3605767514196
APOC1	1.40319748294723	8.58661025063131	6.77610820385979	3.68514499374955e-10	2.25037026775671e-09	12.3448520669062
CRYAB	2.02441027013377	7.99306681049128	6.77277948075407	3.74866695397207e-10	2.28529375623061e-09	12.3280585075204
PPAP2B	1.03759582698608	8.92245266006658	6.76728779921202	3.85583525901558e-10	2.34732236993881e-09	12.3003614378445
NR2F2-AS1	1.03045670923521	5.7685730109045	6.76296993299856	3.94221578393605e-10	2.39721259717358e-09	12.2785920870274
FOXC1	1.08376919783745	5.88948242682507	6.75783395394197	4.0474530277682e-10	2.45706610213884e-09	12.2527068230478
SLC16A4	1.24679641833392	5.90961300401745	6.74697582913631	4.2791513492466e-10	2.5882889194577e-09	12.1980134197567
TREM1	1.77266510893198	5.72577410350666	6.7465385686639	4.2887511853043e-10	2.5933710741854e-09	12.1958117917697
CA4	-1.0674321977887	4.52086832105142	-6.74604386929779	4.29963769379423e-10	2.5985027803913e-09	12.1933210397218
ACTG2	1.50745567568543	8.05627237230257	6.74353360272625	4.35530115521771e-10	2.6303464429268e-09	12.1806835164465
ACTC1	1.62460711441149	6.98633002947085	6.72448454941807	4.80152639328717e-10	2.88651450639202e-09	12.0848588577182
KDR	1.03961005192855	6.94368106531221	6.72405220174983	4.81216095360504e-10	2.89130225553173e-09	12.0826855038594
NCEH1	-1.46234105680843	6.67323849119031	-6.72053956784482	4.89942806142021e-10	2.94291859201091e-09	12.0650304942581
EPN3	-1.3206898493331	6.1043456562787	-6.71895937285183	4.93919364562399e-10	2.96515939013978e-09	12.0570896747276
DHCR24	-1.58786551946589	8.47823133301768	-6.71571760244827	5.02177236229773e-10	3.00972761508982e-09	12.0408019406002
HIST1H2BC	-1.32819050429488	4.59500682521235	-6.71338453783007	5.08204496986489e-10	3.04500835023393e-09	12.029082227587
SERPINA1	1.6709170182374	6.9060198212523	6.6955587091762	5.56673813937942e-10	3.31706515327798e-09	11.9396034481458
MPZL2	-1.11421537997738	6.63522384894399	-6.69531934825404	5.57354742191115e-10	3.3202089648986e-09	11.9384027437249
HEG1	1.06799448438049	8.010189706382	6.6919358365462	5.67068451935375e-10	3.37250762378704e-09	11.9214323176951
PALM	1.03270922375785	6.87282639775597	6.68511521445171	5.87160299891961e-10	3.48625421822334e-09	11.8872354728254
HNRNPL	-1.08110613850864	8.00271971361341	-6.68420938952387	5.89880926077143e-10	3.50144779969146e-09	11.8826951920802
ZFPM2	2.03839472353847	5.44460544519054	6.67965020181787	6.03764331102126e-10	3.58091285283085e-09	11.8598477097401
LAMA5	1.26966358451308	7.69482815530303	6.6793798757962	6.04597563426883e-10	3.58487284732906e-09	11.8584932650025
EPS8L1	-1.04778939115577	6.80928212525826	-6.67281390040521	6.25188116668021e-10	3.69885887386047e-09	11.8256033373685
EPHB2	1.01604241657892	6.20950648450413	6.67249535526356	6.26204464090891e-10	3.70386000148161e-09	11.8240081048277
ISM1	1.29159993090655	4.18525423843549	6.67051965471533	6.3254462453365e-10	3.73829729793986e-09	11.8141148949954
FNDC1	2.81686202151827	5.67288377530992	6.66696568700519	6.44109373436817e-10	3.80249301319543e-09	11.7963222489314
TTC7B	1.39723094703307	5.89968098648416	6.66598262998562	6.47344942856217e-10	3.81951155111949e-09	11.7914014836027
C12orf75	-1.29378081810869	8.9203228946568	-6.66345296965634	6.55744803293306e-10	3.86302460399062e-09	11.7787407317479
TRPS1	1.18028349430112	6.1119530065714	6.66030640320833	6.66343316147903e-10	3.92092341518117e-09	11.7629957354985
TMED6	-2.65198403153153	5.12188960606061	-6.65489879963322	6.84953790926162e-10	4.02168909672318e-09	11.7359454273862
GGT5	1.10015674028899	6.86507890823003	6.64646693413605	7.15000223782524e-10	4.18449049886129e-09	11.6937887052708
GPR116	1.1272352481475	7.18505203839532	6.64581193836726	7.17387951492316e-10	4.19506311142712e-09	11.6905150407706
LINC00483	-2.10087028607991	5.69218059168388	-6.64493495822941	7.20597222819277e-10	4.2115552666474e-09	11.6861321511241
MYADM	1.15142091963067	8.80070032960285	6.64186770856458	7.31933472405646e-10	4.27665607433131e-09	11.6708051999855
MDK	1.19194689708865	8.53288314939164	6.63846550805478	7.44713514674709e-10	4.34780977265197e-09	11.6538086311247
F8	1.22036709371222	6.21131715005165	6.63789199313254	7.46889442035968e-10	4.35933799941964e-09	11.6509439168629
ARL14	-2.77947296181896	8.30354214141414	-6.63644973016135	7.52389170582128e-10	4.39025467523185e-09	11.6437403401995
MYO1A	-1.85006076338676	6.66617701606979	-6.62826387619452	7.84369149184482e-10	4.55965894132638e-09	11.6028697811444
NR3C2	-1.39088685443235	7.30153688521579	-6.62629946322807	7.92240904469848e-10	4.60418264771607e-09	11.5930655519257
PLA2G2D	1.08974327047502	5.2525027943641	6.61463580746754	8.40609778042341e-10	4.87090289904438e-09	11.5348831032616
AP1S2	1.02247091069965	7.66285656054867	6.61342280220082	8.45804259155453e-10	4.89969112566939e-09	11.5288351487103
THSD7A	1.16486938691939	4.55043517745638	6.60680091353073	8.74724403911467e-10	5.06045478020275e-09	11.4958287049819
GRHL2	-1.20636173465836	7.06368642983815	-6.59982688807931	9.0623693362503e-10	5.23716428094913e-09	11.4610849979736
C16orf89	-2.03453681292656	6.60637948054408	-6.59931619542887	9.08588030508801e-10	5.24935037690437e-09	11.4585415165734
MYRFL	-1.55065889232089	4.04901139772727	-6.59688060445288	9.1988387089415e-10	5.31177742409118e-09	11.4464125283099
RND1	-1.02973536047249	6.14949045589417	-6.59439739507019	9.31543116475253e-10	5.37193998512786e-09	11.4340487236623
C4orf48	1.0390756744423	7.15147331660354	6.59056650582311	9.49816434508163e-10	5.47294440469392e-09	11.4149794674983
IL6	1.80172429178366	6.33601476340106	6.5842350764417	9.80795147372737e-10	5.63944188029985e-09	11.383475355243
CLEC1A	1.05754992846418	5.29485983017677	6.58090063642794	9.97508406064587e-10	5.72793609783149e-09	11.3668898894584
MBNL1-AS1	1.96209794626282	6.34150416296488	6.57003783932942	1.05392765775906e-09	6.03111773285274e-09	11.3128878976206
TPD52	-1.23856079627355	8.35326283293159	-6.56713295240596	1.06954086587818e-09	6.11561603108689e-09	11.2984545412737
MLPH	-1.79160037692075	9.9093075733758	-6.55734187815597	1.12386452727984e-09	6.40088439603308e-09	11.2498299756724
FUT4	-1.05462290307515	7.15877565834481	-6.55493523695588	1.13762840639367e-09	6.47586895690027e-09	11.2378837155525
MIR143HG	2.10200781161032	7.21058584699265	6.55440817974659	1.14066482210336e-09	6.49144705856143e-09	11.2352677678884
HMOX1	1.06020589214051	7.51414943184688	6.55110956992322	1.15985065881834e-09	6.59370075244217e-09	11.2188981753905
FOSL1	1.10984679091104	5.81653112666437	6.55069945984854	1.16225812351937e-09	6.6056528626479e-09	11.2168632667386
CCND1	-1.00846399902987	7.49448815521694	-6.54680216535681	1.1853836219596e-09	6.73355114111047e-09	11.1975286700245
TNFRSF17	-2.4219313747075	5.85326563908976	-6.54467552918313	1.19819319099797e-09	6.80274655423967e-09	11.1869808309829
NOX4	1.05128718727819	3.73557300849403	6.54154585629174	1.21729299495712e-09	6.90213734296976e-09	11.171461232034
SELP	1.29774526427889	7.06810139810032	6.53883777881287	1.23406186915638e-09	6.98989686495218e-09	11.1580353148539
MYLK	1.55791070544733	6.80555100519399	6.52518443318385	1.32213618574361e-09	7.4653290654738e-09	11.090388902021
CD200	1.08576699623162	6.25449689293503	6.52437628074676	1.32753932857458e-09	7.49388337355423e-09	11.0863871202095
HGD	-1.31270016607191	5.39970346424472	-6.51625354049404	1.38306955333329e-09	7.79718513613098e-09	11.0461792914645
SLC7A5	1.0466463011973	7.08668864198806	6.51111469250126	1.41937659166424e-09	7.98523791007989e-09	11.0207550728815
HSPB2	1.00113487670138	5.68643707885675	6.48405143775434	1.6266506801188e-09	9.05594541416333e-09	10.8870309112146
TESC	-1.00097641125054	6.04989467582071	-6.48379134016718	1.6287808478306e-09	9.06441030041731e-09	10.8857471159433
RAB23	1.66057135256035	7.51874454178145	6.48206542757731	1.64298566658891e-09	9.13407230406068e-09	10.8772289923854
JAM3	1.29212877403865	5.94462137347911	6.47494315584761	1.70290683460826e-09	9.44779518232316e-09	10.842089891157
GAS1	1.64794824156624	5.63257727456382	6.47319886047868	1.71790718017925e-09	9.52125981049439e-09	10.8334871158883
HDHD1	-1.08464316138704	8.28970957406451	-6.47257490778274	1.72330451531779e-09	9.5438455178239e-09	10.8304101041528
ALDH1B1	1.13775469980695	6.33078579734848	6.46826718556007	1.76102591657819e-09	9.74527349797702e-09	10.8091708335139
ALOX5AP	1.05870142592918	8.8783692448921	6.46328807596981	1.80564087816004e-09	9.98196261824801e-09	10.7846303995981
CSRP1	1.75037216791467	10.6022254615473	6.45471941183007	1.88504155066022e-09	1.03943696811806e-08	10.7424211370645
XDH	-1.69701759253734	6.10428611644858	-6.44542385644915	1.97507008327628e-09	1.08686575815158e-08	10.6966640864409
TMTC1	1.10799478510979	5.7716186533517	6.44423245552647	1.98691094973497e-09	1.09310390512096e-08	10.6908019350112
PTGIS	1.22229546126321	5.35007673708678	6.4404648397292	2.02481796004187e-09	1.11169898850777e-08	10.672267525612
FXYD3	-1.7381190466148	9.47764226635675	-6.43682982006519	2.06206583346366e-09	1.13014359802131e-08	10.6543907595083
IGJ	-2.48973419264069	11.1904742124656	-6.41894657829288	2.25537260447902e-09	1.23110255551774e-08	10.5665189546324
LINC00261	-2.64725492761105	7.16642899377296	-6.41487286294059	2.3018436839542e-09	1.25362482727224e-08	10.5465200571656
C1orf116	-1.75814154637105	7.65575668124426	-6.40863741367474	2.37480732413673e-09	1.28943575128249e-08	10.5159215409155
INHBB	1.14851723181136	6.62624846008379	6.40017332044061	2.4775054747296e-09	1.34186852300637e-08	10.4744116242909
TNFSF4	1.4385302487715	5.05089742131543	6.39935838323804	2.48762126594327e-09	1.34701052494963e-08	10.4704164994094
IGF1	1.57638451125151	6.27406913085399	6.39635839328214	2.52521177248545e-09	1.3656577352997e-08	10.4557117375916
NOSTRIN	-1.27441085844936	7.48653811398072	-6.39391554760927	2.55623390729821e-09	1.38174460880268e-08	10.4437405537548
CHMP4C	-1.80120131673394	7.78847884007691	-6.3901245079055	2.60512167847731e-09	1.4060644273616e-08	10.4251672981691
CNTNAP1	1.08569385552923	6.48855187887397	6.38896072988268	2.62031318415379e-09	1.41355908544261e-08	10.4194668204352
CYP3A5	-1.94774093849206	7.32568857986111	-6.38287141988867	2.70123438468928e-09	1.45503804393188e-08	10.3896487650014
S100A12	1.2648703281317	4.96863589425505	6.37742051851683	2.77575604605011e-09	1.49183969772075e-08	10.3629695777712
TNC	1.92608234127959	6.46205921447429	6.37657948958571	2.78743298440308e-09	1.49700083939148e-08	10.3588542712345
INSM1	-2.56156888633926	5.59864953641529	-6.37073730999725	2.86989223388037e-09	1.5389957016455e-08	10.3302753428514
CHAC2	-1.35108056776744	6.49501063294881	-6.36887670029002	2.89665458400016e-09	1.55196459528765e-08	10.3211764697793
EFHD1	1.1320643284242	6.38243495474633	6.36587544419577	2.94034235514251e-09	1.57404631293587e-08	10.3065024968654
ZCCHC24	1.52283218905269	8.2239330806933	6.35652743259365	3.08061604307014e-09	1.64628972844622e-08	10.260820945689
MST1R	-1.39785024018174	7.61456812775482	-6.34918633635331	3.19537492546966e-09	1.70090090059292e-08	10.2249716755969
RHOH	1.346165242239	6.34006270586547	6.34559368498496	3.25306039853992e-09	1.7299059398326e-08	10.2074354553446
AQP11	-1.20848780617468	5.31422962583219	-6.33916586238816	3.35883799047095e-09	1.78396560818391e-08	10.1760735448564
STAP2	-1.1426190052065	7.28860515759871	-6.33443562245064	3.43883555312927e-09	1.82289180413231e-08	10.1530050934772
CXADR	-1.78955349037674	7.07181655985996	-6.33036599945644	3.50915965035747e-09	1.85697319327567e-08	10.1331656827872
ANKRD22	-1.66250736553274	7.85681718035468	-6.32690074232249	3.57015465800295e-09	1.88556412108282e-08	10.1162779144036
RGMA	1.07426347737023	5.58275621275253	6.32420904920166	3.61825257450325e-09	1.91003513525825e-08	10.103163478746
SOWAHA	-1.73934986552299	5.70515554634412	-6.3220084993475	3.65804765809536e-09	1.92916132460782e-08	10.0924441990392
UNC5CL	-1.92122488714364	7.37178787953398	-6.32170107780014	3.66364130506185e-09	1.93164082833721e-08	10.0909468512126
SFTA2	-2.05610502838716	5.50001469131657	-6.32054369175218	3.68477598405648e-09	1.942311079814e-08	10.0853099586517
HOXC9	1.04554378427128	4.31913953684573	6.31110137367202	3.86174248348303e-09	2.02671283900489e-08	10.039343039791
CD72	1.21422138872314	5.2236221569674	6.30829141113797	3.91600312663287e-09	2.05419408197937e-08	10.0256707331053
FAM162B	1.11602781720194	5.58722106327479	6.30694591933946	3.94224969926914e-09	2.06646029987833e-08	10.0191251896657
COL16A1	1.43205871085859	7.92297368110078	6.30063316755067	4.06772296268835e-09	2.12493629098384e-08	9.98842493280449
GLIS2	1.33887246862447	7.00306180280073	6.29595552526163	4.16322379577912e-09	2.17177663391474e-08	9.96568720208067
ANO5	-1.2417211001326	5.47864642102847	-6.28804602556377	4.32975219380289e-09	2.25159591749779e-08	9.92726025455148
FA2H	-1.5889510485453	6.80040452266988	-6.28667545025503	4.3592675783409e-09	2.26531269837758e-08	9.92060419022522
G0S2	1.75145321524122	7.44396927731864	6.28019869128006	4.50144517131137e-09	2.33583258422182e-08	9.88916101464764
MYH10	1.43873922178347	7.00321748628329	6.26427049595107	4.87079886253951e-09	2.51844027147638e-08	9.81190765947345
RP11-305O6.3	1.60912262824188	4.96125000556703	6.25964833593356	4.98345449964214e-09	2.5705508274238e-08	9.78950956239309
BCL2A1	1.92719203009828	6.52254735359275	6.25855059859229	5.01058405804755e-09	2.58208441677681e-08	9.78419145322961
FBLN2	1.19425748900198	6.32753123083104	6.25760266536808	5.03412822977601e-09	2.59298317525142e-08	9.7795994928009
AMFR	-1.00426577023127	6.27943120764463	-6.25139296369745	5.19107547362418e-09	2.66693209477902e-08	9.74952789018331
OAS1	-1.42259633475684	7.91238756301653	-6.24951677120511	5.23943531461467e-09	2.68977554060375e-08	9.74044527220521
AOX1	1.17613337452713	5.68658574225207	6.22287241729502	5.97598875731322e-09	3.03866088548672e-08	9.61162035196245
FBP1	-1.32717166107992	8.69657843038338	-6.22209578076907	5.99891957686993e-09	3.0493099652005e-08	9.60786982532614
IFI16	1.01088931382356	8.93750915639348	6.20873229480246	6.40731887369506e-09	3.238657397082e-08	9.54337503145722
CLDN1	1.58311515352365	6.09595535961892	6.2037912470666	6.56514549986585e-09	3.31301935805395e-08	9.51954776913556
GKN1	-5.84562430335692	9.27459437405303	-6.20307816516952	6.58823618946904e-09	3.32389716791152e-08	9.51610992480086
DEGS2	-1.03807785797161	6.06122971665519	-6.20078490018629	6.663038457205e-09	3.35838824094327e-08	9.50505531547789
COL10A1	2.53575897130572	6.2749883589876	6.19535679278807	6.84343815839644e-09	3.43903016667246e-08	9.4788982267306
SELE	1.97818889042451	4.66020600129132	6.18938119892718	7.04759015767085e-09	3.53751778567929e-08	9.4501174295092
KCNJ2	1.20730595132308	5.65324435643365	6.17202325250625	7.67518612187259e-09	3.83564459457718e-08	9.3666013739607
GIF	-4.48439301209489	6.33793512078168	-6.16574801153317	7.91534090412333e-09	3.94564438162723e-08	9.33644046612368
ZNF423	1.7486442715914	6.67693906947314	6.16455747190833	7.96172979789047e-09	3.96694194761897e-08	9.33072024447808
CXCL14	-1.40861576091026	7.46381555061983	-6.16114884732383	8.09602878145871e-09	4.03107397640163e-08	9.31434609555853
ATP2B4	1.18055229301704	7.6649269556359	6.15606670497564	8.30040980425277e-09	4.12998791133477e-08	9.2899420922345
ELMO1	1.00066560677723	5.9431900973657	6.15325891246175	8.41549334809073e-09	4.18052518833578e-08	9.2764640929363
FAS	1.04916444013494	7.05846002307163	6.14331285306905	8.83591558618502e-09	4.37832759961671e-08	9.22874828580555
PLN	2.65085330380055	7.39534096470386	6.14314399012265	8.84322882221739e-09	4.38094891137715e-08	9.22793854202552
SRD5A3	-1.03474894126594	5.62445033149679	-6.14229816528816	8.87995004677782e-09	4.39813445363511e-08	9.22388276747338
HSPB8	1.30911411940837	6.62687253150826	6.13859905946727	9.04231471884755e-09	4.46935135635528e-08	9.20614899982936
CES2	-1.5547088560996	9.10364980607208	-6.1380774050665	9.06544521740171e-09	4.47976154125095e-08	9.20364862959592
HOXB2	1.01005401279201	7.42860456450872	6.1338167590847	9.25655541164719e-09	4.56794555341404e-08	9.18323111049643
SPINK5	-2.05562097781386	6.58298650025826	-6.13094731991907	9.38748939931089e-09	4.63150365579125e-08	9.16948485627441
CORO2A	-1.48457687684763	6.81001738963499	-6.12895643298228	9.47940261224898e-09	4.67046607885414e-08	9.1599494699958
CORO1A	1.18047391277642	8.06280105544077	6.11580056948107	1.01093976959737e-08	4.96729969840289e-08	9.09698256870187
TGFB1I1	1.71184825455814	9.28010741445707	6.09937848070256	1.09537835122826e-08	5.35183276568067e-08	9.01848870268514
CLMP	1.51637285995086	6.60956374839302	6.09626432537711	1.1121549347132e-08	5.43134933610275e-08	9.0036170516918
MS4A7	1.05843553995554	7.78246940426997	6.08859253485864	1.1545691392207e-08	5.62073744170076e-08	8.96699855369386
MRGPRF	1.99163433768672	7.33296812198691	6.08400053603869	1.18071267411576e-08	5.73383095880303e-08	8.94509268469624
AKR1B10	-3.8862501679878	9.7021625239612	-6.07323972865529	1.24427707138642e-08	6.02629740635239e-08	8.89379521613168
SSTR5-AS1	-1.01873961455286	4.50671276784894	-6.07022355138318	1.26268911148323e-08	6.10591112551538e-08	8.87942606125605
SPARCL1	1.50272167125892	11.5049229832989	6.06898295892213	1.27033967845727e-08	6.14153502954089e-08	8.87351700874072
HOXB7	1.34963792160017	6.94121060037879	6.06449792205869	1.29838014362426e-08	6.26451061275393e-08	8.85216005017799
FOXA2	-1.04370955251843	5.66418115154385	-6.06387469295094	1.30232438517535e-08	6.28074214623321e-08	8.84919304610566
MRC1	1.04283559148922	8.19788331430785	6.06205209914964	1.31392674223478e-08	6.32824058637722e-08	8.84051721759512
LINC01094	1.13000854894992	3.94925955919995	6.06077054063144	1.32214569649953e-08	6.36477457666999e-08	8.83441768077375
GSTA1	-1.31126053421279	6.84461708901515	-6.06018982689352	1.32588656740477e-08	6.37745336261887e-08	8.83165403160382
DES	1.55699242716743	5.72323440358127	6.047323127052	1.41149134918321e-08	6.76353920673008e-08	8.77045902653786
FCGBP	-3.00609923626224	7.91466305096419	-6.04450141337516	1.43097846524304e-08	6.84782490306581e-08	8.75704856485148
SERPINA3	2.02182914981865	8.61796537959137	6.04072794860401	1.45745203701922e-08	6.97143061842592e-08	8.73912034825253
NKX2-2	-1.70567830020767	3.65702631717746	-6.03486217993226	1.49956263001666e-08	7.16020489313799e-08	8.71126391012534
C7	1.85859911513787	6.56118606146694	6.02804561528539	1.55000187416271e-08	7.39126636932817e-08	8.67891142600456
PTGR1	-1.14031460941461	7.95336357231405	-6.00956328870573	1.69529670719519e-08	8.03239869060843e-08	8.59129591755123
ADAM28	-1.17379147756523	6.01052285887282	-6.00861955485364	1.70306420686425e-08	8.06608756243187e-08	8.58682625255651
SLPI	-1.97008126705764	9.48660735804063	-6.00670027168551	1.71896903568866e-08	8.13607770465624e-08	8.57773747321304
STEAP4	1.27073650621563	5.50596074819215	6.00259231388739	1.75350290375649e-08	8.28504295831181e-08	8.5582897706024
BLNK	-1.25675205627706	8.44510560996327	-5.99654136203685	1.8056148609812e-08	8.52010987136346e-08	8.52965745805182
MSRB3	1.40357661081861	7.10526524632691	5.98512743956398	1.90808616615697e-08	8.98406128331443e-08	8.47569318009808
KCNMB1	1.30682042282867	5.67859001681589	5.96944691542296	2.05822529470062e-08	9.66366230083419e-08	8.40165268905059
KLF4	-1.3274460967591	8.99283011271809	-5.96798434617738	2.07280669546501e-08	9.72369068102237e-08	8.39475239161707
TSHZ3	1.07448743989119	6.01657154631543	5.95849717844369	2.1698840823868e-08	1.01351747023304e-07	8.35001619966685
GPR65	1.03304525401213	6.47747588622016	5.95003372494514	2.26024367565594e-08	1.05313289634903e-07	8.310141831116
MRVI1	1.51384278676729	7.2793204018595	5.94725130943044	2.29074898299166e-08	1.06652071549562e-07	8.29704000328198
CFL2	1.66146023768574	7.40487189612029	5.94713098719402	2.29207722439238e-08	1.06690972091557e-07	8.296473510056
FAM129A	1.4703113989509	8.5514055988292	5.93680366828784	2.40894261275395e-08	1.11746451020939e-07	8.24787574966508
MXRA5	1.15611149044499	9.68894301216713	5.93319824789606	2.45110364707272e-08	1.13459167109262e-07	8.23092103678979
GMDS	-1.38495941965992	7.16587978455005	-5.93006016576874	2.48838857599337e-08	1.15086642940112e-07	8.21616885747369
CA2	-2.97398566402442	10.6446317652089	-5.9264543305544	2.53191862886312e-08	1.16900140702349e-07	8.19922333690352
HHEX	1.05114504127179	6.32406002244031	5.92031890704267	2.60770988919809e-08	1.20322501471757e-07	8.17040380353299
TNFSF13B	1.1130324956515	8.2743102674472	5.91778223726292	2.63969207997342e-08	1.2169446944804e-07	8.15849352028212
LUM	1.08293231240982	9.34914933918733	5.91516313411456	2.67311741886792e-08	1.23104390872322e-07	8.14619929763416
UGT8	-1.77081084589622	6.77477779192493	-5.91091846877388	2.72817238556709e-08	1.25426422159384e-07	8.12628129696494
LOX	1.08021869816407	5.52184175628444	5.90612181688268	2.79172652877424e-08	1.28239385350185e-07	8.10378310311523
PANK1	-1.01788686653212	6.86355811151286	-5.90385698070522	2.8222376069362e-08	1.29531015558704e-07	8.09316381440259
ANKRD29	-1.32852399219024	5.76787188355142	-5.89560010066658	2.93626727806465e-08	1.34451113637581e-07	8.05446929228381
FAM83D	1.63346277360965	8.53288450226699	5.893936374064	2.95978498327521e-08	1.35470691244645e-07	8.04667632455756
FRMD6	1.31126543430444	8.01881907300275	5.87791869357831	3.19586879293221e-08	1.45415723559895e-07	7.97171443742044
PLAGL1	1.09224492866893	7.5702339338843	5.87730154152786	3.20532527656009e-08	1.45784737531258e-07	7.96882858150223
ESRRG	-2.27409441003666	5.00124202244031	-5.87046855851576	3.31187740301736e-08	1.50252238183402e-07	7.93688880591396
ASS1	1.25474076174875	9.56288711134068	5.87036707481542	3.3134858166433e-08	1.50293719886037e-07	7.93641459903196
NPW	-1.02776747937386	3.46695004169536	-5.86293467269202	3.43338831664938e-08	1.55536800436664e-07	7.90169796837154
UBE2E2	1.06836320564233	7.74887550427571	5.85543127584404	3.55875047002243e-08	1.60778599369634e-07	7.8666758700914
LOC102724611	1.02253676417652	4.17177477680211	5.84945299860947	3.66183539203949e-08	1.65125746728911e-07	7.83879110531772
PVRL3	-1.23662963891814	6.85526636604683	-5.83603111890516	3.90405715197522e-08	1.75136634698304e-07	7.77624779565047
GLT8D2	1.218656249142	7.57429417992424	5.83525261612939	3.91857880643962e-08	1.75715273296011e-07	7.77262272107214
IL18	-1.27282215057915	6.50166399747475	-5.82144880294673	4.18503841074739e-08	1.87005410124482e-07	7.70839304256222
MUC5AC	-2.89995385649936	8.47332487752525	-5.82044157353073	4.20516227423727e-08	1.87788376750534e-07	7.70370987963244
BAIAP2L1	-1.29219037617487	7.7269909585629	-5.81347662886177	4.34693772087299e-08	1.93720085218736e-07	7.67133913163447
RASL12	1.02596530208455	6.48588623743113	5.80679307498811	4.48738661672791e-08	1.9940461686564e-07	7.64029775361883
RP3-428L16.2	1.71717305696931	5.49751187654959	5.79354869723841	4.7789727336879e-08	2.11753377481641e-07	7.5788475333006
CXCL9	2.17982603744004	8.06541404086318	5.78106000216087	5.0708937173882e-08	2.23867729609866e-07	7.52097981357297
GSKIP	-1.13537476588764	9.56811330581382	-5.77624373983701	5.18808260643112e-08	2.28617706063613e-07	7.49868299232269
COX7A1	1.29166382139932	7.83694408321855	5.775384246821	5.2092730226201e-08	2.29411425730762e-07	7.49470514476722
MCAM	1.33244184744647	7.82661900645661	5.76458199582382	5.48293999702892e-08	2.40973376691017e-07	7.44474098988674
RGS2	1.27642409681272	10.246058664744	5.76230617408982	5.54236800142201e-08	2.43424878073372e-07	7.43422164432053
SLAMF8	1.09480607945771	6.06295200404614	5.75774972830219	5.663252564114e-08	2.48444228167189e-07	7.41316821290863
PCDHB16	1.03774323788074	3.89841622853535	5.7405635458503	6.14290324761379e-08	2.68020203352466e-07	7.33384774158626
TMPRSS3	-1.62367457124332	6.93886145506198	-5.72045881927316	6.75466425107062e-08	2.93293562648252e-07	7.24123773351007
FBLN5	1.25401469343532	7.84166135115358	5.69789789350772	7.5123531371264e-08	3.24242564941868e-07	7.13754660364215
CPLX1	1.12344490868628	4.83488430506772	5.69354569502932	7.66781133710808e-08	3.30293985863812e-07	7.11757215831229
GDA	-1.61694290449865	6.09121351934114	-5.68991588639315	7.79987206121063e-08	3.35248967077124e-07	7.10092018767762
STAT1	1.09417269206544	8.3033769062787	5.68305910843939	8.05544267436232e-08	3.45411001328003e-07	7.06948184341017
SULT2A1	-1.23195762608713	3.44779961673554	-5.68113262253722	8.12871172056778e-08	3.48207959638328e-07	7.06065303420969
TMC4	-1.22217742412055	8.41524309753788	-5.67900304973277	8.21046415807634e-08	3.51501365913375e-07	7.05089561881334
CST1	2.9853137919543	6.84167555394858	5.67454046463051	8.3843988157178e-08	3.58380915822253e-07	7.03045585394238
ATP4A	-3.19315474125425	5.62910896108815	-5.66382825486178	8.81677825914424e-08	3.76045925592888e-07	6.98143106592928
EBF1	1.12808417414492	5.41638778965794	5.66051899639754	8.95471068525635e-08	3.81553138879459e-07	6.9662975213358
MUC1	-1.60279336117936	9.28710648668503	-5.6553076608498	9.17621701438448e-08	3.90223494166303e-07	6.94247651808508
IGFBP6	1.23554234492122	7.6584626962523	5.65055565684913	9.38286972012837e-08	3.98541900587798e-07	6.9207667700829
FBLN1	1.12330233753559	7.23418466695363	5.65010194398983	9.40283717292224e-08	3.99311700612783e-07	6.91869454386746
HOXC10	1.83131591031454	5.26549268666781	5.64687668972304	9.54598118844523e-08	4.04597135749839e-07	6.90396688227664
NAT1	-1.28160634097734	8.08621348094582	-5.64632177847648	9.57082355170065e-08	4.05491319093183e-07	6.90143347679304
SYNPO2	2.10669919607269	8.02431909308999	5.64331972168844	9.70632142207621e-08	4.10910428296458e-07	6.88773044722786
TOX3	-1.54528661198861	6.98933600413223	-5.63247452559729	1.02116450779978e-07	4.30619206463417e-07	6.83826413474292
MSMB	-3.86248369727195	6.98253158465335	-5.63033786689289	1.03141945356461e-07	4.34605114759451e-07	6.82852542469129
SOX18	1.03389685800086	4.36155477272727	5.62869014938351	1.03939648645368e-07	4.37881157931285e-07	6.82101681157535
MN1	1.64547193923794	5.92902562098255	5.62696139680215	1.04783073929299e-07	4.41091112532084e-07	6.81314036959703
SLC35A3	-1.0468968422741	8.12968477657254	-5.62520352172958	1.05647575282203e-07	4.4464384745594e-07	6.80513276062107
RNF183	-1.19351593773644	5.9139566365932	-5.62322363256333	1.06629620482983e-07	4.4851550154206e-07	6.79611565097078
SFRP1	1.58743096797122	5.32156379160927	5.62284789433066	1.0681699649166e-07	4.48954821822673e-07	6.79440462684457
ID1	-1.21483175960376	9.92366383310376	-5.62012652332051	1.08183763034971e-07	4.54258523319617e-07	6.78201423076455
FXYD1	1.39121850272025	6.70106442165978	5.60590834525707	1.15607684841253e-07	4.83853397996481e-07	6.71733875676026
COMP	1.48478439194064	4.87074726934114	5.60276976673035	1.17312434075936e-07	4.90402209938287e-07	6.70307559081168
NR1I2	-1.12063328615304	5.65221740547521	-5.59516634607029	1.21544928874987e-07	5.06725816299379e-07	6.66854247328773
IGK	1.41187956229281	7.56269887345041	5.59089259528856	1.23989156628943e-07	5.16518121901335e-07	6.64914468600466
TFF2	-3.73411162410299	10.6507904434401	-5.58637071632962	1.26627648727366e-07	5.26699021425734e-07	6.62863063734054
CTSE	-2.76418171004446	10.811511017275	-5.56023454569951	1.42989214670433e-07	5.9066929692361e-07	6.51026174668482
ACKR1	1.67670663643189	7.82736363366621	5.55848431415072	1.44155889352534e-07	5.94921217465175e-07	6.50234734618896
S100P	-2.18193239205765	11.6465042807048	-5.5570753586643	1.45101834783577e-07	5.98596900438859e-07	6.49597728971417
KLK11	-1.81953071360321	7.13689870764463	-5.54022866973269	1.56893492000968e-07	6.43319764398591e-07	6.41988905990825
BTNL8	-2.03074034189384	6.88696933425161	-5.53970790482989	1.57272541486168e-07	6.44629871917753e-07	6.41753930790564
ANXA3	-1.30208374279474	9.06509624334252	-5.53683436610999	1.59380264881901e-07	6.52651334295137e-07	6.40457603704323
MGC24103	1.51767585009847	5.60083416164486	5.5338002256672	1.61635767304627e-07	6.61137307369548e-07	6.39089279425622
PROS1	1.0500743758775	7.74234346777433	5.52391816662909	1.69200341358915e-07	6.90253238844374e-07	6.34635948419866
KRTCAP3	-1.13517384388772	7.84052041807277	-5.52109219798927	1.71426498109063e-07	6.98019817610688e-07	6.33363343748362
KGFLP2	1.07873704057954	4.63715341724059	5.51676701924642	1.74889217756089e-07	7.11450520625652e-07	6.31416394266865
TMEM119	1.10246556434519	6.57094317622245	5.50832905181379	1.81842563081527e-07	7.38211260023882e-07	6.27620845541328
GIPC2	-1.37382822327522	6.46998343526171	-5.50659830504865	1.83301835763625e-07	7.43856437710934e-07	6.26842773685766
RSPH1	-1.20912026997777	5.76796383700643	-5.50616698934219	1.83667276181556e-07	7.45060172056091e-07	6.26648895871518
SLC7A11	-1.43501787782263	5.99467302301423	-5.49928744353266	1.89593289736134e-07	7.66944348205913e-07	6.23557802854122
LMOD1	1.95362658185133	7.39246426417585	5.49601192216997	1.92480092853806e-07	7.77605210943341e-07	6.22086907985538
COLCA2	-1.3190867954253	6.80859711214417	-5.49019041009958	1.97717141080512e-07	7.96978215368097e-07	6.19474075095256
LOC101928409	1.35682839354939	4.88053883562902	5.4857404239893	2.01814031196279e-07	8.11679240624858e-07	6.17477987454605
CXCL17	-2.7150807203746	8.07604152229683	-5.4732369735256	2.13774524377305e-07	8.55809493596996e-07	6.11874879000014
FLNC	1.3336540985726	7.4840466140955	5.4727643562428	2.14239948000877e-07	8.57514202220146e-07	6.11663245130692
ENPEP	1.36405703598729	4.64429206272957	5.45874895593133	2.28501120443044e-07	9.11730838782693e-07	6.05392506178997
VNN2	1.08355488599313	5.99598023926768	5.45814800255076	2.29132913822504e-07	9.14083293277912e-07	6.05123855665445
MEIS2	-1.22044139628427	8.67792678905533	-5.45281478940538	2.34815119468529e-07	9.35200771927814e-07	6.02740511397044
AGTR1	1.46948613986877	4.82828208118113	5.45173781894647	2.3597915858627e-07	9.39285568121383e-07	6.02259405732285
MSMO1	-1.14930455963106	8.71968884974748	-5.44786010430765	2.40217250038331e-07	9.54959488219208e-07	6.00527645290461
LAMB3	-1.27481283023283	8.56409560055096	-5.44762452845597	2.40477101492823e-07	9.55817025647133e-07	6.00422463844889
SACS	1.13791544970457	6.08378599360078	5.44652565434385	2.41692844875883e-07	9.60120503199847e-07	5.99931869343085
PTGFR	1.04733523515561	4.24479037198691	5.43843589965495	2.50829665550104e-07	9.9422763643089e-07	5.96322109846491
KCNK1	-1.06288715682891	6.3468573262741	-5.43060230451626	2.59998324405809e-07	1.02718549839142e-06	5.92829890911783
EPB41L3	1.01218018322218	5.87508654981634	5.42756144002259	2.63644949760072e-07	1.04083276975471e-06	5.91475132537129
MATR3	1.05855729528392	6.21899788088269	5.42646593417611	2.64970889844535e-07	1.04549556280859e-06	5.90987183447702
FAM189A2	-1.14734722856948	6.23416475223829	-5.4264145616385	2.65033227960344e-07	1.04555101443857e-06	5.90964303147751
S100A14	-1.57612060459811	8.10678036352158	-5.39347548810982	3.08098164808862e-07	1.20490476084e-06	5.76322270838659
CYTIP	-1.18029108427421	7.82054239919077	-5.37216978852201	3.39516370254629e-07	1.31825129666375e-06	5.66881796102714
FBXL22	1.30010553267228	5.41031503288568	5.35852527738357	3.61257574919437e-07	1.39690562987598e-06	5.60848537775507
FKBP10	1.04793620358507	6.7194739244433	5.34784452514226	3.79218936754937e-07	1.46062021638054e-06	5.56132653599066
SMIM24	-1.97487085576322	8.42437266818756	-5.34506705758238	3.84030670972376e-07	1.47783901710251e-06	5.54907306540682
A4GNT	-1.59502897983698	5.84423234343434	-5.32869358572145	4.13630939609211e-07	1.58554865751422e-06	5.47692087707504
MAPK13	-1.06663879396279	7.84605729338843	-5.31950051724238	4.31214204071642e-07	1.64944574721204e-06	5.43647283865264
LOC100507073	1.3976632720009	5.00131892461547	5.30183186194306	4.67079162630955e-07	1.77815263495265e-06	5.35886043364116
CPA2	-1.86562120673433	5.62685638495753	-5.29838398511171	4.7440958034991e-07	1.80288961967303e-06	5.34373458941404
CXCL1	1.91645401271889	7.29382435304752	5.29008576957084	4.92515194632342e-07	1.86710854771862e-06	5.30735647453402
ATP4B	-1.44389221093171	5.37812079809458	-5.28916205700181	4.94571819024078e-07	1.87359310167029e-06	5.30330934912243
GPT2	-1.08185002730491	5.82734650932622	-5.28629970274881	5.00998113810579e-07	1.89528531734002e-06	5.2907712356487
PRUNE2	1.88670152253227	6.43238749603994	5.25923074449717	5.65938742812532e-07	2.12021410672363e-06	5.17241826555982
SAMD9	-1.01987549230724	7.11064434900138	-5.25828967258455	5.68338131263304e-07	2.12809854649414e-06	5.16831076614543
ITGA1	1.16424051955852	6.07167934527089	5.25326756785183	5.8131129617013e-07	2.17441955558266e-06	5.14639888872542
BRI3BP	-1.02282016821204	8.95012613903237	-5.25079814384264	5.87795772300375e-07	2.19601960893587e-06	5.13562959635944
ANXA10	-3.44123122063785	9.87837172391529	-5.24482923012323	6.03762155531536e-07	2.25256128805649e-06	5.10961251607147
NMUR2	-1.19802055377618	5.7288888568354	-5.24031535931098	6.16116366417159e-07	2.29469965572706e-06	5.08995048472527
LOC400043	-1.40875320742171	8.32996070075758	-5.23635574573291	6.27156213593607e-07	2.33140612002677e-06	5.07271188011298
LYVE1	1.53697196147771	5.5120860072888	5.23280463172062	6.37220941593727e-07	2.36557213599701e-06	5.0572589870048
SYNM	2.46715367041555	8.888089159177	5.23061609689917	6.43502007133009e-07	2.38684351874926e-06	5.0477388658176
FAM46B	1.35141073857787	5.89642366256313	5.22697018311605	6.54099962639776e-07	2.42407677408895e-06	5.03188495213768
LIMS2	1.31288895076733	6.98237200134871	5.22145609068418	6.70452233747159e-07	2.47831558032792e-06	5.00792122884188
INMT	1.2339359041964	6.21412273220845	5.21631443708942	6.86058521606424e-07	2.53081962978969e-06	4.9855910640141
HSD17B2	-2.39158605204067	8.29688979462236	-5.20988779914773	7.06063424484917e-07	2.6010713497442e-06	4.95770056801072
AIM1	-1.07389504297317	8.45167656884183	-5.20953644354845	7.07173361336339e-07	2.60471712304424e-06	4.95617639790099
SALL4	1.12102244934382	5.68525497976928	5.20157709859395	7.32777407314996e-07	2.69398335789455e-06	4.92166713730787
MAOA	-1.127737750858	7.62318857133838	-5.19895937422483	7.41393936182872e-07	2.72427359479109e-06	4.91032509274978
PDZRN4	1.80816368440193	4.34966316155877	5.18595489669637	7.8568405319093e-07	2.87968897897705e-06	4.85403531189289
SLC6A20	-1.35341261437737	5.94980756525482	-5.1784965383567	8.12237432181375e-07	2.96997456204922e-06	4.82179390530074
EMILIN1	1.25610838560314	7.47658364640725	5.16982836148263	8.44197178318527e-07	3.076446600355e-06	4.78436121937506
TACR2	1.57895442954643	5.97393439187328	5.16231595755096	8.72883575885465e-07	3.17564196105912e-06	4.75195324622227
FHL1	1.76638027056276	8.993702537764	5.15558938983591	8.99373106020658e-07	3.26597773566516e-06	4.72296185061722
GBP3	-1.33825961226161	9.52647484986226	-5.15362379281457	9.07260397330075e-07	3.29241103465484e-06	4.71449489941175
FXYD6	1.39568069311357	7.81965918764348	5.14842080007388	9.28464781086364e-07	3.36653991454188e-06	4.69209298964059
LOC285812	1.21461178757654	6.88313339893251	5.14514742269875	9.42051624501391e-07	3.41408968651935e-06	4.67800690737
CHI3L2	1.26020724019636	5.27176336504247	5.14453172887893	9.44628731775332e-07	3.42228384772679e-06	4.67535810370305
ZBTB16	1.5001612281551	5.78768595141759	5.14100783097692	9.59511289528516e-07	3.47387685394591e-06	4.66020184553893
PLCB4	-1.13527361976912	7.20025826274105	-5.13257874412928	9.96042079695921e-07	3.59651412268392e-06	4.62397646946754
SMPX	2.03735046120959	4.77770214144284	5.12141371531035	1.04652042873509e-06	3.76622126704831e-06	4.57605397685356
ZNF521	1.09039120989821	5.52055685651974	5.11970811531057	1.05444768752781e-06	3.79159917398327e-06	4.56873934221144
VGLL3	1.15700220967397	4.61939546275253	5.1039092816117	1.13070996576585e-06	4.04767624379131e-06	4.50106193292763
C6	-1.23589961811649	5.10117746272383	-5.10089677435639	1.14584885673434e-06	4.09307343182538e-06	4.48817316233261
FGFBP1	-1.23978251842264	6.16640734237259	-5.09918126503782	1.15455783024499e-06	4.12078379036181e-06	4.48083577208196
FILIP1	1.46432272463047	4.82128151050275	5.09787838687956	1.16121503447266e-06	4.14113148163224e-06	4.47526434838546
RNF128	-1.96098810967299	8.40348853079086	-5.08794862268171	1.21319399829026e-06	4.3158374961356e-06	4.4328336437581
ABHD17C	-1.04586564905815	8.63878440369605	-5.0803676583006	1.25439474681939e-06	4.45289571272576e-06	4.40047695642579
CASQ2	1.39502771832709	5.89437349113292	5.07264478405498	1.29776531642291e-06	4.59555358329056e-06	4.36754793917463
MPDZ	1.04306437010062	6.99821080653122	5.06732085629542	1.32850945294962e-06	4.69214544024972e-06	4.3448672577581
LPPR4	1.29138754832592	4.48733463461318	5.05702820916294	1.38996771790812e-06	4.89245139199975e-06	4.30106465492155
RASD1	1.03823176910027	6.69936396889348	5.0555522559846	1.39900438812561e-06	4.92026003255999e-06	4.29478834018564
CDC42EP3	1.07530483585859	7.16977837964876	5.0483322940017	1.44403906018651e-06	5.06876670599427e-06	4.26410414278942
AGR2	-1.86545253523654	11.2086315199725	-5.04706837030614	1.45206648166329e-06	5.09529210726574e-06	4.25873562664223
MFAP4	1.48474575644963	8.32229240883265	5.04701680564259	1.45239489828026e-06	5.09561878278692e-06	4.25851662501308
NMU	-1.94820809205472	6.99163738002181	-5.03736061690161	1.51518556314218e-06	5.29788925953186e-06	4.21753225214691
NDN	1.09171943706369	7.54785165558999	5.02656146032531	1.58853611164855e-06	5.54004847183727e-06	4.17175967321491
NRK	1.12113141400979	3.64117756459481	5.01601651276524	1.66348532620768e-06	5.78466536915067e-06	4.1271288693223
CST2	1.2557780285139	6.12388799078857	5.00734225083002	1.72770499380154e-06	5.98970924364051e-06	4.09046335539793
SLC38A11	-1.21630411289536	4.86858941408402	-5.00362450381772	1.75596106905727e-06	6.07696675553237e-06	4.07476190596738
CCL8	1.34937042639718	6.47459917097107	5.00128318518644	1.77398577456439e-06	6.13444394161888e-06	4.06487770660355
NEXN	1.64668232442183	7.30204494272268	4.98796643379928	1.87997576012361e-06	6.48026028489601e-06	4.00871916137219
RAMP1	1.01080914211127	7.40825999360078	4.97760447768778	1.96668005155462e-06	6.75868748394917e-06	3.9650920741826
MMRN1	1.26947316036329	4.31073037709481	4.93216928418008	2.3949531649544e-06	8.13112509155261e-06	3.77452973162642
CYP2J2	-1.12849865223665	6.38765210123967	-4.9210137982594	2.51321998802926e-06	8.50598087227033e-06	3.72792556678862
PSCA	-2.9101368945829	7.53309339348026	-4.90871780954908	2.65014709300304e-06	8.94006623335222e-06	3.67664106406515
DSP	-1.34814438574939	9.97807490289256	-4.90674690464816	2.67275777831935e-06	9.01072659687487e-06	3.6684289893022
SCG2	-1.62827695632483	5.36796895664027	-4.8992990044585	2.75990455572618e-06	9.28573232593144e-06	3.63741676685737
CHRDL1	1.93779786123786	6.54223615495868	4.89045183215599	2.86701054858751e-06	9.61471990384296e-06	3.60062049297113
C19orf33	-1.60670728513416	9.30231064190197	-4.89040917275179	2.86753663728268e-06	9.61499509812933e-06	3.60044317980979
BARX1	1.31500569508307	6.28498567432851	4.88529358434247	2.93130737411868e-06	9.81544529326048e-06	3.57918808540446
GPX2	-1.30691679580554	8.50118476153581	-4.87175501532608	3.1067898629672e-06	1.03626660031873e-05	3.5230102671315
PLS1	-1.62950004585429	9.43177150545225	-4.86452389262548	3.20464943173483e-06	1.0672635926605e-05	3.49304934645977
PLIN4	1.05076389911177	5.97811344762971	4.85649300651375	3.31683685340505e-06	1.10118691205923e-05	3.45981102779009
CAV1	1.13560714063414	9.58685176147842	4.85646817751903	3.31718953882071e-06	1.10118691205923e-05	3.45970832455471
OLFML3	1.19557921501697	8.43938272951102	4.85462448392693	3.34348029897154e-06	1.10923429437613e-05	3.45208304889486
CGN	-1.28581705112905	7.3996036453168	-4.85200188690853	3.38122654187048e-06	1.12055524238848e-05	3.44123980549379
HAND2-AS1	1.73241953384228	4.8260434680326	4.84832101731621	3.43490196661565e-06	1.13729919243265e-05	3.42602797478343
MEOX1	1.15858965187103	5.72645089448462	4.80691065469659	4.09865185355911e-06	1.34026286978207e-05	3.25544865994665
MIR100HG	1.72730311191061	6.60069622073003	4.80271755348622	4.17241040892731e-06	1.36170874144555e-05	3.23823341739201
HINT3	-1.00938394216294	5.47470388521579	-4.78289252020533	4.53891720805068e-06	1.47222458392944e-05	3.15698253257488
CDH3	1.1689460963301	6.60983125091827	4.77061163657341	4.7813995299167e-06	1.54508917207605e-05	3.10676928755986
ST6GALNAC1	-1.84080395739733	8.69923070032713	-4.76426375045734	4.91160879931592e-06	1.58385669308097e-05	3.0808501801721
C8orf88	1.46533367610468	5.25245706818182	4.75744846178202	5.05522749776937e-06	1.62581161795185e-05	3.05304974866807
POPDC2	1.34843410803011	4.87723552284206	4.74928520510704	5.23260949974212e-06	1.67737862483221e-05	3.01978781847388
COL11A1	1.71375435936098	4.5615647354511	4.74779576557885	5.26561771154466e-06	1.68671133026314e-05	3.01372332155917
ALDH1A1	-1.36587205829531	10.3075648716139	-4.73557287578862	5.54421832038395e-06	1.77071539099696e-05	2.96400672564555
SGCE	1.03778812274287	7.97975944863407	4.73541120850422	5.54799721124753e-06	1.771138605519e-05	2.96334975272562
EGFL6	1.20728275663976	5.54417207277319	4.72118022532765	5.8905916704785e-06	1.87335656005988e-05	2.90558119593121
SERPINA4	-1.1574312262246	5.87979815211777	-4.69634486505962	6.53811907897877e-06	2.06289422317072e-05	2.80506205100209
TRHDE	-1.01526815985628	3.92172030460859	-4.6895839586579	6.72599700853395e-06	2.12001076015712e-05	2.77776326644264
ASB2	1.21099271048321	5.83572459492654	4.67871162926023	7.03912805970685e-06	2.21355328209254e-05	2.7339225317165
PLSCR4	1.04477177367303	7.35277776314279	4.6744777991824	7.16484120155779e-06	2.25014461752766e-05	2.71687004675472
MYOCD	1.54102778626028	7.04401734768136	4.64290025494341	8.17340966739315e-06	2.54291685255361e-05	2.59003513195431
HCAR3	1.66096513610526	5.02068874738866	4.63928543989809	8.29726370674367e-06	2.57811663518191e-05	2.57555518402541
MAL2	-1.6206556002886	9.83238585560147	-4.62859820035267	8.6741420163449e-06	2.68443434646181e-05	2.5327925285033
KCNN4	-1.02254204175929	6.91517795334022	-4.62153905281106	8.93209458008798e-06	2.75599281899722e-05	2.50458585079719
AK021804	1.37742226477127	6.31160916528926	4.61517448468042	9.17100856257676e-06	2.82367438381967e-05	2.47918116161021
MYH11	1.61378306594907	7.85582662832874	4.60803642133564	9.4463045745331e-06	2.90101090989845e-05	2.45071906975091
PPP1R14A	1.40444741826567	6.92851721229339	4.60294967979184	9.64734069065541e-06	2.95729778192883e-05	2.43045577737331
ANGPTL1	1.43435025408525	5.19167291965106	4.60271820091193	9.65658674241843e-06	2.95929421625147e-05	2.42953405437437
ZG16	-1.46688905509243	5.17057726139233	-4.60119019554153	9.71783556801008e-06	2.97583315720723e-05	2.4234505487927
LPL	1.24725824973675	6.31909691310836	4.6001326111271	9.76044753695665e-06	2.98731775215914e-05	2.41924080333132
VIP	1.33841256773819	4.1543859723657	4.59017895305706	1.01704418900734e-05	3.10096801869403e-05	2.37965429232743
NRXN3	1.06466931985882	5.25826106117998	4.57763235589556	1.07109829139792e-05	3.25341035235385e-05	2.32984397414798
RHPN2	-1.38991431587106	8.66841969036961	-4.56765541444886	1.11605153267732e-05	3.38046998022027e-05	2.29030587703906
ACE2	-2.17875975409501	5.58114420425849	-4.56752776018676	1.11663834340986e-05	3.3817743619856e-05	2.28980039586709
CD79A	1.09489737518038	7.18287951354454	4.55583797587895	1.17165617949231e-05	3.53652675086791e-05	2.24355511455107
OLR1	1.05916178502203	3.91463629252755	4.5299542040377	1.30294460148237e-05	3.91371374677476e-05	2.1414651531911
LOC100507311	1.02060204681954	4.81914098886593	4.52405754332609	1.33478100666471e-05	4.00586782148944e-05	2.11826712179691
TM4SF4	-2.26203528833217	7.03446521857782	-4.51756745614756	1.37068880280383e-05	4.10297143156124e-05	2.09276003744581
CENPK	-1.00410725176475	5.91518929189623	-4.49937882711592	1.47635583951898e-05	4.39649091030287e-05	2.02141872430377
FAM150B	-1.01275719176319	3.71731922222222	-4.49423710579424	1.50762360341365e-05	4.48004412080681e-05	2.0012896055577
TFF1	-2.76389760777661	11.4469876544995	-4.4913383988679	1.5255316304602e-05	4.5289089561263e-05	1.98994902246052
HIST1H1C	-1.11105250142838	7.78986891979454	-4.46525820706947	1.69614769150903e-05	4.99773875519614e-05	1.88815782010741
AGR3	-2.31051117995105	9.4956669738579	-4.44904821082133	1.81130767851719e-05	5.31608247094216e-05	1.82511030646495
GIP	-1.11490442925881	3.64891514282025	-4.44445777261595	1.8452647875977e-05	5.4091462989902e-05	1.80728692599412
CRNDE	-1.05417727083577	6.14191530291552	-4.44213647093438	1.86266893591489e-05	5.45720919203099e-05	1.7982791426821
TUBAL3	-1.17610867935631	4.12371009845615	-4.43214555690887	1.9393982835336e-05	5.6643823080168e-05	1.75954926606619
MS4A1	1.62318571385671	5.68947786868687	4.424575096382	1.99955685456215e-05	5.82829507722289e-05	1.73024531341682
MAMDC2	-1.52548521919485	6.18921768580693	-4.41848922168237	2.04921725858305e-05	5.96180982364066e-05	1.70671486772281
DUSP4	-1.0409332545825	7.42327300200872	-4.40841846476624	2.13401319782075e-05	6.19021055400006e-05	1.66783006454998
IGF2BP3	1.09603352520377	4.27894425694444	4.40394494026199	2.17275471488712e-05	6.29163286923854e-05	1.65057821460851
SDPR	1.17254508561971	6.41000169194789	4.40093507837914	2.19920070945176e-05	6.36395725811418e-05	1.63897821018322
CP	1.03452355378105	4.5250199454775	4.3836406065391	2.35726731476687e-05	6.78148537533496e-05	1.57243976174649
CLDN3	1.64923216855817	7.39631699816345	4.37781646011791	2.41291767840383e-05	6.92410805832979e-05	1.550075993134
ATP1A2	1.29848579910105	5.59828882673324	4.3738124328406	2.4519075447131e-05	7.02575174979719e-05	1.53471405171985
HMCN1	1.21028637321088	6.03525024529385	4.37075204480255	2.48211654141636e-05	7.10761063049854e-05	1.52297957322358
CST4	1.17461991456066	7.37699622469008	4.3355887439683	2.85593418790596e-05	8.09773456919151e-05	1.38859361396976
PGC	-3.22991111575699	10.6960408958046	-4.33064247023806	2.91267548995562e-05	8.24781941408383e-05	1.36975538994845
SUCNR1	-1.02879477342927	5.60051406209825	-4.29405207994178	3.36739292881553e-05	9.4354977329932e-05	1.23090095575468
NAP1L3	1.22039593694669	5.14391341018136	4.26908746729851	3.71597375048888e-05	0.000103373195777346	1.13667472505891
MYOC	1.16269866351741	5.42702211243113	4.26204242662638	3.82045067990707e-05	0.000106088790744688	1.11015919521544
C15orf48	-1.630082876014	9.57386178211088	-4.24078642091844	4.15303974233779e-05	0.000114589605734687	1.03035894962096
FOXA1	-1.02690703965816	5.01102981080693	-4.22721691157181	4.37970326384537e-05	0.000120307109571619	0.979574253037589
CLEC5A	1.01135253373016	4.13833653503788	4.22127066418008	4.48272581537949e-05	0.000122981052586124	0.957359104751995
KLK10	1.16685316657404	5.12663469292355	4.21112013970292	4.66398255919446e-05	0.000127678733674838	0.919491864774783
DUOX2	-1.93025728328654	6.78497574753214	-4.21057228253084	4.67396287652198e-05	0.000127919605824326	0.917450022707819
CLDN18	-2.19263172242697	9.62315522331267	-4.18904806714366	5.08268669160488e-05	0.000138259093185997	0.837390718483102
LRRC31	-1.39528579738017	5.58137834174128	-4.17902594841103	5.28448459215517e-05	0.00014336034747999	0.800220542827227
LINC00702	1.05373103355954	3.94300022555096	4.17150520709719	5.44093585334935e-05	0.000147143780402681	0.772372307497732
F5	-1.18232964954077	5.92163174744605	-4.16701799838419	5.53638528986655e-05	0.000149538339861258	0.755775131559932
CD69	1.073837374571	6.11445587089646	4.16383214011467	5.60512469655633e-05	0.000151112263669361	0.743999677324187
CEACAM5	-1.16902755323506	7.92635183528466	-4.15049120231601	5.90195706185317e-05	0.000158267465284667	0.694764515370454
UGT2A3	-1.56940693113081	4.10056948774679	-4.14172675459041	6.10509502502833e-05	0.000163330525910506	0.662485158606645
C2orf40	2.14008034888947	8.32390332567149	4.13082355633403	6.36715822097266e-05	0.000169754302040067	0.622402142096154
DSG2	-1.27329320163996	8.68602017315197	-4.12500992052538	6.51125895843887e-05	0.00017325485559847	0.601062978821111
ATP10B	-1.01845263698764	6.9888132637741	-4.12323066941247	6.55598100499476e-05	0.000174380558508975	0.594536804791667
KRT8	-1.11837222452322	10.8791990280073	-4.11850100542863	6.67629659648755e-05	0.000177189026229123	0.577199277690004
E2F8	-1.03340780375668	6.40850046192034	-4.09983291745921	7.17213834465221e-05	0.000189373836989512	0.508917791697788
ESRP1	-1.16204926060801	8.6818533255854	-4.09038354709671	7.43636406935725e-05	0.000195777541103783	0.47444671910119
PEG10	1.29196623132873	5.46492961949036	4.05462485277407	8.52303449568301e-05	0.000222465994418418	0.344558721822554
MFSD4	-1.15339561855037	5.76948642935032	-4.05219898410765	8.60200644081215e-05	0.000224392058148833	0.335779238445529
CXCL10	1.36431362662338	7.953162231118	4.03371773641011	9.22702044610217e-05	0.000239656831881848	0.269028000083734
CXCL12	1.20804206847432	7.94826405721993	4.02990200427135	9.36135841792674e-05	0.000242767491235671	0.255275841164579
RBPMS2	1.30946670277583	6.68045408519858	4.0213161138672	9.67049949075678e-05	0.000250274884633497	0.224368870484407
TMPRSS15	-1.84757033577084	4.73617781577135	-3.99981319714475	0.000104880803954593	0.000269853722532409	0.147190242354428
C1orf106	-1.07646224568075	9.20948770971074	-3.99557229285459	0.000106569336649337	0.000273710403962133	0.132006978268314
HEPACAM2	-2.06990214405152	5.91868199647039	-3.97385486405728	0.000115630661344858	0.000295128045822908	0.0544524669698205
ASB5	1.29697155328868	3.61962917323806	3.93875373351264	0.000131847769711377	0.000333375946442101	-0.070192801639509
TCEAL7	1.08347651135389	6.10225857790978	3.91867829918961	0.000142074307201738	0.000357107028223615	-0.141088890275836
SIX2	1.03770305782731	5.13588900533747	3.89254534533869	0.000156522008380206	0.0003896674602742	-0.232947168495311
LOC101930067	-1.072284752301	3.69143763722452	-3.88011448771456	0.000163875417156589	0.000406106464077451	-0.276470861165465
FOLR1	-1.35213677242503	5.87581063779844	-3.85851013117771	0.000177443681087273	0.000437377970434127	-0.351849837077268
FDCSP	1.52154638778226	5.66409050502181	3.82706962970312	0.000199111300102064	0.000485809137172969	-0.460947764687893
CXCL6	1.37977142063005	4.34721789591942	3.8085615935103	0.000213018171779129	0.000517524457725262	-0.524836357692857
SLC6A14	-1.97262480776393	6.3566274556646	-3.79929560947059	0.000220322425553382	0.000533772857790661	-0.556728685966834
ELF3	-1.0619916995047	8.39828283494031	-3.79186468164649	0.000226351306983155	0.000547399062029623	-0.582259928308683
MEP1B	-1.4474673509906	4.23333089135675	-3.78284504329329	0.000233879615682096	0.000563904821064481	-0.613195713101002
LGALS4	-1.51505371047346	11.2255580122245	-3.74289569696261	0.000270173508942678	0.000644310260203167	-0.749501287238902
MMP7	1.70978205351293	8.01771566043962	3.73850607564865	0.000274472181527948	0.000653769730371377	-0.76440728105916
SPINK1	-1.76069282318357	11.5827589116736	-3.70048363002405	0.000314516933849621	0.000740599139362734	-0.89292867753917
ODAM	-1.10079458892009	5.50836706140955	-3.68420946688145	0.000333295362502927	0.000781333525997442	-0.947611850373736
HOXA10	1.07853842308217	5.58264372193526	3.62471952446175	0.000411364512175674	0.000949646817340304	-1.14583277973133
FOXA3	-1.09186616182091	7.8537720886708	-3.61608770854225	0.000424034324738089	0.000976604899795638	-1.17437485405049
KIAA1324	-1.22398772884248	7.31470951589761	-3.60950411892097	0.000433944508992491	0.000997413692572275	-1.19610674416277
TCN1	-2.02482234219609	8.23507499867998	-3.59710905774811	0.000453198827108466	0.00103900551824978	-1.2369336488739
AIM2	1.07363010755723	5.68230763788453	3.59705320234081	0.000453287389438703	0.00103900551824978	-1.2371173647044
MFAP5	1.08591970144496	7.22800183407943	3.58364705498629	0.000475022628277426	0.0010848070019742	-1.28114414819258
C9orf152	-1.30071872621972	7.70329146326905	-3.57662605955596	0.00048679435443591	0.00110888333168054	-1.30414767229499
REG1A	-2.40438157944795	10.1087836523473	-3.56430939814447	0.000508112399636741	0.00115259437478881	-1.34441212281345
DNER	-1.06388460309173	3.90753629841024	-3.52562344080588	0.000580937744159828	0.00130466976893144	-1.47013481078268
PCSK1	-1.4037656541574	4.63676604803719	-3.51166830810793	0.000609540212632972	0.0013640950562582	-1.51520798296088
AOC3	1.20463187122188	7.75507378420569	3.51097000181677	0.000611005720667827	0.00136709215492262	-1.51745952533725
REEP1	1.05278630944581	6.84411138395317	3.49360636970234	0.000648530260363812	0.00144418698662258	-1.57332544836466
TMEM45B	-1.21401704941305	8.30644913016529	-3.45875416969233	0.000730483447013887	0.00160898062879043	-1.68476410352261
COL21A1	1.01433795846009	6.00628312181474	3.43298226698762	0.000797238187155674	0.00174236936865855	-1.766569608712
F2RL1	-1.05547286745837	8.17326360135445	-3.42947750336982	0.000806746486638917	0.00176119451776178	-1.77765499183432
MIA	-1.04112353880992	7.21937041703972	-3.3977552708544	0.000897781125882211	0.00194386086389895	-1.87755941159336
KLK6	1.14622843959869	5.45933162218779	3.38623769251893	0.000933153185511646	0.00201227121468141	-1.91363961430137
FABP4	1.03671363837214	5.84884941127181	3.38381378913367	0.000940761777785736	0.00202779768426959	-1.92121967915775
LTF	-1.81422212744238	8.91749562804178	-3.37842663216206	0.000957880599163623	0.00206264384390305	-1.93805013831814
CXCL5	1.23329592980968	5.47477752863866	3.37110645401553	0.000981609954845125	0.00210954564928705	-1.96088357224086
ZG16B	-1.16366363954214	8.0338843568641	-3.35498677478859	0.00103581836215002	0.00221483270603304	-2.01101781959923
ORM1	-1.1369698046683	4.77518285996327	-3.32446062384645	0.00114623048896788	0.00242576964504599	-2.10540258229537
GP2	-1.01636536301236	5.69225118319559	-3.30380032031533	0.00122709959824363	0.00258348419591615	-2.16886892427347
TCEAL2	1.23536008402558	5.8817159884068	3.26224205690146	0.00140615826329114	0.00292891025714758	-2.29551503889405
BCHE	1.40185750721013	4.8639357609332	3.23186007329613	0.00155216961135163	0.00320818864298237	-2.3872389229731
PIGR	-1.41004471247221	9.2423606649449	-3.20928290406275	0.00166968699083198	0.00343160612181812	-2.45492550523656
IDO1	1.09645605962619	7.02807819263659	3.20448701441221	0.00169569353674929	0.00348076100528668	-2.46925140055354
ADIPOQ	1.24609950078488	3.83552903096304	3.20298693586982	0.00170390502081436	0.00349331180843724	-2.47372855160059
REG3A	-1.31233121584084	6.38154818718434	-3.17572300343355	0.00185974531537769	0.00378272826030326	-2.55478784616101
FOXQ1	-1.12860898675461	10.826315063447	-3.14039419734499	0.00208140144455684	0.00418794525928581	-2.65893997820058
MAGEA6	1.98200066322491	4.17969487264692	3.13856854451128	0.00209349634914666	0.00421032506217347	-2.66429491558296
TRIM31	-1.01453476257752	6.53673456617309	-3.0206773168036	0.00302775732729397	0.00589701899309441	-3.00438190501635
CHGA	-1.0490099221218	7.13904265820133	-3.00410822082174	0.00318630464060273	0.0061835670091066	-3.0512730962095
PGM5-AS1	1.00367708352834	6.07058979769284	2.96819330390129	0.0035565705395241	0.0068323259814456	-3.15214079280268
NTS	-1.26387363654889	4.78098388355142	-2.9584138437554	0.00366403764571662	0.00701884918439028	-3.17942283844916
FLJ22763	-1.39151291912854	3.80576279221189	-2.95825818169884	0.00366577211825501	0.00702155059254258	-3.17985645623316
MTTP	-1.39619493141356	4.72380612405303	-2.92775997397209	0.00402053920308601	0.00764092995468004	-3.26442747126886
PDZK1	-1.07515954469892	4.54442327734734	-2.92168581591078	0.0040948557400178	0.00776853041828854	-3.28117916876879
LIPF	-2.7413258028938	8.5871746278696	-2.91898056479143	0.00412835820035822	0.0078245486626308	-3.28863004565423
TSPAN8	-1.01276159861161	12.4767798865932	-2.83371647505004	0.00532222698795861	0.00985189803361735	-3.52034782026281
PPP1R1B	1.01351658580497	7.92975801190886	2.81808304185327	0.00557266608130486	0.0102847107580819	-3.56217516217239
CLCA1	-1.51620018919894	5.64078098375803	-2.81063497538061	0.00569572236768715	0.0104930382975921	-3.58203037383026
PROM1	-1.16521501379139	9.06498129973026	-2.79151229534437	0.00602309989160685	0.0110491532576122	-3.63279443872615
GBA3	-1.15551528539254	4.27171727588384	-2.74288709405707	0.00693419893666097	0.0125703762054798	-3.76048838554564
MMP12	1.40628820885496	8.00056586862948	2.66175099710384	0.00873653580516052	0.0155282727017111	-3.96909211578919
MMP3	1.2793498761115	7.1661848096017	2.65612753604887	0.00887591603778278	0.015746279361146	-3.98334210618196
GPA33	-1.03538801562927	6.7237602318067	-2.6508436193662	0.00900870778362463	0.015958324472072	-3.99670700666175
GCG	-1.36273796128271	3.92684474431818	-2.63355951012124	0.00945570577507247	0.0166941584063122	-4.0402574574429
FABP1	-1.33001177524277	5.91168096280992	-2.61342344010951	0.0100016220201663	0.0175805766072475	-4.09067042510426
MAGEA12	1.17695915978804	3.70072512462695	2.5134596038382	0.0131547549108164	0.022541193545843	-4.33575906827979
SLC26A3	-1.00309706277056	4.020605537764	-2.40702368366394	0.017462875710326	0.029123622198968	-4.58715091092342
MUC6	-1.12246075520651	7.14914167338154	-2.29115335788891	0.0235344056302072	0.0381790545037839	-4.84947708491949
