# Supplementary material for: Identification of pivotal genes associated with the prognosis of gastric carcinoma through integrated analysis
Source: Biosci Rep. 2021 Apr 14;41(4):BSR20203676. doi: 10.1042/BSR20203676 (PMC8047542; doi:10.1042/BSR20203676)
Supplement: Supplementary Tables S1-S6 [file BSR-2020-3676_supp.zip › BSR-2020-3676_suppS2.xls]

id	logFC	AveExpr	t	P.Value	adj.P.Val	B
ESM1	4.18357221261867	2.04271694597841	15.760977298112	4.5431194207787e-44	6.85284133430258e-40	89.3003788179296
MTHFD1L	1.82227360746333	4.69481739341568	15.0583582549369	4.40717025957723e-41	3.32388780977314e-37	82.5182367169134
KIF14	2.88853722252648	3.48918631458826	14.5291805170362	7.3895201722867e-39	3.71545074262575e-35	77.4671494560019
CLSPN	2.59159030703048	3.59158941526723	14.2664096564948	9.20706583012855e-38	3.47198452454148e-34	74.979651264514
CLEC3B	-3.61261976358031	1.59773185522776	-14.1939454058285	1.84116345313864e-37	5.55442190542865e-34	74.2962679516949
ACAN	3.57455483911478	2.84741637545567	13.5855734084228	5.90273541795301e-35	1.29846357601538e-31	68.606590853999
STIL	2.38753341569288	4.5366150558337	13.5833814887357	6.02575247421617e-35	1.29846357601538e-31	68.5862535433735
NFE2L3	2.3299009835291	5.75265191273601	13.5579095146842	7.65722667378e-35	1.44377008934122e-31	68.3500061528329
ECT2	2.40603047365196	6.28022374330674	13.5184841634636	1.10915640806306e-34	1.8589461399137e-31	67.9846705295038
INHBA	3.54817753731215	5.18421042869406	13.4607433682316	1.90702624140452e-34	2.87655838253458e-31	67.4503369237221
KIF18B	2.90248546217314	4.30603726781869	13.4471902011975	2.16544724585307e-34	2.96941875058616e-31	67.3250412550687
ASPM	2.78475168948987	4.93592063567467	13.1738307889486	2.78079994698249e-33	3.49546553335699e-30	64.8083346425896
IQGAP3	2.64116713319761	5.65030473991496	13.0624408095991	7.82282379287894e-33	8.47251178662627e-30	63.788676702277
KIF23	2.35688436140903	4.50765383202305	13.0618793910449	7.86364127637018e-33	8.47251178662627e-30	63.7835463375666
CENPF	2.68906517867721	6.02402163593654	13.0295453415676	1.06103001814728e-32	1.06697178624891e-29	63.488221697948
VEGFD	-3.83542646073299	-0.874845528433538	-13.0091452336449	1.28158035270875e-32	1.20820987751618e-29	63.3020495108823
MYOC	-6.5042433914079	-0.81479611030123	-12.9797893094037	1.68143333717324e-32	1.49192590928948e-29	63.0343553728321
CEP55	2.57543575905892	4.74859227117567	12.9334018674582	2.5811613955821e-32	2.09188295953753e-29	62.6118587690717
MKI67	2.72608447858257	7.46194992877351	12.9311673845774	2.63496262471579e-32	2.09188295953753e-29	62.5915228532182
CST1	6.28804656192693	3.75986081593977	12.8801482370653	4.21858225957372e-32	3.1816547401705e-29	62.1275965324855
HELLS	2.07937776775584	4.67079903223175	12.8743628110297	4.44962146943775e-32	3.19609953547614e-29	62.0750367428016
TPX2	2.70336357352173	6.26599794736661	12.810717309374	7.99437729665579e-32	5.48123577921618e-29	61.4974786812618
BUB1	2.55633953473236	4.88433031603125	12.7876341090604	9.88426678826281e-32	6.48236001018071e-29	61.2883050731307
EXO1	2.53603289446715	3.2430895236152	12.7786582419094	1.0734009162436e-31	6.74632475859103e-29	61.2070112572524
BUB1B	2.4952940361181	4.29053817144017	12.6626564464377	3.10961668087378e-31	1.876218320572e-28	60.1585797172333
DTL	2.29824797292888	4.22408794607867	12.6434018556205	3.70860375644232e-31	2.15156073316061e-28	59.9849524404566
MAL	-5.73028813170864	0.664505933829244	-12.5314636856367	1.03034415099854e-30	5.75618932357849e-28	58.9778303595211
HOXC9	4.27248129355663	0.647985476720694	12.4640349948408	1.90315921932438e-30	1.02525905943889e-27	58.3730632273885
ARHGAP11A	2.12772517150852	4.89654319602376	12.4389834090424	2.38959632282336e-30	1.24291968736095e-27	58.148744108474
AQP4	-4.35216566481324	-2.50704975461766	-12.4241893956776	2.73311760753306e-30	1.37421153306762e-27	58.0163685903372
COL10A1	5.68344990748979	3.52689149788028	12.4102090857514	3.10281277224688e-30	1.50976864053458e-27	57.8913386194704
ANLN	2.20733148319856	5.68262312094838	12.3874859577547	3.81285662283423e-30	1.79728529058849e-27	57.6882534605567
E2F3	1.27850131076327	4.45177969036629	12.3680520082576	4.54708922652877e-30	2.07843314827151e-27	57.5146973967622
HJURP	2.66732954572623	3.8530816716699	12.361078235637	4.84357517538005e-30	2.12354750433999e-27	57.4524475668016
RUNX1	1.66057058803434	6.70297607826714	12.3591846788451	4.92735101113098e-30	2.12354750433999e-27	57.4355478814787
DPT	-4.49285278885949	2.17004603886962	-12.3283261193894	6.51493925609924e-30	2.72975954830558e-27	57.1603049006379
CFD	-3.33759759375692	4.44948876486075	-12.3029903692384	8.19214322399246e-30	3.33973752407303e-27	56.9345553803817
CITED2	-1.77541776151782	5.39011091244028	-12.2680159901268	1.12352495655864e-29	4.45980274861329e-27	56.623269444795
NEK2	2.66196900383787	3.97803547480388	12.2455789585188	1.37561993130803e-29	5.32047462662827e-27	56.4237837963694
ZWILCH	1.44394489716912	4.51799480583646	12.2333705614879	1.53569353613759e-29	5.79110032477485e-27	56.3153102328287
GPX3	-2.93144587869403	5.58204904015317	-12.1781723236695	2.5245414516401e-29	9.28784957476566e-27	55.8254860897777
KIF20A	2.44414444990719	4.38844446008469	12.158016025297	3.02623312625812e-29	1.0868500113447e-26	55.6468758287348
SOX9	2.46218153066954	7.59666890197383	12.1121583216835	4.56852963019764e-29	1.60259769632328e-26	55.2410304994909
OTX1	2.80671050050619	2.47855534001868	12.0054088124648	1.18839341919869e-28	3.98231624198508e-26	54.2990702501284
CDK1	2.36790874370837	5.19024073182583	12.003144304059	1.21268832068372e-28	3.98231624198508e-26	54.2791307563485
MCM10	2.55592756109047	3.14079573531311	12.0026367124515	1.21820153285612e-28	3.98231624198508e-26	54.2746615451156
NUF2	2.38898171266713	3.51416797101441	12.0005757996983	1.24084369778109e-28	3.98231624198508e-26	54.2565166672555
FANCI	1.8994052988521	5.19869872073187	11.9766430940964	1.5365532239258e-28	4.82861850618683e-26	54.0459143650988
KIF18A	2.29380885261452	3.25900438537609	11.966098033726	1.68819446189534e-28	5.19688270678149e-26	53.9531836515985
RCC2	1.36183759682817	7.34202901404129	11.9549037069908	1.86550144110183e-28	5.62784474751599e-26	53.8547859947521
CKMT2	-3.00345743266001	0.268316977727348	-11.9333272060426	2.26121251223235e-28	6.68786853617897e-26	53.6652534143214
GABRD	2.5817430268197	0.757436474732235	11.9112477060208	2.75271574545391e-28	7.9849931354667e-26	53.4714719069671
SGO1	2.26706552600098	3.06895622049075	11.8834031731191	3.52678046694096e-28	1.00373502949693e-25	53.2273389180263
MELK	2.44836472836994	4.32177064280724	11.8539459959541	4.58245771245711e-28	1.28003318767968e-25	52.9693662752905
BRCA2	2.0274761417946	4.04749359689516	11.8483857585599	4.8144740773986e-28	1.32039139969965e-25	52.9207069128517
KIF11	1.97260082462955	5.27415831499211	11.836847289509	5.3339250256724e-28	1.43042034573002e-25	52.819765432267
CIP2A	1.67331251299327	3.48686466972171	11.8353493968618	5.40532747988672e-28	1.43042034573002e-25	52.8066649759046
XRCC2	2.0956152531909	2.79735039905277	11.8293371451928	5.7016251311854e-28	1.48281574963449e-25	52.7540903588328
ATAD2	1.85656947874831	5.68319831272906	11.8269796361769	5.82217290199362e-28	1.48850264497749e-25	52.7334784666801
SCNN1B	-4.66791249877986	0.207143482184904	-11.8212924006055	6.12352642561369e-28	1.53945454339928e-25	52.68376270823
MTBP	1.74215124938101	2.75624181323521	11.806788962139	6.96417544075348e-28	1.72209216964468e-25	52.5570314591539
ENC1	2.08774067784375	6.64321147558767	11.7633051282368	1.02370596820534e-27	2.49057755232409e-25	52.177523477448
TOP2A	2.69925314404821	7.05924347387867	11.7483445953202	1.16860535197019e-27	2.79797509986005e-25	52.0471126926861
KIF4A	2.35180785139702	4.22360741912321	11.7359472410894	1.30401816176663e-27	3.07340780501374e-25	51.9391067423323
HMMR	2.43068188973139	4.17477427875769	11.7040384261192	1.72873097555706e-27	4.01171969773887e-25	51.6613744493495
RAD51AP1	2.0335659757387	3.49148362170941	11.6983827662078	1.81724326454288e-27	4.15322687914618e-25	51.6121868028907
CKAP2L	2.15755935613037	3.58795479040158	11.6675891112068	2.38449714011802e-27	5.36832162112542e-25	51.3445784675104
DLGAP5	2.42290893992388	4.13433657517684	11.649707404306	2.79151461621436e-27	6.19223624573196e-25	51.1893401113911
CTHRC1	3.09766473865415	4.54379357532376	11.6442676405081	2.92853701576429e-27	6.4020365718534e-25	51.1421387574466
EME1	2.10470846038189	1.7555880651283	11.6337986826772	3.21135474540742e-27	6.92001071138935e-25	51.0513294405743
LYVE1	-3.09167110287172	1.83929802064537	-11.6079887918458	4.03014442617127e-27	8.56207021469965e-25	50.8276243541242
TROAP	2.45273993197696	4.17261992676407	11.585192707625	4.92432128232053e-27	1.03164530864615e-24	50.6302475486066
TRIP13	2.26478833025482	4.04291033634376	11.5734749680024	5.45816956834974e-27	1.12782232560257e-24	50.5288666725438
ADAMTS12	2.9521547130774	4.19118839383914	11.5696820110399	5.64301969153043e-27	1.15026093279791e-24	50.4960613544524
GTSE1	2.32391871675532	3.93833662661358	11.5670681664691	5.77401852049117e-27	1.16127060484118e-24	50.4734573297908
DDIAS	2.18028397647752	2.98817329575592	11.5421787116315	7.18333610066874e-27	1.40837745273306e-24	50.2583467009149
MYBL2	2.87617928944564	6.06261057962721	11.5420823337451	7.18941022675987e-27	1.40837745273306e-24	50.2575141944741
POLQ	2.44796807706138	3.45771725808925	11.5044423153102	9.99857590526548e-27	1.93357075583365e-24	49.9326501537721
CDCA2	2.51144161716595	3.39429140663144	11.4967424134269	1.06957862299115e-26	2.04221822141753e-24	49.8662598145431
SKA3	2.36618954691884	3.93391384965576	11.4825887223967	1.21059473702901e-26	2.2825763766682e-24	49.7442821637809
FOXM1	2.36282632772282	5.79571592877171	11.4794455178971	1.24433964370268e-26	2.31723693649521e-24	49.717204116074
TMEM26	1.90548981127851	0.938341721544236	11.449157394809	1.6214796600621e-26	2.98273160882642e-24	49.456471427787
WISP2	-3.82903222539498	-0.0984749271875816	-11.4396079555613	1.76250090226897e-26	3.20307995299098e-24	49.3743386474719
ADH7	-5.39355748471341	-2.29025573964101	-11.4229868876909	2.03765864009197e-26	3.6590527294223e-24	49.2314676714262
CENPO	1.38515340269454	3.75141629108941	11.4000759816781	2.48828291989013e-26	4.41567759572033e-24	49.0347048788884
TRIM59	1.46640034790351	3.21965973406478	11.3741544482406	3.11863287359366e-26	5.46993700759149e-24	48.812330697043
GNG7	-2.81492564254504	2.48899601855809	-11.3638715054364	3.41063117556358e-26	5.91332881059782e-24	48.724188089863
E2F7	2.516679645456	2.94299035249714	11.3292137447856	4.61013240967553e-26	7.90218605313019e-24	48.4274140649735
BLM	1.96240649275825	3.5040163164851	11.3247766171956	4.79131543474364e-26	8.1204721368172e-24	48.3894528226674
KRT24	-3.93678589895742	-3.06507917123899	-11.3220655647442	4.90548527325753e-26	8.22159331797962e-24	48.3662625702124
GSN	-1.98879907813382	8.57559586375966	-11.3080104587082	5.54221941294314e-26	9.18668545327849e-24	48.2460817838347
NDC80	1.97193929513248	3.67940260093117	11.3050352254706	5.68720670280081e-26	9.3245462940269e-24	48.220651429471
WNT2	3.88843338346751	1.57250732387404	11.2574593911185	8.59081050213683e-26	1.39337403886271e-23	47.8144771599301
ATAD5	1.51343365692302	3.59549141940193	11.254502819567	8.81360624418761e-26	1.41430251688645e-23	47.789265173043
FANCD2	1.71379254965016	4.11258073393524	11.2412937689377	9.88129563815323e-26	1.56894172006214e-23	47.6766680517372
C1orf112	1.37549674682068	3.05855414618947	11.2346182981853	1.04688594464039e-25	1.64491954051622e-23	47.6197910430675
CWH43	-4.55059473707904	-2.65804941214384	-11.2205482338073	1.18235428329385e-25	1.83862185661901e-23	47.4999678438087
PKMYT1	2.46652815628348	4.19267030512482	11.2176897572005	1.21193724254594e-25	1.86539401699621e-23	47.475634164086
KNTC1	1.52809310832227	5.03785516019642	11.2047542550092	1.35528452741466e-25	2.0649607890427e-23	47.3655573282372
DLEU7	1.68839399355612	-0.0426884323705037	11.1950899290141	1.47327702052373e-25	2.22229105775799e-23	47.2833606773189
UHRF1	2.19793422178638	4.22962406718555	11.176425702565	1.73082888642287e-25	2.58493296265373e-23	47.1247241121274
BRIP1	1.8541309588407	3.14824651327663	11.1577782060273	2.03282911165551e-25	3.00619552158938e-23	46.9663691847014
CENPI	1.73832823499401	2.46467063576656	11.1375616595043	2.419671633074e-25	3.54352688478526e-23	46.7948478168161
DNA2	1.84984853735757	3.13858848344198	11.1351412853722	2.47063921202197e-25	3.58337710328263e-23	46.7743239019395
GINS1	2.02996527944034	3.99119086564779	11.0975047895452	3.41545811965405e-25	4.86026134687375e-23	46.4554845556318
WDR62	2.11149054040085	3.79799747261257	11.0858741860638	3.77450386517242e-25	5.32099217778139e-23	46.3570715273011
TIMELESS	1.57923560767614	5.17162737708402	11.0532410883805	4.99499343630549e-25	6.97634083270667e-23	46.0812388499347
DEPDC1B	2.25240295627602	3.64401379949584	11.0456395330425	5.33151857923757e-25	7.37803910543299e-23	46.0170488377028
KIF15	1.99613722724015	3.50868683811449	11.0386879666906	5.65896171849822e-25	7.75997986925702e-23	45.9583682595604
CDCA5	2.21642877203459	4.34081989007227	11.02217186461	6.51934691243014e-25	8.85926385829696e-23	45.8190296228464
OSBPL3	1.47583561446388	5.66677891123522	11.0149774062176	6.93368789378756e-25	9.33819180266888e-23	45.7583683853032
NCAPG	2.26197092459453	4.09687001735834	10.9817639097517	9.21264440678222e-25	1.21333157335556e-22	45.478600011623
PGM2L1	1.55199157673925	4.58903135848951	10.9814529339239	9.23717033304497e-25	1.21333157335556e-22	45.4759827116007
CENPL	1.21101157384202	3.23399910872201	10.9812854478336	9.25040645292296e-25	1.21333157335556e-22	45.4745730966002
MTFR2	2.07333556698505	2.37776227512156	10.9762001212268	9.66139572464148e-25	1.2563145957801e-22	45.4317789359322
SLC39A10	1.59384596367799	4.72722502409185	10.9684504719362	1.03228878960577e-24	1.33085847029174e-22	45.366584505911
NUSAP1	1.9714167751146	5.37045482968241	10.9409459729018	1.30554536644133e-24	1.66525185982144e-22	45.1354023887148
ARHGAP8	2.13513007190788	1.71406527255918	10.9402123835715	1.31374284883818e-24	1.66525185982144e-22	45.1292406972436
TTK	2.37459806576296	3.89475880277333	10.9390629109052	1.326690654255e-24	1.66765015239854e-22	45.1195862967956
FAM72A	1.90351073284395	0.22470650586373	10.911448697354	1.67888513689333e-24	2.09291763676852e-22	44.8878207269556
PINK1	-1.45266875489012	4.68546888491834	-10.9050879283172	1.77237027041226e-24	2.19134698023759e-22	44.8344800863542
CENPE	2.02200176219608	4.44763564113503	10.8958843207991	1.91687087115432e-24	2.35073822930827e-22	44.7573297585143
SCARA5	-4.38739489777137	1.45333063773659	-10.8821661017454	2.15426684970969e-24	2.58518064647166e-22	44.642401150727
PRC1	1.7947321496723	5.34339494609252	10.8818831759798	2.15945877390234e-24	2.58518064647166e-22	44.64003168522
DBF4	1.52600660751438	4.26709960132336	10.8746553224802	2.29639776084275e-24	2.72746959248441e-22	44.5795107961837
PLP1	-4.67482365455731	-0.429771302238967	-10.865595343008	2.48030110670077e-24	2.92287983542768e-22	44.5036800585819
FXYD1	-3.01361922047394	-0.739328945363405	-10.8621765660285	2.55343972847001e-24	2.98574301273191e-22	44.4750743733533
ADAM12	3.16953920152499	3.46301097568853	10.8435706404189	2.99072396396924e-24	3.47016002096246e-22	44.3194808654371
SPAG5	1.99396298508217	4.82215404189725	10.8227150639157	3.5698705123752e-24	4.11052876402043e-22	44.1452486077061
DSCC1	1.74469808527092	3.29469489092505	10.8180685511275	3.71337845085105e-24	4.23186147851285e-22	44.106455707414
SHCBP1	1.82863792836275	3.25151984540368	10.8174991311445	3.73135492337715e-24	4.23186147851285e-22	44.1017023530639
SDS	2.72015427442461	3.03368480580166	10.8018817098252	4.25958312164413e-24	4.79489192588657e-22	43.9713863556748
KAT2B	-1.63728174862757	4.55465984165578	-10.7988335400519	4.37103901962803e-24	4.88390759793105e-22	43.9459637096508
HASPIN	2.07145706035878	2.4653914925603	10.7915385310804	4.6496915489086e-24	5.1570549502748e-22	43.8851372372894
HOXC11	4.3849296848681	1.46422246555284	10.7847144636909	4.9263137255657e-24	5.42397928733087e-22	43.8282580728032
CENPK	1.80156969375463	3.01913085611579	10.7792000584607	5.16175005279951e-24	5.64201723162521e-22	43.7823095791607
UBE2C	2.66656916576154	5.57725612700253	10.7150029159762	8.88009360791788e-24	9.56766657013095e-22	43.2483497390566
EZH2	1.74446290301326	4.42935695648388	10.7044451069461	9.707204338965e-24	1.03846432800672e-21	43.1607050758977
PLA2G7	2.68394080855878	3.2060560986601	10.6802685277192	1.19009677407889e-23	1.2641844887469e-21	42.960187214544
GSTM5	-2.9562809684549	1.13566023230083	-10.6594333051757	1.41825044589147e-23	1.49600627453335e-21	42.7875857585353
NCAPH	2.1539825841556	3.9969996887158	10.6552534248312	1.46900802105158e-23	1.53878590205153e-21	42.7529818878261
PRR11	1.71560994001547	4.70942779215447	10.6401244353784	1.66828639881632e-23	1.73547807170658e-21	42.6277976061655
ATP11A	1.7021893231913	7.02672215441417	10.6385627393899	1.69032801754877e-23	1.74636354908943e-21	42.6148810990455
KNL1	2.08281032544561	4.50362758450742	10.6280911214727	1.84578787302003e-23	1.89400437256015e-21	42.5282997752691
KIF2C	1.98107319071778	4.60146034607424	10.5973940892564	2.38822590238243e-23	2.43405402104977e-21	42.2747677845314
ORC6	1.90556579813263	2.8865077419495	10.5935769883237	2.46590658479676e-23	2.4963580486627e-21	42.2432706344321
FANCA	1.83706539292116	4.39809715416043	10.5820460961664	2.71614726234721e-23	2.73135768701636e-21	42.1481614053507
GDF15	3.04883200029472	5.56469860063779	10.5675207514798	3.06757308318673e-23	3.06432267462176e-21	42.0284367481161
CDC7	1.6375926791441	3.16435809714986	10.5583974858761	3.31103520520873e-23	3.28576677864267e-21	41.9532861994825
ADAMTS14	2.2572393288959	3.05591302898099	10.5558729496838	3.38173279993344e-23	3.33399068981673e-21	41.9324974873204
LRP8	2.26497569820474	3.78715724682028	10.5489978925	3.58195965449596e-23	3.50845970314396e-21	41.8758979953033
C1QL1	-2.72471861727409	0.632887578190373	-10.546928745258	3.64449562178905e-23	3.54668206187522e-21	41.8588676646881
CDC45	2.14943154911861	3.40540828247604	10.5438195499093	3.74051064972694e-23	3.61678606669751e-21	41.833280679325
CDCA8	2.02912649050204	4.62483058633657	10.5402356639476	3.85430672148277e-23	3.70308041954433e-21	41.8037925680802
GRIN2D	3.3292130639351	4.81576699425977	10.5195220577663	4.58271013638558e-23	4.37503795552153e-21	41.6334733770218
PIGW	1.18732297025349	3.17392172195105	10.5129251167465	4.84225275232142e-23	4.59374468654191e-21	41.5792696055415
FAM72B	2.08354032598237	0.632700051024261	10.5111224948974	4.91567942164875e-23	4.63425677475936e-21	41.5644617344882
DKC1	1.19201650021703	6.12430198567727	10.5035144294753	5.23796547173994e-23	4.90742056992083e-21	41.5019802562541
ERCC6L	1.95476187129226	2.41307064945371	10.5016740727584	5.31902722535707e-23	4.95260534983247e-21	41.4868701473489
CCDC150	2.15669424788898	0.993561475509091	10.4680029610869	7.0427684044871e-23	6.51736924007874e-21	41.210683367351
MARCKSL1	1.71115678443851	7.9573400939119	10.4638244624498	7.29217354288711e-23	6.70702108054324e-21	41.1764447261683
RFC3	1.60177133579107	4.60606489331519	10.4593906590619	7.56641786832123e-23	6.9170816439853e-21	41.1401226892862
C16orf89	-4.16917075823478	0.93412058977183	-10.4463521400002	8.43368874479452e-23	7.66347957990847e-21	41.0333614037049
TEAD4	1.41489994386476	4.42505080897132	10.4387569161532	8.98369540349952e-23	8.11437493810699e-21	40.9712058772315
GEN1	1.43944381348048	4.18641564604606	10.4280506730831	9.82000844428528e-23	8.816964724619e-21	40.8836354853128
SGO2	1.62073168537825	3.46671245687591	10.4208586533189	1.04247928485243e-22	9.27438873907136e-21	40.8248383010898
CENPA	2.26891823186485	2.79970566507108	10.4205398637777	1.04524402389428e-22	9.27438873907136e-21	40.822232630103
RAD51	1.64603740412496	3.22483309099363	10.4197273416839	1.05232370423321e-22	9.28260278049928e-21	40.815591574654
DEPDC1	2.25283358896324	3.83413234329247	10.4151035460354	1.09352827093898e-22	9.58998862723468e-21	40.7778051976757
TBC1D31	1.24433170640461	3.37005234194575	10.4121049903654	1.12110240266408e-22	9.77497609351735e-21	40.7533057036917
HOXC8	3.49231131209674	0.308020809418348	10.4059637118859	1.17975092970756e-22	1.01719018898875e-20	40.7031415114293
ROGDI	-1.20682088915411	4.31206611225781	-10.4040100477083	1.19903971562536e-22	1.02763153809619e-20	40.6871868543701
PRIM2	1.00702473265672	3.80895648514483	10.4023318000713	1.21585923276462e-22	1.03615935971873e-20	40.6734827756871
MYL6	-1.27058074660414	9.05057950488302	-10.3969402377392	1.27149605399286e-22	1.07748575721508e-20	40.6294654965946
SLC12A8	1.71993152461444	4.2470208819312	10.3820408332504	1.43874675705803e-22	1.21240536779125e-20	40.5078938014944
FAM91A1	1.12831591082632	6.40613259318614	10.3774343808521	1.49474985456772e-22	1.25260037812775e-20	40.4703278667263
PARPBP	1.68367654503104	3.40693010535423	10.3753540077154	1.52074683301616e-22	1.26734504028816e-20	40.4533654454309
ADRB2	-2.75968657288514	0.598041000190566	-10.3475371284236	1.91471174719912e-22	1.58689626344789e-20	40.22674868758
RECQL4	2.10163589050579	4.71288254182807	10.341072255346	2.01991560960583e-22	1.6649402762456e-20	40.1741316669425
SLC25A4	-1.94005131790188	4.67932252506674	-10.3391208623047	2.05278480764625e-22	1.68283728470304e-20	40.1582532102512
CLDN1	3.10966818886616	5.70347130487023	10.3304804054941	2.20482660326493e-22	1.79770835046747e-20	40.0879668862095
MAMDC2	-4.10743560858712	1.25411009536643	-10.3225704823563	2.35379652651602e-22	1.90885305408429e-20	40.0236531243203
SMDT1	-1.11401504115197	5.03335405165415	-10.2998501456082	2.8396179175297e-22	2.29052388599026e-20	39.8390790522693
EMILIN3	-2.66070155178803	-0.532933797886382	-10.2876218002363	3.14106498191256e-22	2.50686900461212e-20	39.739837485466
CBR1	-1.83248157593685	5.1693248183754	-10.2826404649954	3.2727866199152e-22	2.59824807235794e-20	39.6994302298842
LRFN4	1.88473121312358	4.96339589797476	10.261226299681	3.90442220203108e-22	3.06741169247067e-20	39.5258548052123
PLK1	2.05694141226112	5.59219793811906	10.2507089735874	4.25758876282129e-22	3.32753724862157e-20	39.4406828945355
ADHFE1	-2.64038040085021	0.355418478215812	-10.2327231375572	4.93656266995158e-22	3.81950384587681e-20	39.2951480531271
SKA1	2.03206474723042	2.9186782137194	10.2322609816942	4.95535783827487e-22	3.81950384587681e-20	39.2914104364884
URB2	1.16670865276949	4.26878079707845	10.2320729428087	4.96302541628119e-22	3.81950384587681e-20	39.2898897284641
COL1A1	2.69544902178286	11.189111310477	10.2267080314238	5.1868221428869e-22	3.97147336057391e-20	39.246509547179
C1QTNF6	1.74827680534461	3.8629174265628	10.2218765989227	5.39692699256078e-22	4.11147710887812e-20	39.2074544904264
UBE2T	1.8567945179361	4.12188221983519	10.1972520283344	6.60644743317732e-22	4.98258265410234e-20	39.0085699723039
CFAP157	1.33666160702207	1.55502394480865	10.1846716923934	7.324661853551e-22	5.49677608950066e-20	38.9070720862614
ASPA	-2.90701253965766	0.408849983777563	-10.18234663794	7.46564765708288e-22	5.57484303264545e-20	38.8883217067501
PI16	-4.58017296835548	0.886571076372075	-10.1737773898575	8.00893182875019e-22	5.95107033028906e-20	38.8192369619031
TTYH3	1.71329302554306	7.56432928182784	10.1663397662779	8.51218424930205e-22	6.29400917727804e-20	38.7593032246953
KIF26B	2.4186209413524	4.40199811245422	10.1545636075293	9.37395807657694e-22	6.89740407937007e-20	38.6644619124221
ILDR1	2.45572083379205	3.00323835722923	10.1378742698792	1.07455984202769e-21	7.86828187240084e-20	38.5301632406221
PUS7	1.41043757679489	4.43748927976749	10.1244129946656	1.19957021754411e-21	8.74121602001708e-20	38.4219363890968
PLK4	1.6770075713477	3.54566531306126	10.1219970052799	1.22348849246132e-21	8.87264443283008e-20	38.4025212156057
MPZ	-2.29792095843398	0.505571514475859	-10.1203033834593	1.24053708472692e-21	8.95323511292861e-20	38.3889127173575
CEMIP	3.38475518438375	4.856194805662	10.1071595818754	1.38111873546914e-21	9.9203785741983e-20	38.2833464849991
MMP11	3.3431046817328	5.28011963821198	10.0990759666996	1.47531997107482e-21	1.05467897837406e-19	38.2184624631722
PCLAF	2.09011607172184	4.57244877606692	10.0943407697106	1.53343575864461e-21	1.09105400865072e-19	38.1804692786236
TREM2	2.69582838999559	2.44204799770152	10.0840953929011	1.66707373356962e-21	1.18056996230818e-19	38.0983012132166
CHEK1	1.40357275532728	4.24169944927513	10.0832094055762	1.67915959456145e-21	1.18291350348168e-19	38.091197925343
MEST	2.04981836612215	5.32807983970326	10.0827058508974	1.68606737767542e-21	1.18291350348168e-19	38.0871609076698
MMS22L	1.32268550391487	4.01518256714834	10.0807000047398	1.71386482989887e-21	1.19684893954604e-19	38.071081156734
ZWINT	1.8252433780808	4.97313987029925	10.0801079822948	1.72215583636435e-21	1.19709671132349e-19	38.0663356083736
CADM3	-4.18868494899541	0.329171272816185	-10.0764611123262	1.77411404156055e-21	1.22195142478993e-19	38.0371066133758
FOXD2	2.25018734271313	2.6481943209499	10.0729241358889	1.82599261576648e-21	1.24902624632156e-19	38.0087644405978
PCSK2	-3.92659743002935	-1.40186127332262	-10.0726561526667	1.82998409199857e-21	1.24902624632156e-19	38.0066173049045
GPM6B	-2.33810032961935	2.25496555647375	-10.06600016947	1.9319494104409e-21	1.3126813021212e-19	37.9532991984044
ALDH6A1	-1.24677148761517	5.01197034827346	-10.0535283823921	2.13843292254276e-21	1.44646287908677e-19	37.8534501510143
E2F1	1.74620320070992	4.30025348156777	10.0320644865087	2.5463402533218e-21	1.71468733844223e-19	37.6817843086153
TMEM206	1.03921264626099	2.95448297283455	10.0286815342929	2.6173270220551e-21	1.75465603558574e-19	37.6547479471581
ESRRG	-3.9224668308776	0.388049382122053	-10.0259855588383	2.67530239272421e-21	1.78558678282531e-19	37.6332057915426
CSRNP1	-1.56720129053348	5.31908652199923	-10.0211218056961	2.78313770771992e-21	1.84937661600208e-19	37.594350851864
KIF20B	1.33809248568203	4.85348558590553	10.0035968199344	3.20871607247702e-21	2.12281900163348e-19	37.4544436229521
FAM107A	-2.81218613010739	2.42899947142135	-9.9971133784661	3.38202713568613e-21	2.22770730631832e-19	37.4027217740498
WDHD1	1.38801944621197	3.70340440473233	9.99192623896628	3.52735210681529e-21	2.31332952953051e-19	37.3613557840425
SALL4	3.76715751594945	1.22030840701316	9.98821021230929	3.63525688854052e-21	2.37377553708854e-19	37.3317294776839
ZNF695	2.5923851999861	0.481148393685371	9.97796528175679	3.95001387152823e-21	2.56819005336775e-19	37.2500854706425
IGFBP6	-2.36360605904974	3.71302770470854	-9.97371168014185	4.08851368233294e-21	2.63551881984231e-19	37.2162025064474
IQANK1	2.55092231643622	4.76912699882752	9.97200758409137	4.14534305466497e-21	2.66078104836453e-19	37.2026306204322
SPC25	1.87681593084951	2.88955266947453	9.96131585111895	4.52022732751349e-21	2.88911478848362e-19	37.1175107739297
RRM2	2.15655716759277	6.06226773865735	9.93233065593815	5.71443243496673e-21	3.63698307379908e-19	36.8870301283404
RDH12	-3.22493072702571	-0.244455609455133	-9.93067789492443	5.79126273448698e-21	3.67039525575637e-19	36.8739002095255
CCNB2	1.82264177597185	4.82686990259474	9.91599651372784	6.52034694763727e-21	4.11518465933727e-19	36.7573262145552
CCNF	1.63450408260673	4.50369570885042	9.90783557441467	6.96429321085938e-21	4.37705828302512e-19	36.6925716170074
BTG2	-1.91323911719568	7.03967796885977	-9.90258095363319	7.26588540501941e-21	4.54766039208767e-19	36.6508949695328
ETFDH	-1.25818576468941	4.38898029335872	-9.89990690850398	7.42430522195254e-21	4.62761239536909e-19	36.6296911457551
VIT	-3.06057608674208	-0.656641646806598	-9.8970630539141	7.59654808880519e-21	4.71548688771759e-19	36.6071446497899
KIFC1	1.98392912191648	4.49876073685229	9.89452135526389	7.7538436279868e-21	4.79340070838332e-19	36.5869970333935
SOX4	1.73312091711604	7.23371404724257	9.88023359159709	8.7001332267298e-21	5.35644120783642e-19	36.4737991207766
CDC6	2.43438656494593	4.53818123664081	9.87686654798485	8.93932432432081e-21	5.48133203691281e-19	36.4471375313796
APOC1	2.96193189075155	4.41790907524006	9.86418735183259	9.90007193092529e-21	6.04585769255373e-19	36.3467884724021
SAPCD2	2.34686107263025	5.1811399009362	9.86169826054271	1.0100378264677e-20	6.1186387849152e-19	36.327097905448
NUDCD1	1.17570384173527	4.45816889320492	9.86026916438842	1.02171951634152e-20	6.16291436254107e-19	36.3157940643365
RAD54L	1.80265339046521	2.80216012780863	9.859807951093	1.02551810196089e-20	6.16291436254107e-19	36.3121461810867
PPAT	1.27752150391835	4.11368767485866	9.85129094991524	1.09823845749168e-20	6.57374162412877e-19	36.2448012813553
NOP2	1.10529013763071	5.52563276226835	9.84474875915065	1.15755259676762e-20	6.87422179907194e-19	36.1930956501526
CAB39L	-1.95133659409415	3.64256834486303	-9.84295451443267	1.1743682773464e-20	6.94673376293845e-19	36.1789186740194
CHODL	-2.92313528453874	-1.43214500822648	-9.83712672561989	1.23067673934126e-20	7.25137810008735e-19	36.1328821428876
RAP1A	-1.03890948720716	6.25523444941979	-9.83378026720952	1.26421307776571e-20	7.41999613424824e-19	36.1064544062441
STRIP2	2.176844005368	2.61027763451127	9.83264396516955	1.27580548118925e-20	7.45901158072042e-19	36.097482028049
C5orf34	1.52395144508599	1.81090218241635	9.8309209632306	1.29358487667749e-20	7.53375840919043e-19	36.0838782109615
MT1M	-3.47722356765281	0.595761157536641	-9.82861794962053	1.31773386212111e-20	7.64488368316723e-19	36.0656972465278
PBK	2.34165065114472	3.99054585697494	9.81692822141016	1.44738286180389e-20	8.34136155179524e-19	35.9734539432743
EPCAM	2.42891606878167	8.6133707134013	9.81680246464158	1.4488442896913e-20	8.34136155179524e-19	35.9724619671702
GSTM2	-1.99621108737868	2.66301375960322	-9.81161753310559	1.51039072652277e-20	8.6626363950074e-19	35.931569754703
MNX1	2.28731331793737	2.69211394510424	9.80000075039929	1.65786359227219e-20	9.43668468899385e-19	35.8399994675366
COL11A1	4.73437967482058	2.61557026535781	9.79451109942929	1.73244082008706e-20	9.82411177826815e-19	35.7967500712963
ORC1	1.93504217425387	3.05559887367393	9.78723551700605	1.83643258249774e-20	1.03748123874142e-18	35.7394535001034
LIF	2.1537514043895	4.16484179448207	9.78576276823525	1.85822494277265e-20	1.04587556107398e-18	35.7278585238848
MAD2L1	1.79182217719671	4.63709778560605	9.78054164010551	1.93757021426654e-20	1.08647989263927e-18	35.6867611670628
BGN	2.29713395790879	8.41132015725155	9.77470590612374	2.03023975670821e-20	1.13422727741432e-18	35.6408420528048
ZNF367	1.40135723357107	3.70877669916083	9.76476210528081	2.19838367836764e-20	1.21913306634182e-18	35.5626371677411
RFWD3	1.0394911131204	5.41601690205104	9.75780330697315	2.32420130161858e-20	1.28418507082837e-18	35.5079376647342
NDC1	1.24593774604828	5.63328972787249	9.75589277769508	2.35997735393726e-20	1.29919337251057e-18	35.4929242058909
TMEM100	-3.53805007362341	0.597246053399728	-9.74868067043969	2.50002298495397e-20	1.37128533472893e-18	35.4362659047352
DNMT1	1.06665521530092	6.46764344278511	9.74797917051182	2.51407713549307e-20	1.37399780839773e-18	35.4307563070009
TEF	-1.55208021856217	3.93959457549121	-9.74628394914214	2.54836438995497e-20	1.38770860859498e-18	35.4174430102279
FANCB	1.62337489683281	0.91935790988751	9.74001477342091	2.67924295140945e-20	1.44334645282358e-18	35.3682209604132
ASF1B	1.93188027486537	4.65267563669556	9.7371865764351	2.74044828256394e-20	1.47106483609233e-18	35.3460219697997
AURKB	2.1717710312631	4.0087593954641	9.72434245205564	3.03633307686386e-20	1.62411518196505e-18	35.2452566117394
TNFSF11	2.47377633809056	0.727295168030136	9.71736174960027	3.21022222746955e-20	1.70503493236446e-18	35.1905258922604
RIPK2	1.17560471923355	4.74289946134629	9.71125184065926	3.37050650282976e-20	1.78388491539242e-18	35.142642484604
HEATR1	1.12673511610873	5.76243016331645	9.70673809896429	3.49399404824993e-20	1.84277644139168e-18	35.1072802775167
GINS4	1.65203109729108	2.70681107366818	9.70320977982845	3.59363914644966e-20	1.88872658136051e-18	35.079645330152
SNX10	1.73396124886657	4.15875136574567	9.70196444953146	3.6294781921884e-20	1.90093920315867e-18	35.0698929890454
AURKA	1.97979702253972	4.90587622925756	9.69234361405083	3.91857178427572e-20	2.03819782048327e-18	34.9945772550906
STRA6	3.49547837428805	2.14804787119777	9.6777430127049	4.40150133505921e-20	2.28152048584306e-18	34.8803668736164
HOXB9	4.1677196327152	2.66458241752594	9.67618625714127	4.45635401916666e-20	2.30204260359965e-18	34.8681957879334
TEDC2	1.81666045213988	2.07047524370408	9.66768126991595	4.76822275019986e-20	2.4547396574749e-18	34.8017233461021
SPDL1	1.16471440398812	3.83121750375926	9.65725685800203	5.18014365453016e-20	2.65773084642629e-18	34.7202990478398
RNFT2	1.84893959005826	2.78719354806454	9.64962938864194	5.50372861132506e-20	2.81417770756702e-18	34.6607562458989
ELL2	-1.48975562685769	5.3648296025148	-9.64712110622856	5.61445963388343e-20	2.86109828099654e-18	34.6411821099735
MICALL1	-1.304302989543	5.73701210624204	-9.64115332776976	5.88687828935322e-20	2.98196545850523e-18	34.5946235586014
FAP	2.7057325066432	3.09758721584641	9.64106128899345	5.89118076527817e-20	2.98196545850523e-18	34.5939056449937
RAD54B	1.50215181696194	1.8571484756216	9.63969043437826	5.9556336751483e-20	3.00450763732231e-18	34.5832133208114
CHRNA1	2.49737706741084	-0.506406891889117	9.62196402188957	6.85484741425334e-20	3.44661727988658e-18	34.4450375411762
PTGS1	-2.04072681771834	4.5556982080538	-9.60388190004879	7.91083564220207e-20	3.96435364873674e-18	34.3042534664293
KPNA2	1.3891839784463	6.76672320326517	9.60277939619271	7.98020424474813e-20	3.98587419959539e-18	34.2956749546169
CDC25C	1.93087750489097	2.53268876201303	9.59868044761461	8.24343952243515e-20	4.10376375433702e-18	34.2637867279292
DDX21	1.04985608345749	7.14958601079396	9.58531745995002	9.16288455525892e-20	4.54647863919492e-18	34.1598873515143
HOXA13	4.88982330183205	2.80807600349862	9.57879754856371	9.64771733112339e-20	4.7713497777923e-18	34.1092270702247
CKAP2	1.49576577562245	5.34869995887087	9.57018503357279	1.03273659329851e-19	5.09078391284794e-18	34.0423403743787
NCAM1	-3.1975391019591	2.31445678605586	-9.53937726158583	1.3170814234647e-19	6.45027798426672e-18	33.8033913526611
OLR1	2.7546888893054	2.29062361106776	9.53074220586775	1.4098728513799e-19	6.88236960848364e-18	33.7365041542531
CAD	1.1060351331955	6.35859253627269	9.51503578006645	1.59557818112136e-19	7.73881070226192e-18	33.6149404325826
S100B	-2.46767336103744	1.18786938286568	-9.50741279058988	1.69425888931499e-19	8.16492047489691e-18	33.5559862610912
CRY2	-1.06632044929506	4.82600013263837	-9.50025650599778	1.7923967308765e-19	8.61035423201948e-18	33.5006687485138
FOXS1	2.24788050043357	1.71906364990193	9.49116816649963	1.92519318730864e-19	9.21892509122653e-18	33.4304547371092
RTKN2	2.03317315893285	3.19739376053087	9.48970711567202	1.94743357701878e-19	9.25743872746609e-18	33.4191710444907
CBX7	-1.71827703953817	4.53787449972816	-9.4894871205176	1.9508043831938e-19	9.25743872746609e-18	33.417472117998
ETV4	2.67417171365034	4.76472088522677	9.4894321351426	1.95164778264003e-19	9.25743872746609e-18	33.4170474938728
GFRA2	-2.62281254770606	-0.278235083792419	-9.48734537126495	1.98392452622967e-19	9.38103998546972e-18	33.4009336323621
TWNK	1.15950299739747	3.79055694760222	9.48513454882945	2.01869775191877e-19	9.51563652810712e-18	33.383864256531
HPSE2	-3.27649651146072	-1.06034807259069	-9.47312124665828	2.2184877192197e-19	1.0424818927324e-17	33.2911558815548
TNFRSF10B	1.28688383616745	5.96268056667466	9.46114936375271	2.4370781334738e-19	1.13810794319872e-17	33.1988415817598
TESMIN	2.00116374816936	2.561680074369	9.45908458920395	2.47688066956927e-19	1.15312555616614e-17	33.1829277806355
BIRC5	2.09519569032901	4.68606608395487	9.45654068857542	2.52680662716176e-19	1.17274926658794e-17	33.1633242644988
ATP5PF	-1.10167229587543	6.5396536341948	-9.4400095811495	2.87645315582832e-19	1.32686297867017e-17	33.0360161160872
PTN	-2.45810323781739	2.52847172097129	-9.43308224749475	3.0368643170832e-19	1.39234229054355e-17	32.9827101426599
PMM1	-1.3358791384908	3.94160720294918	-9.42939590222599	3.12581046903933e-19	1.42877954893907e-17	32.9543538375997
MYZAP	-2.20239169074319	1.21093508985336	-9.42791560984272	3.16225039610096e-19	1.4410690324709e-17	32.9429690465506
CCDC69	-2.2912723873288	5.00875044674567	-9.42645249251175	3.19868139845676e-19	1.45328042814222e-17	32.9317174705474
LGI4	-2.17443786402208	1.44827624344281	-9.42359933828429	3.27092496951722e-19	1.48164060781375e-17	32.9097795303322
PLAC9	-2.1006005110763	1.74600011264772	-9.42263948560017	3.29559087448622e-19	1.48834409433384e-17	32.9024001656071
GCNT4	-2.95596074142559	2.29637843760815	-9.41890843583923	3.39323413958058e-19	1.52786697795324e-17	32.8737203569066
INPP5A	-1.09952307368841	4.86874590824983	-9.41108302472992	3.60744333272572e-19	1.61948438187008e-17	32.8135916605517
HMGB3	1.61797460913886	5.1591755754648	9.4071238501265	3.72087425327787e-19	1.6654500663633e-17	32.7831824505479
TICRR	1.90124656964759	3.7710986281987	9.40581335755942	3.75919356964902e-19	1.67762354451437e-17	32.7731187639121
ADAMTSL1	-2.2158963560756	2.43355586414146	-9.39312240703582	4.15112711245776e-19	1.8416353342445e-17	32.6757074565139
FAM111B	1.9872913183042	3.66590201962851	9.39045936692958	4.23837541410653e-19	1.87482858493792e-17	32.6552776011045
CCNB1	1.74577884314016	5.28934417594835	9.38539613804251	4.40930525546051e-19	1.94473568635574e-17	32.6164446454599
ARHGEF38	2.2586214948814	2.95238054088536	9.38125249262548	4.55426250533193e-19	2.00281328368591e-17	32.5846745384305
PABPC1L	2.22515078759739	3.84209204876205	9.36934880434798	4.99749876910049e-19	2.1849933748728e-17	32.4934568881225
MTHFD2	1.26538105805166	5.91117956079264	9.36450914398544	5.18970081776521e-19	2.26246957038065e-17	32.4563919968021
PPM1H	1.88431780100249	4.79619331386949	9.35462520942476	5.60528950368042e-19	2.42960307107803e-17	32.3807334612004
PYGM	-2.86240694426329	0.887084924682056	-9.33953695964253	6.30415651885842e-19	2.72469618711921e-17	32.2653367525896
C2orf40	-4.75651501197146	0.869758131156726	-9.33625150469838	6.4674288059842e-19	2.78727703169902e-17	32.2402251345042
FHL1	-3.18202976171525	5.69216659102614	-9.33267832126315	6.64976124795415e-19	2.85769226963363e-17	32.2129208026394
C4orf3	-1.04819709577517	6.18087989205085	-9.33190697734236	6.68978522451618e-19	2.86672500927847e-17	32.2070274956905
SPX	-2.64183013765352	-2.39205723591067	-9.32107807851937	7.2775510655278e-19	3.10976148080514e-17	32.1243245592637
SERPINH1	1.29961977887779	7.48779677158464	9.3177571495524	7.46785526260795e-19	3.18206578477905e-17	32.0989742482548
LMNB1	1.62572333094546	5.61522354491722	9.31453939594347	7.6569504228059e-19	3.25344901908744e-17	32.0744170970431
ADAMTS2	2.31715010478143	5.49881429637868	9.31196154487237	7.81185911117395e-19	3.30994614699292e-17	32.0547474913065
POLE2	1.33819875483622	2.82310890280207	9.2797201644215	1.0032752137163e-18	4.21543268069547e-17	31.8090360943104
NCAPG2	1.37317269366448	4.779116587093	9.2770501483174	1.02425574267399e-18	4.291631561804e-17	31.7887126893195
CYP27B1	2.01316370294976	1.57385165142405	9.27397712249174	1.04894182633398e-18	4.37078411834855e-17	31.7653263872519
P2RY14	-2.48494328214904	1.92480233701697	-9.2712755756493	1.07113032180091e-18	4.45094484133468e-17	31.7447712646601
HADH	-1.13446058256616	5.75827671190585	-9.26546419616493	1.12044975145124e-18	4.6430945194754e-17	31.7005676987281
POP1	1.1500831790626	3.19940297582662	9.24074025181689	1.3566871363923e-18	5.59133026375451e-17	31.5127094318044
TMEM132C	-3.30804141188498	-1.339339566822	-9.23984822072192	1.36607594921483e-18	5.61468381960666e-17	31.5059376790402
ANKRD35	-2.333773394585	1.01074642516081	-9.23612051808272	1.40601265078519e-18	5.76312359359884e-17	31.4776438559239
PTGR1	-1.70031362631784	4.91866890790642	-9.23222588610763	1.44897403016106e-18	5.92312310865839e-17	31.4480909608274
HOXA11	4.16162777257476	0.476912951422911	9.23124810722949	1.45996259086645e-18	5.95191235692689e-17	31.4406727431421
RBL1	1.14866151413874	4.24126860421645	9.22600748041967	1.52028116439369e-18	6.18111080423569e-17	31.4009218603595
NEIL3	1.80119779952605	1.45401950314215	9.22421847433486	1.5414326118873e-18	6.25026062303978e-17	31.3873553710617
KLF4	-1.91102580830755	6.3456887711143	-9.21396065897992	1.66846365838405e-18	6.74721335739009e-17	31.3096008864197
MCM2	1.47768936398965	5.7398143462385	9.20983717760886	1.72240408041029e-18	6.94672276708791e-17	31.2783607164461
KCNA5	-2.83340164756982	-0.397069483699039	-9.20692835947764	1.7614912648137e-18	7.08542246358663e-17	31.2563285287834
DIAPH3	1.70996903429393	3.6085881788316	9.19604414405716	1.91570520404339e-18	7.68523864302941e-17	31.1739288495401
MKNK2	-1.07169237176131	7.3422732278068	-9.16498762191039	2.43319879781014e-18	9.70962186935666e-17	30.9391642344377
CCNA2	1.82108774112434	5.03817866896537	9.16447403898113	2.44282900428512e-18	9.71311431332236e-17	30.935286298446
CRYAB	-2.8816970011788	3.73015202809173	-9.1642547342802	2.44695269097222e-18	9.71311431332236e-17	30.9336304270449
SLC25A42	-1.17511939831704	2.77946985621049	-9.14984899136855	2.73349373758524e-18	1.08220523721091e-16	30.8249161020508
DCAF13	1.15300176926537	5.47583626930846	9.14438262089055	2.85071980596318e-18	1.1256611924908e-16	30.7836930141377
NKX6-2	-4.28761566771728	-1.85929315736843	-9.14346946248312	2.87078229042492e-18	1.13062350049007e-16	30.7768082663728
DCBLD1	1.08675148931148	4.50661162546735	9.1337249436264	3.09378258106566e-18	1.21527647012485e-16	30.7033677300545
FAM161B	-1.19441573732535	2.01521056173285	-9.12881081333649	3.2126674110628e-18	1.25543718208475e-16	30.666351441038
NDRG2	-1.69302544656493	5.39123395404147	-9.11877825098977	3.46961317879548e-18	1.34885683476678e-16	30.5908206617755
QSOX2	1.10116860803164	4.69114702078256	9.11548920414613	3.55820298718478e-18	1.37974123030065e-16	30.5660707745469
HSPB8	-3.14433188908068	3.97311876329449	-9.10353529532919	3.89946958559234e-18	1.50433757619117e-16	30.4761678854224
METTL7A	-1.9321842592895	5.70302904926783	-9.09780957741391	4.07422639597775e-18	1.56774568767674e-16	30.4331335102219
MASTL	1.04495466505616	4.06627375825921	9.08702179639938	4.42483117532336e-18	1.69832451523098e-16	30.3521013567526
HOXA10	3.9632978279618	2.51527934774351	9.07879520584562	4.71214009571521e-18	1.79944104313337e-16	30.2903502270853
C17orf53	1.46898803335151	2.53632517704056	9.06225014193028	5.34709893072992e-18	2.02843782800978e-16	30.1662703339881
ATR	1.04161028706823	5.02731422704018	9.06212649938321	5.35214966552567e-18	2.02843782800978e-16	30.1653436394563
MARCH2	-1.09985889668279	4.50125890273013	-9.05977385434736	5.44915963559892e-18	2.06002816900687e-16	30.1477122819145
AQP10	-3.32222319353744	-2.28642931627301	-9.05691647131859	5.56932745525609e-18	2.10019338337707e-16	30.1263023608164
MSH2	1.04869492598868	4.81059751470954	9.05485863934529	5.6574926061978e-18	2.12683565019304e-16	30.1108861223727
SCNN1G	-3.73127870609897	-1.58152858637203	-9.05461140272491	5.6681777471334e-18	2.12683565019304e-16	30.1090341066541
SOSTDC1	-4.31627355705773	0.718000877379579	-9.04691957846554	6.01077982445549e-18	2.24979163454309e-16	30.051432452435
PRKN	-2.02345780741777	0.990942678951685	-9.03447778826569	6.60888177066529e-18	2.46144129947445e-16	29.9583285659258
CDC20	2.05343952401969	5.32783372005419	9.0341401886525	6.62590692723875e-18	2.46170394311501e-16	29.955803440027
SINHCAF	1.26579519726722	5.96931611588323	9.03218813917588	6.72520416502174e-18	2.49245650184737e-16	29.941204028124
TARBP1	1.10167178686557	5.15742898772744	9.01358364891552	7.74872562030004e-18	2.86474944256387e-16	29.8021659724967
BID	1.06744499796489	5.05426184851898	9.00993137246574	7.96707128402939e-18	2.93827147306355e-16	29.7748935895702
MCM4	1.42245891609638	6.58630937162121	8.99593996513283	8.86139416843731e-18	3.2601285277246e-16	29.6704846689039
AKR1C2	-3.5993245579216	2.5907214415179	-8.98710348907346	9.4767306670103e-18	3.46958750925202e-16	29.6045994255311
MT1X	-1.99444877727401	4.03756827980146	-8.98217052560402	9.83845911072727e-18	3.59330065923027e-16	29.5678377694038
ZNF469	2.17636837914527	3.67846326416964	8.98108080204318	9.92019325925014e-18	3.61141151278434e-16	29.5597186979748
ADCYAP1R1	-3.15804652588857	-1.11012365542041	-8.98087200418399	9.93593064045016e-18	3.61141151278434e-16	29.5581631080957
AUNIP	1.57474438580149	1.76735440062836	8.97017658486443	1.0776012538745e-17	3.90734070034687e-16	29.4785121887926
PER1	-1.82008339712507	5.63503741454495	-8.96186615909701	1.14770023429642e-17	4.12188341288744e-16	29.4166665752659
PRIMA1	-4.05648880100167	1.39709927236849	-8.95230395641918	1.23396040869041e-17	4.41067744186877e-16	29.3455527577554
DAB1	-2.98302081679152	-0.108203867832426	-8.9500726723056	1.25499522285415e-17	4.46470470319152e-16	29.3289660738996
FAM72D	1.9653998328325	-0.200801813418827	8.93927927855013	1.36186854684026e-17	4.83351180247963e-16	29.2487703745142
CADM2	-3.36523922300337	-1.07011748871344	-8.93833321409862	1.37165506910553e-17	4.85681808976239e-16	29.2417441369944
SLC5A6	1.27729939444703	5.55296837935758	8.93763010084374	1.3789734813614e-17	4.87129648544621e-16	29.2365225737679
PPP1R1A	-3.89377388405816	0.239209493476124	-8.93620569492863	1.39391826250465e-17	4.91258482981778e-16	29.2259452844504
ATP1A2	-4.09858481142126	1.20282301270529	-8.92836399959402	1.47911116833326e-17	5.20067898907665e-16	29.1677350149043
ATP4A	-5.54722313534627	-1.05418575282366	-8.92793345789524	1.48393512338129e-17	5.20550637234499e-16	29.1645400213417
P4HA3	1.92056121563253	1.30144750967718	8.92242118712739	1.54709093482372e-17	5.41445931806984e-16	29.1236433153306
JDP2	-1.17423745855813	4.27459734389039	-8.92030207542344	1.57207239723796e-17	5.47647575980077e-16	29.1079256865822
CGAS	1.35493475733254	3.87250866602731	8.91197985905366	1.67410474548187e-17	5.81847833660104e-16	29.0462233641924
PIK3AP1	1.73180973842542	5.25419396677565	8.91154261977945	1.67964309068958e-17	5.82430721378427e-16	29.0429826675726
SFRP1	-4.08122288660837	2.53625412571415	-8.91011146517143	1.69789818963838e-17	5.87410465424433e-16	29.0323760922612
FCHO1	1.83334459169256	3.68920091708658	8.9060505827013	1.75077341797788e-17	6.03082071598476e-16	29.0022863055072
SLX4IP	1.0611755447558	3.82924232684634	8.9060188488197	1.75119296844426e-17	6.03082071598476e-16	29.0020512043114
CENPU	1.68158824083771	3.75501125326914	8.89300312705765	1.93194311351794e-17	6.63813893492131e-16	28.9056714271944
ATP13A3	1.01003421446893	7.16329376920869	8.89241465880878	1.94053793364706e-17	6.65251686162096e-16	28.9013161345309
FIGNL1	1.15380786299194	3.95199665227673	8.88551465147578	2.04418464635598e-17	6.9919458516176e-16	28.850263194399
HOXC10	5.03280481304853	1.66637224642405	8.8827653814918	2.08699292084284e-17	7.12221747013425e-16	28.8299288651482
PLCD1	-1.32465547471639	3.66843232434794	-8.87740604162017	2.17301001647487e-17	7.39902552787968e-16	28.7903019531186
GHR	-2.48672421036701	1.55877000914506	-8.87158026498552	2.27049867736166e-17	7.71355902011787e-16	28.7472444946574
LRRC4	-1.83397868480221	1.09576600730672	-8.86789091105607	2.33446335735142e-17	7.89530163280017e-16	28.7199868780685
ST6GALNAC6	-1.33570594348878	4.51499424534806	-8.86738759088594	2.34332693939249e-17	7.90754889346674e-16	28.7162688499983
GAD1	3.39396255924483	0.793725130117963	8.8653252021723	2.37999542904238e-17	8.01335960974894e-16	28.7010354631285
TACC3	1.45246625968383	5.62172426509231	8.86150179596719	2.44948347922451e-17	8.22895518944821e-16	28.6728010267147
BRCA1	1.27343905724863	4.56817116332593	8.84602748998447	2.75183685940052e-17	9.203704476097e-16	28.5586130141068
ARHGEF37	-1.70993998567305	3.79439091465252	-8.84544312307225	2.76395161275745e-17	9.22377126699854e-16	28.5543034951079
NRXN1	-3.42349034234578	-0.427429095377243	-8.83076931298987	3.08608717665617e-17	1.02634808773178e-15	28.4461519549942
ATP4B	-5.46766269452882	-1.31315999077285	-8.83063873492882	3.08911450431073e-17	1.02634808773178e-15	28.4451900904973
LHPP	-1.31618074344962	4.40884958467117	-8.82828350699104	3.14422578237756e-17	1.04236267475567e-15	28.427842656199
SH3BGR	-1.92846969087371	0.979689064721129	-8.81807182869289	3.39465397838094e-17	1.12291580284864e-15	28.352664771553
RGS2	-1.98332383983865	5.08547150963608	-8.81707973969348	3.42001153539251e-17	1.12550600517468e-15	28.3453642011412
AGRN	1.446406410972	8.24962849350272	8.81690364316985	3.42453207800674e-17	1.12550600517468e-15	28.344068402711
BORA	1.31570526156777	3.02035374328428	8.81689052344532	3.42486910882511e-17	1.12550600517468e-15	28.3439718625039
VAMP2	-1.04036797561882	5.76184312872855	-8.8160301356556	3.44704333743273e-17	1.13033047177903e-15	28.3376409957944
NUP107	1.03176692249228	5.13996935707034	8.803181782941	3.79559317333139e-17	1.2419246730267e-15	28.2431506580651
HBB	-3.02630058910475	3.56428068832251	-8.80195466271582	3.8306540909683e-17	1.25068368632394e-15	28.2341309665616
DPY19L1	1.16852581242288	5.56049089594586	8.79667323417551	3.98524955331727e-17	1.2983478242384e-15	28.1953206661859
CKB	-2.83939205884651	5.95793228907893	-8.78815150012172	4.24781707130982e-17	1.38090673930253e-15	28.1327325001213
MCM8	1.18359695425253	4.66999335317596	8.77496704876355	4.68816730620825e-17	1.51103238561635e-15	28.0359800789503
MAF	-1.60241306848958	5.40452068338331	-8.77415888392852	4.71658335323329e-17	1.51694975053669e-15	28.0300526768245
GPM6A	-2.92319391783342	-0.655030696409067	-8.77359602826511	4.73647469687646e-17	1.5201060495252e-15	28.0259246890482
ABHD6	-1.10516877163278	3.62189098034902	-8.76984891357246	4.87103109347046e-17	1.55997097694073e-15	27.9984479132083
HLF	-2.7765614070356	1.91270515101842	-8.76804191901089	4.93726468136375e-17	1.57783263673074e-15	27.9852004702187
CKS2	1.69572634842358	5.21449500322217	8.76020788182523	5.2348771472937e-17	1.66588368965777e-15	27.9277890514967
IL17RB	1.80202681153731	4.14765929268584	8.7596943611525	5.25499437819933e-17	1.66876495159492e-15	27.9240269568338
BMP8A	1.83929383499304	1.47436710520581	8.75744046804255	5.34419980766095e-17	1.69352751888146e-15	27.9075165272548
HBA1	-3.08161150279009	-0.0464396825790922	-8.75421499688688	5.4744720412187e-17	1.73117266812878e-15	27.8838940381521
DDX11	1.26006592831344	4.61799159153305	8.74675286991876	5.78802866093566e-17	1.8264984167689e-15	27.8292661477902
USP2	-2.33189218843655	1.60278942714722	-8.74052995719934	6.06305884800158e-17	1.90306478080758e-15	27.7837344493746
SORCS1	-3.23282701477583	-0.676178092117465	-8.74040944592371	6.0685107369958e-17	1.90306478080758e-15	27.7828529127883
TIGD1	1.26215941618304	2.0300490982302	8.73267652834759	6.42868191500191e-17	2.01183066402259e-15	27.7263041829124
CA11	-1.55371235547908	2.29822273756176	-8.72381414001257	6.86753761545452e-17	2.14028796263463e-15	27.6615379731757
UBE2QL1	-2.46841823002536	0.159310414157851	-8.72288918425481	6.91501517434627e-17	2.15064100803792e-15	27.6547809986663
RFC4	1.06072883530359	4.05413768821046	8.70806802876119	7.72162427878493e-17	2.39656338726732e-15	27.5465765071803
FAXDC2	-2.16713776989765	3.6127820082534	-8.70729459726134	7.7661830404005e-17	2.40544363411501e-15	27.5409333880682
BMP1	1.13702580218826	5.45194954323502	8.70023183876062	8.18503580573518e-17	2.52480736387954e-15	27.4894178862533
ARHGAP39	1.42007850055816	4.21803764567106	8.69962406996517	8.22210701577345e-17	2.53106657603932e-15	27.4849861803176
SIDT2	-1.10255239572023	6.02748423988777	-8.69932265616074	8.24055352019258e-17	2.53157860078584e-15	27.4827884209725
MXI1	-1.18267294859034	5.00389466494711	-8.69659527964223	8.40934196202189e-17	2.578181182015e-15	27.4629041206981
SAT2	-1.06374928893771	4.3864320864293	-8.68916260263068	8.88689227580836e-17	2.71906456568546e-15	27.4087368870672
TMEM35A	-3.31721011043464	-0.272353781739754	-8.6860778024778	9.09288443364353e-17	2.77645888253196e-15	27.3862650632661
PODXL	1.22239522316568	6.53859424096019	8.68472403233116	9.18476982307206e-17	2.7988498588125e-15	27.3764049898009
NOX4	2.01346793254183	1.27940025507703	8.68201238181843	9.37159230374313e-17	2.84428769234731e-15	27.3566580761675
PIM1	-1.3657149302399	5.49821157288393	-8.67740317611466	9.69781685009576e-17	2.93150038811311e-15	27.3231023993364
CDH3	2.71227542238403	4.78670193721652	8.6676608390671	1.04247848949617e-16	3.13867176358489e-15	27.2522170372284
EPHX1	-1.28845409257303	6.25338279132785	-8.66373717469649	1.07325732957378e-16	3.22490309946034e-15	27.2236838538661
COX7A1	-1.76997869938987	2.30369740024306	-8.66049252393671	1.0993877226116e-16	3.29031039838757e-15	27.2000952133469
PRADC1	-1.12727633385996	3.45248226479613	-8.65837748524821	1.11675887704466e-16	3.33568136660232e-15	27.184722131862
AKR1C1	-3.00456599964449	3.84963994549052	-8.65788239471946	1.12086420918749e-16	3.34132721964114e-15	27.181123957174
SLC2A4	-2.91119142280302	1.71224673271763	-8.65726413720341	1.12601182843944e-16	3.35005175940444e-15	27.17663083904
ANKRD53	-1.68279547755119	-0.334474544668906	-8.65116415366553	1.17807125717711e-16	3.49803678016919e-15	27.1323117091675
BTD	-1.0653987594186	4.19521451036332	-8.64723206109594	1.21288442193434e-16	3.5943317525457e-15	27.1037546726574
HPGD	-3.02478656462852	5.1221567598386	-8.64569615666723	1.22675750960953e-16	3.62831574018629e-15	27.0926025088242
CLDN7	2.11887136961924	6.96783708083744	8.6427001920022	1.25427206841074e-16	3.7024344187686e-15	27.0708528069849
F2R	1.44036618890208	6.02752482063472	8.63287294116771	1.34888220449366e-16	3.96618697321295e-15	26.999546684559
EPHB2	2.63594442766738	5.72680461604799	8.62583835621656	1.42091033876111e-16	4.16984660503358e-15	26.9485383511267
PGM5	-3.52141269722258	3.56188850057685	-8.62554047913338	1.4240429273244e-16	4.17092495451674e-15	26.9463790532151
CELSR3	2.17775275117592	3.92096237574148	8.62046956242881	1.47843118161547e-16	4.31347310318912e-15	26.9096280876235
FEZF1	3.78793132874038	-0.183512317879962	8.61558904199855	1.53271683159172e-16	4.46322407099026e-15	26.8742710766844
HSPD1	1.1443277165792	8.25020827147983	8.60647222658239	1.63945866852226e-16	4.7465632545086e-15	26.8082611715692
PLOD3	1.26040568893114	6.90115465017062	8.60498672026709	1.65753490135745e-16	4.78970430116395e-15	26.7975099990903
RSPO2	-3.26440441221004	-0.341687222792868	-8.59162344690278	1.82926959927366e-16	5.2557528829417e-15	26.7008525729336
ZBTB16	-3.31749517755798	1.10282570145621	-8.5864854259003	1.89988689788196e-16	5.4379305441464e-15	26.6637165736324
COL5A2	1.76488286997594	7.28713989630209	8.58501511464486	1.92058673706461e-16	5.48676711020502e-15	26.6530924540548
COL4A1	1.50347705164919	8.84575090632298	8.58116703805955	1.97582424333222e-16	5.61268039292339e-15	26.6252931258635
CHTF18	1.35720245397597	3.9984295408727	8.57469952130635	2.07222516130632e-16	5.87545946111739e-15	26.5785898350191
TSC22D3	-1.80550013706534	6.1072273841062	-8.56889686320656	2.16266821712445e-16	6.10893022230435e-15	26.5367083805728
SMIM5	-2.16624355516899	1.31982803804508	-8.56722555221675	2.1894349828396e-16	6.17297893105654e-15	26.5246491148636
GRIK3	-3.26929651724521	-0.612546887324166	-8.56593174644928	2.21038068076993e-16	6.21399912405342e-15	26.5153148395377
XPO5	1.08972863124842	6.0441797913378	8.5658185137359	2.21222323628791e-16	6.21399912405342e-15	26.5144979586717
PARP14	1.18702272508301	6.88858907713656	8.5625113865848	2.26671324622444e-16	6.35522353272296e-15	26.4906430583916
ANGPT2	1.53961419146933	3.60409098838062	8.55524186338238	2.39120099805774e-16	6.67942145457461e-15	26.4382291348706
COL4A6	-3.48218149192067	1.58030522115755	-8.54920961661613	2.49961756892205e-16	6.96935885575234e-15	26.3947595307688
PGA5	-5.41948664857253	-1.61420908452127	-8.52927502562062	2.89366554572659e-16	8.03831511818414e-15	26.2512582369753
MSH5	1.72634855098001	2.2160987594361	8.50403120670321	3.48186447779326e-16	9.58402258814481e-15	26.0698722701704
TOM1L2	-1.18803354880187	5.74601102032648	-8.50059298603205	3.57063127791464e-16	9.80745096824247e-15	26.0451963819553
MAPK15	2.41947280335398	1.60165065555626	8.50038624849824	3.57603953363389e-16	9.80745096824247e-15	26.0437128616312
ZNF485	1.02431288506541	1.74071718966455	8.49668001874735	3.67438078018995e-16	1.00588674570572e-14	26.0171217295522
DUSP1	-1.88517445732305	7.34227160149578	-8.49497266653001	3.72057917402437e-16	1.01668870038014e-14	26.0048746886178
GIP	-3.18868270175214	-2.65650250877056	-8.4902205983192	3.85220982409823e-16	1.05075466522057e-14	25.9707965737745
MISP	2.55981132766928	7.34137452786976	8.48290364731621	4.06394593158172e-16	1.10451460237799e-14	25.9183511391091
SLC6A4	-2.67832647157219	-0.710758903226454	-8.47798548277164	4.2126946114121e-16	1.14288283306727e-14	25.8831171335505
VAV2	1.13140059689547	5.94345546806989	8.4744102530853	4.32419459196058e-16	1.16683633676446e-14	25.8575129450549
MINDY1	-1.1611418308809	4.70990205438735	-8.47286587090115	4.37325707515987e-16	1.17796803074485e-14	25.8464551069138
PDK4	-2.94474582568603	5.33904117583655	-8.47212056117806	4.39713091181226e-16	1.18228739168941e-14	25.8411191632042
ZNF195	1.01919643458861	4.55787308842996	8.46908429361002	4.49572840988485e-16	1.2066471055997e-14	25.8193848076699
ADH1B	-4.2805776240044	2.73222213873666	-8.4671448785112	4.55984873274987e-16	1.21951699086523e-14	25.8055048433434
DPP6	-3.60715959091779	-0.787780263546299	-8.46635418964542	4.58624904152435e-16	1.22440673526289e-14	25.79984669582
PRKDC	1.04694439378566	7.95453317152805	8.46594037381481	4.60012614494234e-16	1.22588726691394e-14	25.7968855884863
TSLP	-2.22339779531452	-0.677924396408716	-8.46546330745774	4.61617586586527e-16	1.22588726691394e-14	25.7934720102026
SGCA	-3.05547605384852	1.25720231826015	-8.4623164916649	4.72343908069104e-16	1.25216792782326e-14	25.7709588010985
TMEM120A	-1.01579129479022	4.85256144573421	-8.46075125295918	4.77770656956118e-16	1.26433203325019e-14	25.7597628208723
DHRS7	-1.15053846549627	5.34365840498884	-8.45161243869429	5.10708774257988e-16	1.34442079422469e-14	25.6944228131295
TYMS	1.41213081883761	4.93232066217456	8.45049013102714	5.14905566117113e-16	1.353107240298e-14	25.6864020289201
ENPP3	-2.56252056927374	-0.741941386118951	-8.44972028950378	5.17804039757211e-16	1.358357588817e-14	25.6809006418522
LIG1	1.1526581488626	4.99695604500441	8.4466578196742	5.29494961999952e-16	1.38421178627509e-14	25.6590193107116
NAP1L2	-2.73886611892797	-0.634383057373445	-8.44534508133441	5.3458589849484e-16	1.39510271503394e-14	25.6496415026171
TMC7	1.73859449756038	3.70174897155921	8.44387524239024	5.40343549347553e-16	1.40769293581321e-14	25.639142626293
ESCO2	1.79154637429525	3.63844564257502	8.44000786485551	5.55787454978566e-16	1.44543068463736e-14	25.6115245453688
CSE1L	1.03076187486438	7.08794809639225	8.43369919199313	5.81922466127006e-16	1.50819905138484e-14	25.5664914828087
SNRPN	-1.90240619483767	3.33305358096798	-8.43338785533751	5.83243250384273e-16	1.50902936342991e-14	25.5642696862265
CLEC5A	2.22227692704601	0.94694412693604	8.42629804974795	6.14135858352156e-16	1.5835256901511e-14	25.5136901641155
CCKBR	-3.76345447577239	-1.32844567508139	-8.42194115156316	6.33917356581868e-16	1.63174221957012e-14	25.4826223332489
CDT1	1.81448524818068	4.64548894915089	8.41867573832645	6.49155101394694e-16	1.66811849223809e-14	25.4593449704029
PKNOX2	-2.27688560533084	0.566021600703752	-8.39989274898519	7.4410369232112e-16	1.90238306694437e-14	25.3255743341121
ONECUT2	3.22448225213326	5.18931965627081	8.39793607574372	7.54751804947347e-16	1.92634115496206e-14	25.3116511728131
FABP4	-3.27386393617405	0.56504241042109	-8.39493794940013	7.71360445579299e-16	1.96540556775644e-14	25.290321735969
CCDC107	-1.37305350288113	2.91640746995962	-8.3905203371823	7.96493216819318e-16	2.02602085708307e-14	25.2589034761184
ACADM	-1.05777163877067	5.23375764680254	-8.38645095284291	8.20360503638436e-16	2.0832184910576e-14	25.229972125337
MPC1	-1.10348817182118	5.02378237139978	-8.3850956671812	8.28465293958095e-16	2.10026394858217e-14	25.2203388937238
PPP1R3C	-2.82950308333757	1.93777981387273	-8.37520559593203	8.90055209590582e-16	2.24133435416767e-14	25.1500744716679
CASQ2	-3.61275337012153	0.680324008496943	-8.37452342597486	8.94466530004985e-16	2.24868885643253e-14	25.1452301202249
NCAPD3	1.05395357539628	5.38504258726285	8.36624852989296	9.49729797879218e-16	2.38364796525959e-14	25.0864890450047
KNSTRN	1.13894872366021	4.04537505981048	8.36328581128529	9.70325940801733e-16	2.43129509818162e-14	25.0654675223399
TRPM2	1.65860892851694	3.74840122289308	8.36221644347867	9.77867898700925e-16	2.44612925107873e-14	25.057881274122
FAM83H	1.83201121159625	7.72807845548613	8.35536122726997	1.02761147705923e-15	2.55783688448208e-14	25.0092656449482
CDKN3	1.60210095158059	3.66178167152647	8.3524875777175	1.04920033884246e-15	2.60630412689457e-14	24.9888947472303
ID4	-1.95136236208257	3.31556888027027	-8.34820658346254	1.08219638077241e-15	2.68043517365698e-14	24.9585565549077
PKHD1L1	-2.48550266194657	-0.453060874872576	-8.3401328860931	1.1472412270937e-15	2.83688306057072e-14	24.9013704464522
FNDC5	-2.42601413909502	0.284614515220425	-8.33642049806275	1.17843264597242e-15	2.90924354040066e-14	24.8750886735269
RCC1	1.281322697175	5.39971367547399	8.33601204821711	1.18191521846137e-15	2.91307339138419e-14	24.8721975664701
DMBX1	3.12436101282746	-0.621470825155305	8.33214127645069	1.21542789244075e-15	2.99078537187215e-14	24.8448042768116
CLDN4	2.40906185083842	8.14869635416495	8.32986669522252	1.2355573762358e-15	3.03536603634216e-14	24.8287113572941
PAQR4	1.53917403411526	4.50643194175054	8.31983779293127	1.32831315728793e-15	3.25793100236278e-14	24.7577928077666
MMRN1	-2.79717787918017	2.16036813271772	-8.31802790665943	1.3457709827802e-15	3.29539115328841e-14	24.7450007879953
KLF9	-1.66916471607847	5.71176260861563	-8.31005984770728	1.42536610671538e-15	3.47900038085677e-14	24.6887071139128
PLXNA1	1.06045045063958	6.58670086435068	8.30852147905436	1.44126081877897e-15	3.5121127932895e-14	24.6778430686715
ALDOC	-1.64023791478354	3.88204738382377	-8.30712271832942	1.45586509777762e-15	3.5419788927222e-14	24.6679661794035
GADD45B	-1.60850253060396	4.80131596952949	-8.29772274829653	1.55787591176464e-15	3.78405801176455e-14	24.6016219580473
DSN1	1.01300593072839	4.33165711522653	8.29324586673808	1.6089132854889e-15	3.90174405117597e-14	24.570043219508
IBSP	3.17409497830814	-1.34809816340604	8.29128344412764	1.63180308713601e-15	3.95090172814761e-14	24.5562046208328
TONSL	1.38429716603942	5.1635657874851	8.28953212133387	1.65250226201373e-15	3.99460642952166e-14	24.5438566167872
FCGR1A	1.9747344622741	1.44955297740911	8.2831634827438	1.72998593240963e-15	4.1752172487147e-14	24.4989690386328
SCUBE2	-2.36490991494021	1.8094308137668	-8.28232053022488	1.7405071664262e-15	4.19389937673687e-14	24.4930295577392
CDCA7	1.92364965795284	5.53754706721305	8.27760400135265	1.80055371091801e-15	4.33166701363434e-14	24.4598046069957
KLF15	-2.8641623048301	1.1616284603055	-8.27329584628098	1.85718821186246e-15	4.46080047575372e-14	24.4294681400944
SMC2	1.05481598539355	5.36265875672279	8.27127871553717	1.88430692935292e-15	4.51156916227928e-14	24.4152680938687
KIF24	1.26201545576373	3.24593637278184	8.26751390157101	1.93597301763302e-15	4.62792662408501e-14	24.3887714219104
ZFP36	-1.52709792182951	8.17006024900255	-8.26283059916328	2.00220188091941e-15	4.77867297021967e-14	24.3558224218611
RHPN1	1.61155917719024	3.71801042928225	8.26063896895982	2.03395919890423e-15	4.84532613545909e-14	24.3404079437171
SMPD1	-1.02914434200249	4.79852674748662	-8.26046145261751	2.03655314895324e-15	4.84532613545909e-14	24.3391595384534
RGMB	-1.47488459378099	4.14006490128036	-8.2557735496687	2.10625084342077e-15	5.00325790900139e-14	24.3061981993075
OIP5	1.44318411445833	1.95453714986247	8.25112542599861	2.17768368745446e-15	5.1567002734008e-14	24.2735297028503
DISP1	-1.09412010328946	3.27135812693962	-8.24976682748126	2.19901134038519e-15	5.19904185867872e-14	24.2639835126674
ATOH8	-2.25165347264299	1.56132870144304	-8.23914594059284	2.37301231695366e-15	5.59289340452016e-14	24.1893944623085
MYO1B	1.14719161117559	6.08032684208351	8.23708387469189	2.4083393981041e-15	5.65847219330253e-14	24.174920790136
PLCXD3	-3.26394786237282	-0.211432313521093	-8.2323657689193	2.49113654922123e-15	5.84390415372521e-14	24.1418140488537
PHYHD1	-2.24795144446363	1.94556641430315	-8.22700114255905	2.58870115662104e-15	6.0445771279368e-14	24.1041871364308
GPER1	-2.53578252599606	1.19297518207407	-8.22103576651481	2.7016300835794e-15	6.27910449625757e-14	24.06236718015
EFS	-1.99847711489301	2.24306061489413	-8.21329759937345	2.85539990033841e-15	6.61610631285785e-14	24.0081514302854
LAMP3	1.98212374096237	3.7361521409988	8.21306109979541	2.86023327538235e-15	6.61714090887537e-14	24.006495022688
EIF4E3	-1.35067529491046	4.69043490132876	-8.20632376035504	3.00137319917157e-15	6.92243323185075e-14	23.9593220197114
TMEM252	-3.02671271428549	-1.47499187732896	-8.20405559562888	3.05042033435605e-15	7.01410675661991e-14	23.9434471768161
GPR155	-1.92522012449531	3.96444646121956	-8.2034835045867	3.06291588611687e-15	7.03211921250943e-14	23.9394436175532
CPXM1	2.15464479803799	3.36207718743376	8.19864351156037	3.17067488103565e-15	7.25742942420967e-14	23.905580774448
ITGAX	1.7065793816242	4.23236039252545	8.19820652333376	3.18058654874242e-15	7.26908598503495e-14	23.9025241048452
PASK	1.05353223895131	3.79649498691073	8.19721273341378	3.2032416058424e-15	7.30978765242462e-14	23.8955731215238
ANGPTL1	-3.36319341369914	1.46348875337443	-8.19572687931087	3.23741183588276e-15	7.37660424961565e-14	23.8851815592053
JAM2	-2.07362600651567	3.45640865349006	-8.19168167479968	3.33227546093417e-15	7.5813036278629e-14	23.8568975921796
CIT	1.09084688146652	4.82410930391429	8.18605998584635	3.46868559775768e-15	7.87976710189409e-14	23.8176074791684
MARVELD3	1.8254389229972	4.24525740091188	8.18537286870685	3.48573240084417e-15	7.9065845916291e-14	23.8128065258503
GRM8	2.08232803602097	-0.665585076801301	8.17986263821753	3.62546418275801e-15	8.19887582199728e-14	23.7743164531193
C2orf15	1.32658451272055	1.54099596016782	8.17772005311156	3.68127929366307e-15	8.31263725533139e-14	23.7593550759846
HOXC6	2.50822801098053	1.71253483547065	8.1692285087441	3.9109614102463e-15	8.80491670330675e-14	23.7000874118351
CHDH	1.59928098741895	5.08787194502299	8.1684825508931	3.93180227502839e-15	8.83864463733654e-14	23.6948830260954
ZDHHC23	1.23942056876568	3.82576761980034	8.1671701092985	3.9687365029795e-15	8.89515919924855e-14	23.6857272335387
PGA4	-3.11784039686708	-3.56262401303904	-8.16670520691801	3.98190166391822e-15	8.91142502945734e-14	23.6824842566909
PDE2A	-1.90502581981577	2.76949667548396	-8.16342292224763	4.07608561927857e-15	9.09521826644939e-14	23.6595920915694
ADIPOQ	-3.56704193074553	-2.49990526196598	-8.16238939119837	4.10619559699924e-15	9.13537675296999e-14	23.6523851362778
SLC7A8	-1.76039786658903	5.30986311011925	-8.15231493229706	4.41145233815876e-15	9.80005111469613e-14	23.582168834992
AHNAK	-1.4528347280681	9.44389771808606	-8.15157006729375	4.43489197239739e-15	9.83763389877091e-14	23.5769797949211
RCAN2	-2.02115656838355	4.10049781028573	-8.14554146764419	4.62918579128393e-15	1.02385100404292e-13	23.5349945861402
DNASE1L3	-2.69438584969777	0.819040023609161	-8.14503650367358	4.64583676815968e-15	1.02602930909108e-13	23.53147885868
RAB3IP	1.22709340620729	5.0426133124242	8.13890542641713	4.85278944778742e-15	1.06860548949526e-13	23.4888047487285
CD36	-2.12107757437052	3.55399370806865	-8.13700151988143	4.91888950466729e-15	1.08158205959769e-13	23.4755576954966
ZNF536	-2.59975886602051	-0.669372136789917	-8.13518154485012	4.98290691781969e-15	1.09406358003482e-13	23.4628967057917
SSBP2	-1.80806370167663	3.52961981348773	-8.13317480157485	5.05444835897757e-15	1.10756396744575e-13	23.4489387888445
FGFR4	2.31598367718848	5.6298536034847	8.13304586251107	5.0590796444585e-15	1.10756396744575e-13	23.4480420369312
TBC1D30	1.49730546509816	3.62991309024787	8.12022029946401	5.54133116488512e-15	1.20469029731172e-13	23.3588932678873
IL11RA	-1.25450549466104	1.87663822664844	-8.12018646640451	5.54266153761824e-15	1.20469029731172e-13	23.3586582327164
HNF1B	2.65920448075997	4.43097952286934	8.11928858997797	5.57808308311243e-15	1.21064467950601e-13	23.352421024856
CCDC14	1.07487550179041	4.99060457666559	8.11644642468193	5.69168844395628e-15	1.23352627138846e-13	23.33268085122
PTH1R	-1.99366247148414	-0.478528097406929	-8.11375359462682	5.80143224223611e-15	1.25381803625096e-13	23.3139824721075
SLC22A17	-2.0953354979703	2.93608645930422	-8.11374119492814	5.80194238466702e-15	1.25381803625096e-13	23.3138963818484
C3orf18	-1.55146415375356	1.48262290709959	-8.11348703381582	5.81240872815108e-15	1.25428287919071e-13	23.3121317795204
APOBEC2	-2.41912706264998	-0.426356093114858	-8.10917034707431	5.99304518018974e-15	1.29141562139974e-13	23.282167754319
RBPMS2	-2.82490769542079	2.92135577581638	-8.10780443984988	6.05134982733539e-15	1.30211926955103e-13	23.2726887829242
MAPK3	-1.06517729589191	6.9740141399413	-8.1069922058759	6.08628588470433e-15	1.30777117214929e-13	23.2670526772112
ZGRF1	1.1791712061742	2.52839460344575	8.09541921170375	6.60625851418191e-15	1.40945973731146e-13	23.1867916874225
ZNF239	1.30055439674251	2.46932817391795	8.07636206269619	7.55972425981436e-15	1.60833400190465e-13	23.0548069120004
TRARG1	-2.85256746369122	-2.61051246290491	-8.07252366446919	7.76760735783034e-15	1.65023365331708e-13	23.0282503620813
FEN1	1.07232664959932	4.99336149442071	8.07115997444464	7.84281443336311e-15	1.66386797345779e-13	23.0188176586036
XKR4	-2.80881706293979	-0.744016847919899	-8.07008007030238	7.90288073561082e-15	1.67425636258362e-13	23.0113487316179
TRIM15	2.66237472485848	3.50316427348817	8.06948600487604	7.93611728423942e-15	1.67893959488734e-13	23.0072403126066
RHEBL1	1.3932621903909	-0.0174177142087362	8.06396003492775	8.25197304594683e-15	1.74331598634541e-13	22.9690344598517
CDC25A	1.58920059652719	3.08128002343311	8.06199885435902	8.3670305368181e-15	1.76515088975335e-13	22.9554796572383
RAB30	-1.23963485491366	4.17725989188158	-8.06040527579291	8.46168747586812e-15	1.78262700958093e-13	22.9444673112185
SCN7A	-3.51996363340271	0.40785310469803	-8.05991550188227	8.49099147844317e-15	1.78630565496286e-13	22.9410830691392
E2F8	1.75570707326384	3.88811528623807	8.05905697260622	8.54260079278389e-15	1.79376495015717e-13	22.9351511584236
CSRP1	-1.75991537820538	8.09670056493719	-8.05893046073123	8.55023202839437e-15	1.79376495015717e-13	22.9342770776073
CHEK2	1.0903354278009	3.3155703388776	8.05719282880764	8.65573041999381e-15	1.8133755229887e-13	22.9222726421144
FNDC1	3.13825914520577	4.81374582179381	8.04496030136939	9.43568860481421e-15	1.9713009268008e-13	22.8378172148186
AJUBA	1.54157138793762	4.4384012319705	8.03341559798002	1.02352892510685e-14	2.13244617490493e-13	22.7581959005592
MT1A	-2.81911179556746	-0.457455139531697	-8.03032338827921	1.04605902717504e-14	2.17338214406451e-13	22.7368836737224
TMEM25	-1.86552130340213	3.18072334223676	-8.02337616855869	1.09847890222317e-14	2.27602414301296e-13	22.6890235270164
KRT18	1.94414246421673	9.3199871820927	8.02131377835701	1.11453405581044e-14	2.30296324628009e-13	22.6748212831426
HSPA2	-1.93841538628213	3.59694680432344	-8.02033911142886	1.12220200219572e-14	2.3156354310698e-13	22.6681103532554
CALCOCO1	-1.03649959459144	5.81641288295598	-8.01705711488602	1.14840738178348e-14	2.3664722604948e-13	22.6455169870458
DNAJC22	1.90142782408934	4.47934568805159	8.014647175469	1.16803367750802e-14	2.40363164959495e-13	22.6289311635376
GPD1L	-1.08615785141738	5.38786039732964	-8.00865405591588	1.21828874675714e-14	2.50022686477343e-13	22.5877006714647
HNF4A	2.6354242343359	6.62013987312884	8.00466223256725	1.25294076060055e-14	2.56784761316558e-13	22.560250803986
RPS6KA6	-2.76898695702493	-0.115283748449758	-8.00105698652184	1.28507247096718e-14	2.62656275773293e-13	22.5354677914767
RDM1	1.74238336264914	0.0277949458976088	7.99715245964287	1.32078973454639e-14	2.69226923728348e-13	22.5086366309786
INSYN1	-2.35629796441301	0.676800524906359	-7.99683268148249	1.32375801687217e-14	2.69467826268554e-13	22.5064395985914
LMNB2	1.07403433070164	6.59749669407647	7.99662951665647	1.32564727837184e-14	2.69488727047989e-13	22.5050437900392
TNFAIP8L3	-1.98111213799252	1.161833210055	-7.9955092561166	1.33611267606981e-14	2.71250654183539e-13	22.4973476982168
CENPN	1.07053356982967	3.9622065680193	7.99257170629825	1.3639441101062e-14	2.757873050515e-13	22.4771707121396
NTN1	-2.49732397519644	4.17427203806406	-7.99225253295259	1.36700234225867e-14	2.76035653689823e-13	22.4749787486166
PCOLCE2	-2.81514300155665	-0.0113438287459363	-7.99032286157176	1.38563668121786e-14	2.79424381009227e-13	22.4617278413448
SRPX	-2.29152618675182	2.70519819909188	-7.98884058401343	1.40012079550203e-14	2.81968252060783e-13	22.4515507344028
PDZRN4	-3.44995122011619	0.0233147855679558	-7.97889448598254	1.50125206538757e-14	3.01529775689827e-13	22.3832977873219
INAFM2	-1.45961905083171	2.62517512373853	-7.97518800130588	1.5407562219971e-14	3.09052750699525e-13	22.3578786721662
MTUS2	-2.46571425192517	-1.04034431292626	-7.97036540068126	1.59369614640542e-14	3.18823775495747e-13	22.3248181008954
INA	-2.52286679623139	-1.06583727732094	-7.96740785019348	1.62704689579083e-14	3.25064574517998e-13	22.304550292617
SOX15	-2.28740888671859	0.711997592763103	-7.96075307865038	1.70462986479417e-14	3.3921684538991e-13	22.2589658356126
DARS2	1.0682733435963	5.38407142550008	7.9528970395063	1.80092902018663e-14	3.56967323791e-13	22.2051885832434
OSGIN1	-1.58407775165914	2.56786968147666	-7.948133702585	1.86191333088032e-14	3.68570875104971e-13	22.1726007945302
ASAH2	-2.17299867559357	0.673965497013403	-7.93879004595345	1.98752132862077e-14	3.92405389017221e-13	22.10871871592
CDH19	-3.47869061687169	-0.216644185775392	-7.93340336585255	2.06369943433852e-14	4.05851920046443e-13	22.0719152192703
TMOD1	-2.5891033172972	1.90744117799369	-7.92580731056042	2.1760434878387e-14	4.26832769448101e-13	22.0200476053894
MAP3K21	1.55248330154507	4.58096614789841	7.92532135618096	2.18343269168636e-14	4.2772595742074e-13	22.0167306334792
CTSG	-2.94670163599866	-1.04457968645427	-7.92236444023039	2.22893115355291e-14	4.36072600780701e-13	21.9965508605257
LDB3	-3.07548069242275	1.5132918952063	-7.91982648797276	2.26872852852476e-14	4.43283693319526e-13	21.9792347410143
KCNMB1	-2.65174192322025	3.47101543971939	-7.91816594459795	2.29514614969168e-14	4.47865259016162e-13	21.967907265523
PBXIP1	-1.1348575101338	6.46551432202074	-7.90970162283797	2.43459751628741e-14	4.73851212073282e-13	21.9101945104706
ADAMTS1	-1.84176158573815	5.32254718002943	-7.90682774643809	2.48382171285649e-14	4.82707653105348e-13	21.8906096771317
FCGR3A	2.16838005578295	4.77879638257693	7.90667292463773	2.48650123616319e-14	4.82707653105348e-13	21.8895547487006
CXCL1	2.8924770738657	4.95974527842267	7.89912318502418	2.62068668486429e-14	5.08103315610449e-13	21.8381305173874
FAM117A	-1.41814535590136	4.08011985463916	-7.89568353941162	2.68416785361957e-14	5.19743105314474e-13	21.8147136825806
PDZD4	-2.61777753267498	0.988863347132721	-7.89512474776937	2.69462311491282e-14	5.21098654683909e-13	21.8109101792854
TNXB	-2.61136247045901	4.73737336817202	-7.88840887143607	2.82346952748655e-14	5.43923554950283e-13	21.7652129520244
IGF2BP2	1.79743075363509	5.52239311227096	7.87899837468748	3.01430140102647e-14	5.79206653924627e-13	21.7012285606951
HNF1A	2.20627353417162	3.9126945814144	7.87271392431473	3.14877480116636e-14	6.03508501916053e-13	21.6585301866029
NRG2	-2.3503204208734	-0.438287551290093	-7.86933097106324	3.22359677062618e-14	6.16283063220853e-13	21.6355557835224
TLE4	-1.28058235579738	4.42757737404134	-7.86872386002928	3.23720897092247e-14	6.18102026802463e-13	21.631433522415
NAALADL1	-1.94838449189498	1.79586146114111	-7.86353635398581	3.35585690916822e-14	6.3913820224613e-13	21.5962200806053
GLUL	-1.15168571097285	8.25841016111404	-7.86137580181961	3.40652962194729e-14	6.47970905642533e-13	21.581559015829
TOMM34	1.03043875805495	5.6830102522503	7.8600487911049	3.43802639251867e-14	6.53138414417527e-13	21.572555660804
RERGL	-2.57460562133288	-0.791947246232533	-7.85909141899532	3.46092806396637e-14	6.5594671970642e-13	21.566060882627
SMC4	1.09316018521209	6.19176009284771	7.85906733357771	3.4615061580901e-14	6.5594671970642e-13	21.5658974955151
SPP1	3.13740291441897	5.68267091164991	7.85821683214428	3.48198096722673e-14	6.58998756708256e-13	21.5601282250721
TRIM10	2.06863556505402	0.765704395670984	7.85248406339075	3.62314322798117e-14	6.83998653953291e-13	21.5212526815336
DNAJB5	-2.04703557764447	3.46319242559204	-7.85206235634263	3.63374748728564e-14	6.85143088727707e-13	21.5183937894828
PLIN4	-3.60218737373017	2.47652053866506	-7.84994248590028	3.68751961223476e-14	6.93547953004353e-13	21.5040241951871
CLDN5	-1.92823602656649	3.62461181818125	-7.84826007582823	3.73075354317465e-14	7.00805559716644e-13	21.4926219687173
TRAIP	1.17493067798373	2.25240676856934	7.84800207164236	3.73742773109237e-14	7.01186068355687e-13	21.4908735515894
PLIN1	-2.68431143828851	-0.551787428074509	-7.84645798846273	3.77761789719874e-14	7.06866547613498e-13	21.4804106462176
CEMIP2	1.18344038663076	6.78119687461476	7.84409513979297	3.83994650015318e-14	7.15967280696051e-13	21.4644026145127
DNMT3B	1.77752361166078	2.63800689315766	7.84153614386785	3.90859430854799e-14	7.27867117902938e-13	21.44706971068
APLN	2.29222004722625	2.35254980408862	7.83784032678601	4.00988141380965e-14	7.45808276768247e-13	21.4220441008488
SPOCD1	1.77943553406739	1.24511442813053	7.82976527949017	4.24028511555992e-14	7.85755045247e-13	21.3673955005938
ZBTB4	-1.04848551826773	6.48764998848269	-7.82920476956133	4.25675441985154e-14	7.87839063423812e-13	21.3636037403621
OTOP3	-3.6717729462676	-1.64948250940697	-7.82383033709132	4.4179092653042e-14	8.15663933388599e-13	21.3272567194689
ACACB	-1.61703563209703	4.64241388732891	-7.8205836248997	4.51816534239682e-14	8.33154107881584e-13	21.3053082818327
LIPG	2.03683157943037	4.36533356159589	7.82015643508269	4.53152268798599e-14	8.34596925831266e-13	21.3024208915225
NSG2	-2.73931966451453	-1.96966556369779	-7.81587985118985	4.66740911339963e-14	8.58188187414353e-13	21.2735217295059
LBX2	1.57369744043628	0.528754641094115	7.81576874739599	4.67099245470156e-14	8.58188187414353e-13	21.2727710972327
SLC52A2	1.14119832884066	6.0343853164232	7.81500069209385	4.69583828809307e-14	8.6170346396102e-13	21.267582226943
SLC9A9	-1.71090594786395	2.36627921567131	-7.81422625753539	4.72102252746276e-14	8.65272221193781e-13	21.2623506402565
GYPC	-1.76996322378961	4.12828532497742	-7.81382007164049	4.73428473766594e-14	8.66649890569818e-13	21.2596068599617
CYP4B1	-2.99012229545288	-0.504009475017989	-7.80250980664337	5.11870355714765e-14	9.34752112058294e-13	21.1832484521749
CHADL	-1.64217497311991	1.05261092823522	-7.79995873096183	5.20957987706137e-14	9.50197132594845e-13	21.1660367953068
PLEKHG4	1.93902131423333	4.00478624500189	7.79770360645428	5.29123816468725e-14	9.6276280429605e-13	21.1508253308708
AFF3	-2.58054158800083	1.64798790993863	-7.79700361864887	5.31684071638896e-14	9.66255727301338e-13	21.1461043723666
KRT80	3.02297065713725	3.64370620531192	7.79306775549779	5.46309022460971e-14	9.91639626329878e-13	21.119565388658
KCNB1	-3.33778394829856	0.0597668075223576	-7.78259965593508	5.87166486470397e-14	1.06196873883926e-12	21.0490286474027
ADAMTS18	2.20217907965148	-0.627780679223445	7.77922152509994	6.00984106014092e-14	1.08565799462474e-12	21.0262809013775
TMEM63A	1.07045813845713	7.07372185612743	7.77416267447391	6.22278481401259e-14	1.11974574780337e-12	20.992229146845
MND1	1.43381259204885	1.76205201963767	7.77403549360684	6.22823311062731e-14	1.11974574780337e-12	20.9913732878247
JUND	-1.06282635524735	8.08369930185124	-7.77244249391594	6.29687555902273e-14	1.12939442250058e-12	20.9806541322563
SCUBE1	-2.31515351509681	2.29158961343359	-7.77045160913041	6.38371307206937e-14	1.14287993931351e-12	20.9672599289657
CDKN1A	-1.33941036253221	6.69096192298549	-7.76844260892289	6.47253832464423e-14	1.15540553951401e-12	20.9537464247983
NEGR1	-2.43403908127692	2.99095118353743	-7.76814055755682	6.48599815611517e-14	1.15643967123926e-12	20.9517149054145
NEXMIF	-2.72344146970068	-0.761250099534746	-7.75937116332072	6.88904506691127e-14	1.22057589462737e-12	20.8927597376141
CST4	2.68469307165782	-1.77084669514079	7.75926097970425	6.89426320752132e-14	1.22057589462737e-12	20.8920193054794
BCHE	-2.9658633438687	0.0225761860416036	-7.75867690707333	6.92198925688171e-14	1.22404790094729e-12	20.8880944768957
SMIM10L2B	-1.75171486950501	-0.408755175176074	-7.75653734123145	7.02449773467648e-14	1.23926928455977e-12	20.8737189756551
HBA2	-2.51066060460051	2.68697498749454	-7.75404215558614	7.14593725504443e-14	1.25922099947535e-12	20.8569578173148
FOXP3	1.68339655931217	2.45813592925825	7.74912828074897	7.39118097061243e-14	1.29940062658179e-12	20.8239610486345
MYB	2.21566070434728	4.08505064777904	7.74839382185588	7.42854300460339e-14	1.3044486924498e-12	20.8190304748746
BDH2	-1.15080371339685	3.77176758089991	-7.74789597920703	7.45397422849776e-14	1.30739241003093e-12	20.8156885517813
MYL9	-2.56022101757537	7.99367557815679	-7.74771822401342	7.46307526511046e-14	1.30746837745559e-12	20.8144953535319
LMOD1	-3.11669659176236	4.94170282907117	-7.7410028231589	7.81505124210743e-14	1.35965666592789e-12	20.7694324786378
FAM110D	-1.61722400703084	0.702060637776281	-7.73190815105298	8.31796460067574e-14	1.44382253206666e-12	20.7084500345549
HELB	1.02441483432191	3.96178030060828	7.73109204086425	8.36462449629016e-14	1.45025282646024e-12	20.7029803790015
KIT	-2.15636715906698	3.27644695779284	-7.72462232811718	8.7437732925209e-14	1.51077979775928e-12	20.6596348667789
MET	1.66144711589929	6.61842122075822	7.72420774938841	8.76863900701605e-14	1.51334268629096e-12	20.6568582086703
ZNF761	1.13704625306926	4.14489788285137	7.72217244660482	8.89172843799716e-14	1.53283236295713e-12	20.6432282909014
PCNA	1.15839291020351	6.90241938487708	7.71714244017633	9.20328840789132e-14	1.58473062037252e-12	20.609555038604
BEND5	-2.22880439786409	-0.0280043454516651	-7.70031682551924	1.03258006973861e-13	1.77194968964018e-12	20.4970349943365
RTEL1-TNFRSF6B	1.41649896292273	2.26077123856026	7.69719159007368	1.05486940118214e-13	1.80814205084448e-12	20.4761553451204
NR6A1	1.46675224995622	2.41688720689074	7.69457968067556	1.07386120754961e-13	1.8369352327852e-12	20.4587100611093
SPINK7	-3.34349675354772	-2.55426094270084	-7.69438084253919	1.07532074419871e-13	1.8369352327852e-12	20.4573821758516
DHRS1	-1.00063709307835	4.08090316560093	-7.69391292697477	1.07876312142629e-13	1.83865117780726e-12	20.454257432581
RMI2	1.29602261243727	3.72128041973438	7.69195659885538	1.09327361354641e-13	1.859181419023e-12	20.4411945934056
RELT	1.07914826229476	3.03710816967089	7.686167614449	1.13734889179476e-13	1.92978297905874e-12	20.4025547519735
PLAU	1.65298557856388	5.6353530156691	7.67548515943309	1.22333050929187e-13	2.07101205411431e-12	20.3313093070596
NDRG4	-1.72264363436059	1.96476440708209	-7.67295535039881	1.24461357239743e-13	2.1023237543161e-12	20.3144478502949
TMEM220	-1.5915489706037	2.3650224100547	-7.67190369419979	1.25356815051372e-13	2.11508075865202e-12	20.3074396657656
DGKG	-2.10212279062062	1.79636877839756	-7.66931883369679	1.27584848007401e-13	2.1502679858588e-12	20.2902173301579
LAMC2	2.078082867891	6.9547992735688	7.66555667983102	1.30897610627827e-13	2.19873002083535e-12	20.2651586974908
HKDC1	2.83464291263647	4.3365506906969	7.66272745569535	1.33444634492784e-13	2.23901987395902e-12	20.2463200901155
SLC29A2	1.33260692816324	4.81226975855837	7.66222423029396	1.33902758297118e-13	2.2442102290597e-12	20.2429698688206
TRIM50	-2.92427940169691	-1.96849446117809	-7.6585062601639	1.37335911850249e-13	2.29919522125323e-12	20.218222587591
FRMD5	1.77736886088559	2.47851421778688	7.65439261446716	1.412356443721e-13	2.36186082007623e-12	20.1908520943659
GPAT3	-1.81852275903641	2.65057561315356	-7.64771217831	1.47802614884382e-13	2.46894201873314e-12	20.1464266546295
CNTFR	-3.4702068908088	0.222355006475971	-7.64439999087608	1.51169302721742e-13	2.52238690514907e-12	20.1244110928315
CCDC138	1.0412137370763	2.58237087971487	7.64410291349663	1.51474938443977e-13	2.52469389114801e-12	20.1224368171048
PRKAR2B	-1.95347021534356	3.32495302547558	-7.63590804442183	1.60150375877131e-13	2.66047166269895e-12	20.0679991160269
CD3EAP	1.06630932799494	2.38954063256605	7.6330996290448	1.63234787033969e-13	2.70872775315775e-12	20.0493531427802
DMRTA1	-2.91042592638599	-0.412913265423465	-7.62188661520468	1.76144455756145e-13	2.9197395281601e-12	19.9749575160325
FCER1A	-2.7431658425373	-0.430691885175428	-7.6214237135817	1.76698504102678e-13	2.92570827210186e-12	19.9718880363848
AKR1B15	-3.05428854308881	-1.35744593368082	-7.61826684044434	1.80523067351401e-13	2.98575652185146e-12	19.9509586777473
BOP1	1.08291236145272	5.98918385142702	7.61183383141952	1.88571093066933e-13	3.11545056716497e-12	19.9083293864692
ELANE	-1.95290664220506	-2.53049285614295	-7.61028561287387	1.90560212649412e-13	3.14143196459424e-12	19.8980739158207
MELTF	2.13938300576006	4.45553419514997	7.60594932218708	1.9624217466601e-13	3.23156873653068e-12	19.869358452984
GFRA1	-3.24922501718632	2.61149933719915	-7.60267614016941	2.0064144955333e-13	3.29681440638609e-12	19.8476911589066
B3GALT4	-1.16974904979059	3.17331103600006	-7.60033319585802	2.03850024680111e-13	3.34589093827507e-12	19.8321860018979
EPM2A	-1.32488288063689	2.2197370491093	-7.59689126393175	2.08655577480071e-13	3.41467748216271e-12	19.8094144584091
PLPP3	-1.03020643744109	5.77748079826126	-7.59645409981856	2.09273875895071e-13	3.4184301873891e-12	19.8065227699565
LIMS2	-2.08839907415183	4.45059282466025	-7.59636321484294	2.09402644732665e-13	3.4184301873891e-12	19.8059216131561
IGSF11	-2.45326225832809	-0.924380356180534	-7.59228169922001	2.15266711097545e-13	3.51036007588689e-12	19.7789300771906
PPP1R14A	-2.2383359749957	3.09819867438456	-7.58545167685268	2.25443891004235e-13	3.67234951609922e-12	19.7337867115185
CDH22	-2.61899874379861	-2.01816444755116	-7.58389097174099	2.27835214625145e-13	3.70729922050236e-12	19.7234754381359
ALDH3A2	-1.00925303796785	6.2480396684411	-7.58030178995887	2.33429880930838e-13	3.79015750695453e-12	19.6997684643196
IL11	2.89588109554199	0.929313870447576	7.57625905818382	2.3989382903172e-13	3.89092313668221e-12	19.6730758377918
SLC25A23	-1.13012906750726	6.51773365886365	-7.57282077415092	2.45529948518553e-13	3.97805987481617e-12	19.6503825734485
RADIL	-2.00398591423228	0.0883750708095398	-7.56938454426592	2.51293086912194e-13	4.06706536800809e-12	19.6277106051484
ACOX2	-1.98047584159003	2.17919433775669	-7.56676745942128	2.55771654365378e-13	4.13511214838946e-12	19.6104484813026
CYBRD1	-1.91497191091577	6.2089998834098	-7.55615995081266	2.74744012726039e-13	4.42288013656304e-12	19.5405280318127
CHIA	-2.89510091226817	-3.34179246412852	-7.5532781658772	2.80133656362074e-13	4.50003841593773e-12	19.5215452132306
BEX4	-1.82312468977122	3.09486484955748	-7.55284551056133	2.80951775871799e-13	4.50837934813852e-12	19.5186957081353
DIRAS1	-2.58972102551107	0.208491071755944	-7.5392544673059	3.07885684377684e-13	4.93009306067196e-12	19.4292465317419
IFI30	1.25668601958867	0.881251477531945	7.5300480739399	3.27560410678016e-13	5.22296113601184e-12	19.3687238351073
CBX2	2.11724876092952	2.82976109216209	7.52855922053439	3.30856548744698e-13	5.26994739309929e-12	19.3589413736261
IGF2BP3	3.16214717899825	2.33407209377033	7.52304735075364	3.43346179163547e-13	5.45161449105573e-12	19.3227385211419
ARL4D	-2.25273590431553	1.10670187750202	-7.52093207643826	3.48261701669412e-13	5.51804570166114e-12	19.3088503703657
ASB2	-2.55710100706777	2.72769160136687	-7.50865218371493	3.78198794228685e-13	5.97356085041412e-12	19.2282831498992
CDC25B	1.29531274223626	6.63510184115303	7.5079143356127	3.80076247392153e-13	5.99693526743016e-12	19.223445365153
CTXND1	-2.77722597150751	-1.20590362816284	-7.50203932444104	3.95356629811302e-13	6.22500981636083e-12	19.1849380076815
TMEM108	-1.54739117240509	0.635048326479579	-7.49613647790683	4.11318872092547e-13	6.46958693080707e-12	19.1462711558909
RHBDF2	1.11179628803575	5.5886662392517	7.49558546503837	4.12840916296326e-13	6.48676289730603e-12	19.142662896709
SERTAD1	-1.04333602978831	3.96128494032844	-7.49288090675698	4.20392486519155e-13	6.59854346165966e-12	19.1249552441776
SNTA1	-1.5348505203901	3.67074750529597	-7.48831387005106	4.33454612947331e-13	6.79649623877083e-12	19.095064293754
ARC	-2.84542507310499	-0.347609278110936	-7.48624226948513	4.39510662481554e-13	6.87715646563461e-12	19.0815103526104
C1QTNF2	-1.73717298380801	0.431351317340801	-7.48410877995277	4.45834791331183e-13	6.96888289371976e-12	19.0675544548476
BMPER	-2.37447521616157	0.0393819462161221	-7.48152129003807	4.53625104911137e-13	7.08331374997887e-12	19.0506328229577
SLC12A7	1.17161248094486	7.13858150616628	7.48026298059418	4.57461903417067e-13	7.12846627184198e-12	19.0424053486814
CENPM	1.57275525953769	3.24204318749992	7.48006601687337	4.5806536693812e-13	7.13050360670238e-12	19.0411175934216
ACADSB	-1.0276581859439	4.61569154065821	-7.47282078467939	4.80817129980912e-13	7.46156953562971e-12	18.9937658748424
CD80	1.71600597961509	0.247576353552423	7.46950754862697	4.91589119850623e-13	7.59746955310123e-12	18.972123573584
SLC17A9	2.01320232264362	4.93643026942077	7.46657291476987	5.01328577688717e-13	7.72424950547151e-12	18.9529604036581
PPP1R12C	-1.05043793141038	6.05973736054535	-7.46422970727172	5.09241524456209e-13	7.83017243108813e-12	18.9376633482003
MT-ND6	-1.37105667943321	9.75114214407927	-7.46224813001456	5.16029209015244e-13	7.91839734362761e-12	18.9247299476808
JUNB	-1.24446293839499	7.86550667410668	-7.46003364316891	5.23720220978348e-13	8.02824777768028e-12	18.9102794686337
MYRIP	-2.38899775482382	1.21783975816216	-7.45430200978739	5.44154868786197e-13	8.33302745255939e-12	18.8728932009908
CPE	-2.08900832989409	4.32629012495697	-7.45349562851695	5.47092147818438e-13	8.3610313654441e-12	18.8676350906417
CEBPD	-1.25745074718796	6.87086589735518	-7.45261907702678	5.50302747794623e-13	8.40158567584422e-12	18.8619199161019
ABCA8	-2.90700412908112	2.25586477551426	-7.45097096162078	5.56389753845806e-13	8.48592825784644e-12	18.8511754740323
LPAR1	-1.66685969637229	3.6068479172539	-7.44969110840034	5.61162372441103e-13	8.54144624208033e-12	18.8428330614424
SULF1	2.15701162563674	7.05593532465289	7.4464742288206	5.73337076330929e-13	8.71796014049973e-12	18.8218694153236
USP43	1.54067777120887	3.35608372607545	7.44342212734465	5.85128602535748e-13	8.87043200065248e-12	18.8019859435207
DUSP26	-2.30991855467219	-0.888482395362114	-7.44176029824979	5.91649075071715e-13	8.9602757513873e-12	18.7911622570678
CACNA2D3	-1.89569866637559	-0.0589691925677814	-7.44136019113259	5.93229627215372e-13	8.97520130081912e-12	18.7885565869204
THY1	1.58622560908878	6.46885974708134	7.43754870090572	6.08496366230989e-13	9.17221225586868e-12	18.7637398529699
TUBB2A	-1.2839269191037	4.34008942841056	-7.433261030741	6.26133404969147e-13	9.40312324158088e-12	18.7358342403053
ILK	-1.13800751864096	3.34067099017035	-7.43046466833291	6.37906426938073e-13	9.56479179317484e-12	18.717641152431
ANGPTL7	-2.4177153390448	-1.21917796971142	-7.42920155851712	6.43295523607009e-13	9.62645801397631e-12	18.7094250864323
MEX3A	1.86546548957197	2.63710655516535	7.4261884646628	6.56332772678204e-13	9.80210251789904e-12	18.6898303034245
NOS1	-2.83841873922646	-0.892301866776987	-7.4250468260724	6.61340196286146e-13	9.86711723123662e-12	18.68240756613
DNER	-2.99293227718754	-0.443338449457521	-7.42469954068961	6.62870902803185e-13	9.88018250778977e-12	18.6801497485576
TP53INP2	-1.26827259214004	6.250075918295	-7.42441701389038	6.6411875177007e-13	9.88901012013794e-12	18.6783130072689
GABARAPL1	-1.27134114692707	4.85655753404002	-7.42305488226034	6.70167492909272e-13	9.95941523452557e-12	18.6694583686652
BAALC	-1.83784104343885	-0.517886448813566	-7.42290184544114	6.70850457284632e-13	9.95975226149744e-12	18.6684636185657
CHAF1B	1.0655462830586	3.51550903872958	7.41742678395493	6.95740577872233e-13	1.03089890733053e-11	18.6328855947346
PLCD4	-1.27487199472926	2.06101833275941	-7.41096281835624	7.26299387811036e-13	1.07406862409232e-11	18.5909071882636
TPM1	-1.53979656793466	7.90399935562049	-7.40900059567822	7.35834848915746e-13	1.08710410000442e-11	18.5781695960434
NEB	2.82189864515924	2.869906365481	7.40827637492071	7.39385285930171e-13	1.09128059226719e-11	18.5734690307652
OXTR	1.78545347340546	0.950310231045573	7.4028057461164	7.66755440753755e-13	1.13057077891785e-11	18.5379731384906
RTKN	1.08167798824402	5.61098264747949	7.40010155450157	7.80651043581546e-13	1.14769399038831e-11	18.5204345061949
TXNIP	-1.49903562408589	8.66986776751079	-7.3959151964214	8.02653562044693e-13	1.17889253455522e-11	18.4932925838919
MACC1	1.91509365497532	5.81016939825627	7.3940632158204	8.12580985855318e-13	1.19231241154101e-11	18.4812891475032
GKN2	-5.98907156667972	0.868196884005092	-7.38673695434506	8.53052491682581e-13	1.24805468327256e-11	18.4338271408407
GFRA3	-2.803721176535	0.407973461153021	-7.38589417414234	8.57833635621891e-13	1.25261980248989e-11	18.4283696254062
WIF1	-2.9703907878034	-2.29045179804137	-7.376901178664	9.10524090168137e-13	1.3257090131367e-11	18.3701640741301
TNFSF12	-1.30432263954611	3.7967973884628	-7.37619553285072	9.14790878392546e-13	1.32935506836928e-11	18.3655991972351
ARHGAP10	-1.43035016097787	3.92335267379697	-7.37476042960553	9.23529284380771e-13	1.34076186001921e-11	18.356316432266
FXYD6	-2.05070173794541	3.62868781085246	-7.37041260980561	9.50508320764772e-13	1.37723424109296e-11	18.3282015821873
MYH11	-3.77102037192567	8.31704196151677	-7.36779047457733	9.67152884188006e-13	1.39870892666269e-11	18.3112518604833
PLN	-3.0617153556676	2.94977460820254	-7.36733258318782	9.70088747649914e-13	1.4016109836735e-11	18.3082924809932
OR2I1P	2.73948317364438	2.91011826238999	7.36680957220822	9.73452879232165e-13	1.40512566797493e-11	18.304912401514
NDN	-1.74912915707303	3.49740707053267	-7.36187384022184	1.00577196360306e-12	1.44762063921647e-11	18.2730231171689
IL4I1	1.80716323496264	2.90791671447069	7.35184158951543	1.07475463709433e-12	1.54164093867547e-11	18.2082560523545
C18orf54	1.0106954042132	2.25246334238768	7.35157037827853	1.07668278806081e-12	1.54232508785463e-11	18.2065060807176
PKIG	-1.29011345889643	4.86727645771623	-7.34860498157888	1.09798855795338e-12	1.5713528850255e-11	18.1873752850648
LOXL2	1.29249593295542	5.79439649870056	7.3472320789478	1.10799268821145e-12	1.58416698663331e-11	18.1785202159317
PNCK	-3.17453984310727	0.449575947045332	-7.34533824505479	1.12194024129123e-12	1.60258964011714e-11	18.1663072746783
LRRN4CL	-1.9478789291302	1.52239031393527	-7.33854356004974	1.17341909400592e-12	1.66979751075332e-11	18.1225095851248
STK31	2.49809826369535	1.30435542839457	7.33676259996594	1.1872926503919e-12	1.68477162168499e-11	18.1110348692199
SNCG	-2.12460077918339	1.51587491434034	-7.33090466399595	1.23407489962852e-12	1.7472066435116e-11	18.0733072584897
KCNK3	-2.81837963905711	1.44839882088093	-7.33081967423099	1.23476682709054e-12	1.7472066435116e-11	18.072760057874
SMIM10L2A	-2.02971410735188	0.0137960179405095	-7.32843822382786	1.25431104035413e-12	1.77319847541722e-11	18.0574292322258
NPR1	-1.59139692410536	2.66385957837576	-7.32529787852009	1.28054978450541e-12	1.80738214627317e-11	18.037218776438
COL3A1	1.82045077116946	10.4168820566803	7.32525781041603	1.28088803657254e-12	1.80738214627317e-11	18.0369609512785
ENDOU	-2.39639844922123	-2.12454535369342	-7.32489063963716	1.28399176638222e-12	1.80960258073846e-11	18.0345983775736
ALKBH7	-1.05344945434165	5.14400764921181	-7.32478796362258	1.28486102093005e-12	1.80960258073846e-11	18.0339377212609
FAM227A	1.48569384656784	0.926514893356121	7.3151216913249	1.36934472945364e-12	1.92320259767958e-11	17.9717730496377
ID3	-1.15007413886401	5.21069445878164	-7.31443815679551	1.37552178537499e-12	1.93008098703222e-11	17.967379559041
CHML	1.10714984161559	4.18366686633635	7.31260609910619	1.39221362392644e-12	1.94806589084475e-11	17.9556053664757
SLC25A34	-1.74044730082827	0.645947735515291	-7.31001862395474	1.41612832745642e-12	1.97969227908736e-11	17.9389801405978
CPEB1	-2.09209479724429	-0.412183925444239	-7.30524786527546	1.46128720048932e-12	2.03715860741044e-11	17.9083385588854
GKN1	-6.6745907253763	1.71509788941262	-7.30233717127264	1.48953254760607e-12	2.07461763140258e-11	17.8896513194682
BHMT2	-2.12730287423098	0.629986588166777	-7.30188417245569	1.49397652200464e-12	2.07888762526918e-11	17.8867434900073
HOXA4	-1.88988588276372	1.17129942419089	-7.29697343323377	1.54299731869276e-12	2.14314655204067e-11	17.8552300137538
CETP	1.46408728271187	0.486220376371766	7.29561971154877	1.55678690085993e-12	2.1583247805672e-11	17.8465456947742
MFAP4	-2.37632020001081	6.35441252605706	-7.29514365990478	1.56166494623012e-12	2.16309954535676e-11	17.8434920490807
METTL24	-2.55880911979198	-0.207781497799061	-7.2938526738724	1.57496940560205e-12	2.17935213276782e-11	17.835211755405
ANKRD65	-1.99181773344788	1.6956086288452	-7.29372528776119	1.57628823710534e-12	2.17935213276782e-11	17.8343947708252
PDE1C	-1.80635679154262	1.79455456034461	-7.28882196633556	1.62788735706918e-12	2.24452037422592e-11	17.8029558868704
DUSP5	-1.68137295781343	4.23819068369074	-7.28732275770509	1.64399340215787e-12	2.26465721261637e-11	17.7933465732946
C12orf75	1.61784451859262	6.12386733643921	7.28490125071829	1.67033970332294e-12	2.29885073767547e-11	17.7778289117425
WSCD2	-3.19646508179036	0.250126347051109	-7.28287416010268	1.69271402656002e-12	2.32328465665435e-11	17.7648418219762
NME1	1.22325118798523	5.55427881736895	7.27978535853395	1.72737571584874e-12	2.36655179817097e-11	17.7450579415882
LHX4	1.16214951725708	0.655199208368982	7.27456702528462	1.78752875852107e-12	2.44009808086261e-11	17.7116489923565
MAPK10	-1.98391207850861	1.82352622066736	-7.27371202367203	1.79757929533892e-12	2.44938447072197e-11	17.7061768347664
PGA3	-6.03476919175889	-0.481470871193277	-7.27294148196658	1.80668465894295e-12	2.4573517940032e-11	17.7012456588095
LTBP4	-1.29326867929931	7.6133274884061	-7.26367483230875	1.91980854210134e-12	2.60183216972656e-11	17.6419740734815
TNFRSF9	1.69300397980572	1.85961059793121	7.2633559250563	1.92382330285282e-12	2.60493273790233e-11	17.6399353054057
SLC4A11	2.20605414237205	3.53472001466775	7.25652080744194	2.01188610825357e-12	2.71929122373627e-11	17.5962550888145
CEP72	1.25934319224591	3.00248591314344	7.25141290507871	2.08027529952683e-12	2.80168505518417e-11	17.5636334125597
C16orf86	-1.13809261778044	-0.0838965644328813	-7.24608303179403	2.15407623807619e-12	2.88562042408004e-11	17.5296129785155
RBP7	-1.68634345171212	0.54681826938958	-7.24514230755202	2.16736710411205e-12	2.90084874875121e-11	17.5236103624624
PCP4L1	-3.1296501526077	-0.706631875642807	-7.24425405175451	2.17999076368832e-12	2.91515786165555e-11	17.5179430906247
GUCA2B	-2.7667697173447	-2.28932244944108	-7.23776709334603	2.27440217634977e-12	3.03871412117449e-11	17.4765710727235
ENAM	-2.32233052898617	-0.759905813342915	-7.23711057267991	2.28417858098561e-12	3.04907519606964e-11	17.4723855583971
TCEAL2	-3.46077989442051	-0.258302976703215	-7.23403285004659	2.33056399111748e-12	3.10549710618517e-11	17.452768064908
MAOA	-1.86558966726338	5.65064630581995	-7.23110502626935	2.37555027957443e-12	3.16264787441312e-11	17.4341120034229
INKA2	-1.25112079560148	2.62757431755134	-7.23080722769098	2.38017359575696e-12	3.16600868768941e-11	17.4322147604442
SST	-4.20880555151639	-0.476936372151424	-7.22956193574809	2.39960287256222e-12	3.18353704058129e-11	17.4242817912417
CPB1	-2.59439111678457	-2.17579258493751	-7.21045844597226	2.71798230735706e-12	3.59631974773455e-11	17.3027176941999
PTTG1	1.44886539775078	4.6598912809065	7.20950617845121	2.73489706822159e-12	3.61552913032904e-11	17.2966644866158
TMEM52B	1.5748631609087	-0.302942799575126	7.20662328371692	2.78673895200639e-12	3.67999558728368e-11	17.2783427710353
HMGA2	2.85180316586634	2.64708637845345	7.20652403540516	2.78854080897988e-12	3.67999558728368e-11	17.2777121171666
SLC9A5	1.11248757529645	0.639013535230532	7.20534262813656	2.8100775685916e-12	3.70517570320242e-11	17.2702056125331
KIF12	2.29864827010521	3.67026586728593	7.20507372774327	2.81500238110752e-12	3.70842759097168e-11	17.2684971880609
ACKR1	-2.86962307939114	3.14822419696413	-7.20244040327385	2.86368191820068e-12	3.76926510071021e-11	17.2517692996785
ABI3BP	-2.55681734840524	4.41252710778077	-7.19947121740613	2.91956438768238e-12	3.83278583322899e-11	17.2329135596816
MC1R	1.15024394176421	1.43458158843993	7.19496360286805	3.00645886388537e-12	3.94000221571215e-11	17.2042995566561
UBD	2.70057334265157	3.6029916678793	7.19381542998629	3.02899617841532e-12	3.96609187111255e-11	17.1970132547509
DMPK	-1.58059013172256	4.90328123521172	-7.19186181094675	3.06772622690017e-12	4.00984249623589e-11	17.1846176607429
KCNJ14	1.2640285620674	1.08278175184712	7.18636112678156	3.17941321648126e-12	4.14147400322999e-11	17.1497301447424
CST2	2.67017354187102	0.476799748708818	7.18496483201178	3.20839483715053e-12	4.17201963134298e-11	17.1408775775441
CNN1	-3.39295633066255	5.72581989025205	-7.18331070503714	3.24306461386421e-12	4.21346999444684e-11	17.1303920660561
FAM19A4	-3.11770250892244	-2.23249202888917	-7.17917542723781	3.33135940185096e-12	4.32355117740825e-11	17.1041867141781
FAM129A	-2.02720063492413	5.65717762933042	-7.17813901152407	3.35385671871283e-12	4.34245276781668e-11	17.0976207544591
FERMT1	1.71036208097712	6.45481338457526	7.17374519204757	3.45090478226309e-12	4.45663079928565e-11	17.069792932082
PIMREG	1.40455651026086	2.48577002468967	7.16820919605048	3.5771226896774e-12	4.6077983476596e-11	17.0347500373773
MAOB	-2.3968847191762	4.04591190953838	-7.16438171555256	3.66703240813847e-12	4.71958334849494e-11	17.0105343140921
CLCN5	1.10796966725014	4.3682405983472	7.16193271943907	3.72572354373274e-12	4.78695178310602e-11	16.9950452515897
RGS9	-1.86572026759314	0.466311858312101	-7.1610132861671	3.74799595131302e-12	4.81146986634941e-11	16.9892312105386
C8orf88	-2.34567001696699	-0.474399539118385	-7.1589171400078	3.79926412163189e-12	4.86899745205569e-11	16.9759783829532
VSIR	-1.1245550148741	5.946594729975	-7.15564711170785	3.88062452083588e-12	4.9606220569736e-11	16.9553097244042
ATP1B2	-1.89575496550865	1.45450938595333	-7.15282442853457	3.95223159156319e-12	5.04360924933496e-11	16.9374744607159
RNLS	-1.68764188164155	0.598259174061678	-7.1477722069233	4.0836590151117e-12	5.19813608303333e-11	16.9055653771147
FAM81A	1.54531115604078	2.68383305868598	7.14700596434363	4.10396389250653e-12	5.21957768588267e-11	16.9007274301858
STAC3	1.08370486865688	1.11732695898386	7.14138402782811	4.2560102491295e-12	5.40384331631897e-11	16.8652436321776
DNAJC18	-1.15080603390247	2.62991834634775	-7.14114096659862	4.26270740624051e-12	5.40779466070074e-11	16.8637099991396
SLC2A12	-2.16060136841108	2.09832638842441	-7.14093992731386	4.26825455112797e-12	5.41028165119448e-11	16.8624415407875
CPNE6	-2.46567162668726	-1.29285028429202	-7.14015227971767	4.29005610100803e-12	5.42879246875881e-11	16.8574721415036
PSD	-2.3606323158987	2.58029700360809	-7.13888249440277	4.32543380809444e-12	5.46897263715814e-11	16.8494617514853
COL23A1	-1.62905071243963	0.827939251384914	-7.13517653002382	4.43033591742387e-12	5.59691683236362e-11	16.82608914908
HSPB6	-3.50957655224795	4.9180900445617	-7.13246988668564	4.50852872173437e-12	5.68292926033256e-11	16.8090249737737
SEPT5	-1.6354131047674	2.75138748959926	-7.13242890240293	4.50972310038324e-12	5.68292926033256e-11	16.8087666248585
TUBB3	1.78102269956832	0.350892274142588	7.12358707769711	4.77480809549227e-12	6.00193377603379e-11	16.753058182476
CLTB	-1.11544895753316	6.74915239298848	-7.12206078885103	4.82209389748033e-12	6.05632509155648e-11	16.7434471444684
PRR7	1.38280947169907	3.53979223116176	7.11949786148372	4.90253410485044e-12	6.14711757585736e-11	16.727311997128
PAIP2B	-2.04348653959555	2.19464179848882	-7.1189504310337	4.91988613418107e-12	6.15863588779977e-11	16.7238661830871
ABHD11	1.19991047885457	5.4316703981184	7.11842284574875	4.93666629707172e-12	6.17451695066583e-11	16.7205454798678
KCNN3	-1.58296641140769	3.28161289455996	-7.11300528703749	5.1122658145707e-12	6.37300971462682e-11	16.6864576027982
MMP9	2.19985612454337	4.57972253347033	7.11113956336523	5.17415073364726e-12	6.43420359986275e-11	16.6747229368569
MCM7	1.08275641428073	6.77047853788899	7.11073516176165	5.18766135768549e-12	6.44569060291004e-11	16.6721797260969
GPRC5A	2.01540260427354	8.58595368600853	7.10457488247737	5.39781238688572e-12	6.69154605139106e-11	16.633452725502
BAAT	3.36725180322424	-0.227823112922811	7.10454531840745	5.39884085424485e-12	6.69154605139106e-11	16.6332669320166
CAVIN2	-1.96108824489455	3.79568012822333	-7.10229292143865	5.47776610548255e-12	6.78360048526391e-11	16.6191136584644
PPP1R3G	-1.73859975710891	0.672849124426518	-7.09932787725414	5.58339559899635e-12	6.90327370616893e-11	16.600487686318
SEMA5B	1.47232839605375	1.23142500732251	7.09497509039862	5.7421026168925e-12	7.08787854936223e-11	16.5731550902458
PAMR1	-1.48661372979208	2.15334714683752	-7.09003374677324	5.92765142739642e-12	7.29899543925287e-11	16.5421425761563
FOXF2	-1.84327570355529	3.75593721083457	-7.08825060483107	5.99604680724889e-12	7.36517671339921e-11	16.530955479327
BIRC7	2.33532899883315	-1.17870693001502	7.08558428746414	6.09976846036786e-12	7.48648555379893e-11	16.5142315971684
HDC	-2.03020656989644	0.220687699555981	-7.07767836405703	6.41780039120366e-12	7.83220882693495e-11	16.4646722870717
TREH	-2.18500587873458	0.0624851589591055	-7.07606383384319	6.48472579200085e-12	7.90748616382707e-11	16.4545566991596
ATL1	-1.05471434514349	2.01747245538155	-7.07080633962675	6.70745168968288e-12	8.1592904263852e-11	16.4216291624336
CCNE2	1.10835788343588	2.23870252604636	7.06971448109386	6.75464152975354e-12	8.2100735563902e-11	16.4147932779587
CHSY3	1.26175517372249	1.50507134901635	7.0692710281689	6.77390055831038e-12	8.22685314183203e-11	16.4120171526113
SYNGR1	-2.13377726522925	2.86427755647038	-7.0668295411465	6.88090482475723e-12	8.35008595145921e-11	16.3967352716981
JUN	-1.17543153099024	7.65740143715986	-7.06468255164603	6.97637460064551e-12	8.45616614900916e-11	16.3833001292161
PTCHD1	-2.99516935374712	0.0803073824065176	-7.06345323893337	7.03162350343078e-12	8.51244052373595e-11	16.3756089358745
GDPD5	1.49793475303311	3.91464232286503	7.06006562869777	7.18610918806497e-12	8.68600871255321e-11	16.3544197642261
SKP2	1.10696275820094	4.8529845160776	7.06005682966757	7.18651476615381e-12	8.68600871255321e-11	16.3543647374839
CNRIP1	-1.3222160086	2.86073301205281	-7.05883453078922	7.24307412815098e-12	8.74736030016248e-11	16.346721333083
MTURN	-1.38391053078703	4.37932153294973	-7.05740330833867	7.30985760389484e-12	8.79983177152033e-11	16.3377727799445
CHI3L1	2.43849810853632	4.28655706177854	7.05044908029171	7.6430730673115e-12	9.1789899798827e-11	16.2943124474242
C6orf223	2.91739185194543	2.06864869602988	7.04942993472871	7.69314466447647e-12	9.23177359737176e-11	16.2879461265044
MS4A10	-2.68738952106127	-2.4942216306004	-7.04923123399247	7.70294453480114e-12	9.23618564093326e-11	16.2867049816437
ST3GAL3	-1.08000238532417	2.61111312703094	-7.04081941982942	8.12926736969867e-12	9.70877822680401e-11	16.2341873300767
RHOB	-1.42055945065279	8.02093848179446	-7.03884546277357	8.23262404839802e-12	9.8166720273546e-11	16.2218703856056
LGALS9C	-2.79396443630321	0.888358808988128	-7.03642840448248	8.36094279570758e-12	9.95394326207207e-11	16.2067922906326
TCEAL1	-1.09901974278262	3.51537896366153	-7.0340744522781	8.48780107800185e-12	1.00950326528802e-10	16.1921117572548
STMN1	1.02023225782884	6.72162828979006	7.03398170892873	8.49283773303165e-12	1.00950326528802e-10	16.1915334376781
MAP6	-2.04108075937075	1.67799243567971	-7.03257359870331	8.5696706603785e-12	1.01783395465472e-10	16.1827536194913
PPM1K	-1.14772357220709	4.10005139556264	-7.03158849320572	8.62382847456424e-12	1.02310123795959e-10	16.1766121287302
C2CD4A	2.67308304313882	2.85424438021312	7.03152040718099	8.62758402734416e-12	1.02310123795959e-10	16.1761876816084
ADAM8	1.50503313932086	4.65883730773842	7.0290726290689	8.76367438059691e-12	1.0384231292767e-10	16.1609304104498
HS6ST3	-2.71499707624933	-1.07397722827458	-7.02833842780272	8.80490412289984e-12	1.04248959018698e-10	16.1563548633296
ACBD7	1.81673061275198	-0.247687225446436	7.027228665079	8.86758616423135e-12	1.04908760550012e-10	16.1494395247051
DACT3	-2.13981062496974	3.03906939361358	-7.02602522564581	8.93605525419809e-12	1.05635938443828e-10	16.1419414180572
CHAD	-2.03351332256163	-0.0983108432920439	-7.02572341786087	8.95330783285719e-12	1.05757004973233e-10	16.1400611429218
BTBD16	2.12572267300645	-0.0600577795680804	7.02280612198105	9.12177004591633e-12	1.07578404513371e-10	16.1218895267307
GPIHBP1	-1.86027504136738	-0.522411728197238	-7.02246779552196	9.14150761480955e-12	1.07726953798271e-10	16.1197824990334
LGALS9B	-2.86201884853081	0.28312784500574	-7.02190892581185	9.17420343879065e-12	1.08027856885807e-10	16.1163021473318
DSTN	-1.03044199602818	8.55921072808127	-7.02088141151317	9.23461693543342e-12	1.08654416422838e-10	16.1099038852504
SEZ6L	-2.29659390253077	-1.27815549696737	-7.01893646177352	9.35004472608439e-12	1.09926792399265e-10	16.0977948220233
CGNL1	-2.05408036041067	3.24454498423417	-7.01744929142123	9.43926050474374e-12	1.10889256583765e-10	16.0885376201195
ME1	-1.47004147515599	4.47791608502428	-7.01714985272527	9.45732489301322e-12	1.10928684825981e-10	16.0866738873319
PTGDR2	-1.87386538438861	0.569946785335613	-7.01667616347139	9.48597082618896e-12	1.11091912998629e-10	16.0837257309429
TMEM8B	-1.04544012537035	3.88705889474697	-7.00682481517089	1.01014377148606e-11	1.17957743708063e-10	16.022448059774
GPR146	-1.22231090930256	0.205615440532096	-7.00679259119677	1.01035139797678e-11	1.17957743708063e-10	16.0222477298817
RPP25	1.13049237224399	5.02964231728852	7.00492615929124	1.02244911934252e-11	1.19185645410839e-10	16.010645734592
HAGHL	1.53371681703118	2.32938581943353	7.00428156395949	1.02666021582445e-11	1.19584113478734e-10	16.0066394049562
CXCL12	-1.82021773410106	4.91024613753902	-7.00051853734128	1.05158633775639e-11	1.2220437841847e-10	15.9832569731114
GDF7	-1.99439334611171	0.0916035798851685	-6.99864534784864	1.06421512744845e-11	1.23576758910181e-10	15.9716211521112
CXCL8	2.74972155651092	5.06140155690259	6.99392475641722	1.09670586506046e-11	1.26965973285054e-10	15.9423087596938
ARMCX1	-1.52426008872599	2.42094637443227	-6.99391569220441	1.09676918052523e-11	1.26965973285054e-10	15.942252490618
SPC24	1.13252933056771	2.92923585378955	6.99240599381557	1.1073650490401e-11	1.27996125668359e-10	15.9328813406926
PMEPA1	1.68326091121791	6.91622518110152	6.99132550086967	1.11501025218521e-11	1.28781122848099e-10	15.9261753719572
ZSCAN18	-1.84533269086395	2.90291113297717	-6.98825715897804	1.13700485239014e-11	1.31220973171025e-10	15.9071364558808
SORBS2	-1.91389250179419	4.7134871617697	-6.98624401402743	1.15166671270116e-11	1.32811473198656e-10	15.8946485502347
SLC17A7	-1.84761151513667	-0.439452420858697	-6.97870915637811	1.20821188789343e-11	1.39225883246635e-10	15.8479335236315
PIF1	1.11861938111664	2.47577168820815	6.97519171695065	1.23553441018333e-11	1.42265656818362e-10	15.8261394619565
CILP2	2.48325111492487	0.89012953349484	6.97407517151797	1.24433377095594e-11	1.43169569802436e-10	15.8192231488463
PYCR1	1.43258734208039	6.10929834340213	6.97258142246293	1.25620223391112e-11	1.44424958051184e-10	15.8099716512126
AGMAT	1.75224491145114	4.17563491769272	6.97066334661055	1.27160546055431e-11	1.45973339170481e-10	15.798094379392
PBX4	1.21408586094466	1.3747516163189	6.9697282161725	1.27918226056126e-11	1.46731446527042e-10	15.7923047165119
YDJC	1.02674120616537	4.93280259251016	6.96493100893969	1.31875444385143e-11	1.5104094176959e-10	15.762613418179
NEFL	-2.682913095364	-1.63514828914905	-6.96378302406014	1.32840119769056e-11	1.52030376828258e-10	15.7555105916418
KLF2	-1.62662003938493	6.13575616262438	-6.96173885348652	1.3457508145566e-11	1.53899206116541e-10	15.742865152433
GRB7	2.22540263835405	5.43729981505406	6.9609209704522	1.35275470405124e-11	1.54582969362947e-10	15.737806465518
FOXF1	-1.72238610750088	4.57716950108159	-6.95687555186281	1.38792776634445e-11	1.58123130117369e-10	15.712792027222
ARHGEF26	-2.1507492210897	2.73705039543636	-6.95230763816147	1.42872500651767e-11	1.62525550515178e-10	15.6845605424525
FGL2	-2.01771844158031	5.22791278928287	-6.95070835334242	1.44328540993378e-11	1.63957327425497e-10	15.6746797876587
CXCL16	1.14668782736347	7.30774492160557	6.94949639612572	1.45441651277516e-11	1.64957652114012e-10	15.6671932245146
NAP1L5	-1.30834839164269	1.70245525051507	-6.94642207045595	1.48303226364168e-11	1.68069561718791e-10	15.6482069537685
HSPH1	1.0497435983017	7.03276674400485	6.94579834672255	1.48890503663235e-11	1.68608435229447e-10	15.6443557979253
AARD	-2.1729763137097	-1.25631561014456	-6.93626944297649	1.58152038835149e-11	1.78052024716996e-10	15.5855538391825
DCN	-1.72545732550152	7.99236031862537	-6.93624747213347	1.5817403415591e-11	1.78052024716996e-10	15.5854183326576
C10orf143	-1.11493137706701	-0.0949750414760998	-6.93148842016562	1.63009936485886e-11	1.82949544788177e-10	15.5560745559704
CHRDL1	-3.47608074496709	1.91662229242399	-6.92660248086748	1.68125912683789e-11	1.88551023562994e-10	15.5259649162887
FAHD2B	-1.17557802014702	1.97268619628727	-6.92260402890412	1.72429753244471e-11	1.9309060118334e-10	15.5013368756019
MAPK4	-3.18480189383862	-0.0622216563473879	-6.92063784971961	1.74585634248906e-11	1.95070348667444e-10	15.4892305155408
PDZRN3	-1.92345276984208	4.23072675742778	-6.91836209520749	1.77114048891026e-11	1.97456638098465e-10	15.4752213923179
ITGA8	-2.06078323857371	3.44021718704861	-6.91775887334417	1.77790253617692e-11	1.98064120056814e-10	15.47150867946
POC1A	1.18304653281345	3.2491040925361	6.91301999977359	1.83191476326421e-11	2.03780252869302e-10	15.4423507199038
DAAM2	-1.76813318044058	4.02895308023051	-6.90976546284977	1.86993969251272e-11	2.07856818878864e-10	15.422334911054
LDHD	-1.96594254721568	2.91561129477379	-6.90269028776161	1.95529968466453e-11	2.16547286662847e-10	15.3788473636057
EPS8L3	2.34997467541892	5.87759647552532	6.90129764770538	1.97254696721896e-11	2.18137085436442e-10	15.3702916472891
THBS2	2.19173858812318	6.45038316221901	6.89544197689277	2.04671762843438e-11	2.26173543643254e-10	15.3343321155831
MCTS2P	1.10804146902537	0.515507999229111	6.89383072391971	2.06760285361687e-11	2.28314212620475e-10	15.3244416799855
ALDH1A2	-2.07759346118497	-0.0696947739208979	-6.88745434852725	2.15232797679216e-11	2.37496087797607e-10	15.2853191663165
UAP1L1	1.16342296683993	4.20269204637991	6.88658058894643	2.16420054160914e-11	2.38631586035323e-10	15.2799604072
ACTG2	-3.42572086164081	7.04967621442212	-6.8802800679736	2.25173740584611e-11	2.47921219195494e-10	15.2413352827484
LDOC1	-1.78617299944639	2.96292181316411	-6.87961684078686	2.26115194599277e-11	2.48776192219949e-10	15.2372710176373
WISP1	1.7936339950245	2.82622012542815	6.8781610466569	2.28195283828785e-11	2.50881753737128e-10	15.2283509780479
RELN	-2.49921539048976	0.622643904101445	-6.87354588585299	2.34914647155163e-11	2.58081029693261e-10	15.2000825242209
RNASE1	-1.78868794801802	7.12691933655477	-6.87331697903094	2.35252932799292e-11	2.58116824732552e-10	15.1986808311489
OLFML2B	1.73853921636684	4.81552929193363	6.87258851902285	2.36332662107349e-11	2.59072810699655e-10	15.1942204088606
SORBS1	-2.22297132209473	6.21926417054431	-6.86863844861169	2.42272820681976e-11	2.65199073089037e-10	15.1700403067661
SYNM	-3.17958360299682	5.07774650550455	-6.86819610886985	2.4294708057814e-11	2.65744290314769e-10	15.1673332373678
LY75	1.31460840069982	4.45087451776964	6.8617237765742	2.53026310666504e-11	2.75968826470972e-10	15.1277390744243
BTC	-1.5409314645843	2.58125136535527	-6.86038423189309	2.55163099547442e-11	2.78098279882486e-10	15.1195481691858
ENTPD3	-2.47046546210157	1.19517821951888	-6.85681466508013	2.60944076726395e-11	2.84193534537252e-10	15.0977275452992
MSR1	1.69010220041307	4.11482162074604	6.85534529482655	2.6336096007193e-11	2.86205815686239e-10	15.0887479549188
C2	1.56197655043969	4.92027755410025	6.8549282179172	2.64050984106242e-11	2.86749103258355e-10	15.0861993993762
TXLNB	-1.7334021958526	0.0456060403595148	-6.85323056589274	2.66878003320905e-11	2.89194526012395e-10	15.0758271352726
KCNE2	-3.29262982205528	-0.596622477906594	-6.84429569721554	2.82254045381852e-11	3.04761633539001e-10	15.0212706902055
LLGL2	1.26396853428523	7.38770600853612	6.83758650048658	2.94368853090921e-11	3.17388118657859e-10	14.9803413217573
COL7A1	1.9590375875316	4.45507153168127	6.83695889187485	2.95527914003353e-11	3.18223829334641e-10	14.9765142315088
MYOCD	-2.55850759019706	2.87173781380412	-6.83682441047935	2.95776855427716e-11	3.18223829334641e-10	14.975694214574
ARHGEF25	-1.86377898102707	2.77420025017389	-6.83400835391348	3.01037294200077e-11	3.23422118640595e-10	14.9585259002885
STAT1	1.09828918287274	8.1341224362795	6.83204575202838	3.04757700182899e-11	3.27186131641199e-10	14.9465640584427
MASP1	-2.12051067339748	0.411313006707071	-6.82152388950093	3.25486907707714e-11	3.48201738713699e-10	14.8824809594169
COL4A5	-2.29808695104626	3.48039850875148	-6.81945881150992	3.29714957329355e-11	3.52443657325915e-10	14.8699128657135
PCDH19	-2.01957677741668	0.109297616288302	-6.81935961057796	3.29919414044147e-11	3.52443657325915e-10	14.8693092035015
TMC5	2.05319837310904	6.93974263876503	6.8145597565957	3.39962284179507e-11	3.62402197495667e-10	14.8401092364352
C1QTNF7	-2.33186622503012	1.14283062113936	-6.80567070740952	3.59360209897078e-11	3.82539831057694e-10	14.7860757373106
LRRC3	-1.44528086811938	3.1008795532379	-6.79939732321712	3.73700364132556e-11	3.97244277137101e-10	14.7479757143951
ZNF471	-1.75559109681631	0.842477558010512	-6.79916357575235	3.74245402402481e-11	3.97543496467537e-10	14.7465566402425
TPSG1	-2.22610623046587	-0.932788371522836	-6.798684865149	3.75364068826308e-11	3.98451204375512e-10	14.7436505229724
CCNI2	1.8063004854789	2.47158823225476	6.79670070503073	3.80035837178062e-11	4.02560433145638e-10	14.7316069804554
SGK494	1.13186969621192	1.71266224353206	6.7964404653856	3.80652800214339e-11	4.02791520276742e-10	14.7300275737625
ADAT2	1.0232647002251	3.17678128063391	6.79638346765793	3.80788058813732e-11	4.02791520276742e-10	14.7296816582825
RNF122	-1.07834007982711	2.90302509128489	-6.7933721635203	3.88001562247384e-11	4.09273815730038e-10	14.7114095315243
DIXDC1	-1.49800987960186	4.37422193500125	-6.79194416071317	3.91469052434704e-11	4.12642850239348e-10	14.7027468832969
MYO7A	1.26471370331038	3.49261284356028	6.79066545535278	3.9459983197618e-11	4.15362447001305e-10	14.6949911429055
NNAT	-1.78398509053211	1.02892900817471	-6.78509529569013	4.08527098842003e-11	4.28825522542295e-10	14.6612199705256
PBX1	-1.42805094245851	5.73454614477017	-6.78459710972441	4.09795995652209e-11	4.29858330905279e-10	14.6582006065788
SELENOP	-1.80153853930666	5.73266947171191	-6.77942767863303	4.23193301161923e-11	4.42373371775914e-10	14.6268805664461
TDRD6	1.47701878421201	0.959587952604212	6.77903480383224	4.24228899653526e-11	4.4314880348849e-10	14.6245010323886
PGGHG	1.53318904942038	4.77662632700267	6.77824211675495	4.26325965334831e-11	4.44723434378326e-10	14.6197002801626
ZNF626	-1.66573164580836	1.35997675607883	-6.77723254242986	4.29011553337533e-11	4.46906786639734e-10	14.6135866405066
SH2D2A	1.12767049270271	3.09164291872132	6.77655205836185	4.30831087446546e-11	4.48183180899565e-10	14.6094662689333
GAS2L3	1.10582956379885	3.56415206140228	6.77564246165742	4.33275081092873e-11	4.50414977477939e-10	14.6039591212514
PPP2R3A	-1.45706940304933	3.58747695129342	-6.77548901375325	4.33688719911087e-11	4.5053448010598e-10	14.6030301298909
BRI3BP	1.06073165534143	6.06430620782688	6.7753538830057	4.34053303538708e-11	4.50602892675697e-10	14.60221204659
KLHDC8B	-1.09781189647253	3.20248237071116	-6.77523147200957	4.34383828992568e-11	4.50635878715536e-10	14.6014709800464
GAMT	-1.98767371959712	2.06884097899692	-6.77484002523517	4.35442445454388e-11	4.51423632112302e-10	14.5991012636303
TIMP1	1.31412307876366	8.78054887725268	6.77233044607252	4.42289710600919e-11	4.58025598217396e-10	14.5839115182813
COL1A2	1.64559280840472	10.3177599590335	6.77165010423612	4.44164135680983e-11	4.5951795765514e-10	14.5797943813949
HPDL	1.94546444364029	3.14423743372543	6.77061503878727	4.47030838794551e-11	4.62166769868198e-10	14.573531241392
BDKRB1	-1.52136483127966	0.781752753987316	-6.77002716101569	4.4866709873541e-11	4.6354072036472e-10	14.5699743559216
KANK2	-1.36482086998139	6.28533570276798	-6.76734118502475	4.5621819532285e-11	4.70697350085491e-10	14.5537263039946
RIC3	-2.38266162591332	0.177720574355758	-6.76305332854686	4.68532037106191e-11	4.82741615280723e-10	14.5277987776701
IL6R	-1.28974511228626	4.23942227563834	-6.75509547122067	4.92256231167624e-11	5.05803337256978e-10	14.4797144524324
NSG1	-2.14977720610537	1.47959185741967	-6.75470223241689	4.93458660416558e-11	5.06693698687772e-10	14.4773395282249
TSPYL2	-1.13694337649914	3.89802773238128	-6.74729865776193	5.16642841367072e-11	5.29059105171821e-10	14.4326470061184
ESRP1	1.55325072634399	6.80890472138624	6.74645643702707	5.193470513221e-11	5.31467498110078e-10	14.427565321916
WDR90	1.02070703168703	5.00504976786141	6.74591914219322	5.21079458084122e-11	5.328788166604e-10	14.424323725247
ZSCAN31	-1.07500759293836	2.7778967870686	-6.74172831541232	5.34788125889716e-11	5.46395200556986e-10	14.3990467825157
SLC51A	-1.37715988949656	1.41373957598835	-6.74165803216958	5.35021023085832e-11	5.46395200556986e-10	14.3986229765178
SOX17	-1.38128021069235	1.78398180812677	-6.73992005018114	5.40811946331342e-11	5.51562366359835e-10	14.3881441154395
PIANP	-1.82462183048668	-0.260925836682685	-6.73871002255375	5.44880026920809e-11	5.55055091981955e-10	14.3808497372441
RHPN2	1.62991209284593	6.27306687207619	6.73868260598917	5.44972547882045e-11	5.55055091981955e-10	14.3806844747922
LYN	1.01564282768859	6.37658082663356	6.73812519911648	5.46856941937049e-11	5.56280013292987e-10	14.377324636079
LSR	1.29534831013835	8.0938430430862	6.73810870652981	5.46912794824649e-11	5.56280013292987e-10	14.3772252283575
SEZ6L2	1.61255197791421	6.11575784811995	6.7363350089056	5.52952305025749e-11	5.61665492862518e-10	14.3665355444894
HNF4G	1.99891521843063	4.98738965577812	6.72940192590332	5.77194286986453e-11	5.84714481188963e-10	14.3247729480879
SH3BGRL	-1.16308510484253	6.77635604298285	-6.72679739874564	5.86568252459737e-11	5.9341351576812e-10	14.3090930158963
CDCA3	1.3057996303235	4.15173576508467	6.72598867104352	5.895092387523e-11	5.95989099017405e-10	14.3042252511563
ADGRB3	-2.22676667361622	-1.07908150113798	-6.7210638476015	6.07733677064634e-11	6.12361709074345e-10	14.2745926363536
PAQR7	-1.11502710209366	3.18904928699615	-6.70520804874653	6.70246468293105e-11	6.7310237867731e-10	14.1793063483447
CHGA	-4.32133875957	1.48641774377579	-6.7035186659264	6.77267944809714e-11	6.7924931379719e-10	14.169164523866
ITM2A	-1.6394387092573	3.74063038768229	-6.70114510883902	6.87255137290356e-11	6.88807740258321e-10	14.1549188706317
LEMD1	2.26840270457384	0.0861502060252581	6.69395320695024	7.18407286944938e-11	7.18121637924284e-10	14.111779056426
MT2A	-1.50489879432442	6.20094920973025	-6.69239643766321	7.25330814409712e-11	7.23603836280166e-10	14.1024458346507
PITPNM3	-1.93410312682609	3.72472644138026	-6.69224828164662	7.25993121685018e-11	7.23785872273418e-10	14.1015576928242
RBM20	-2.05719959475133	-0.834109832367463	-6.69117460461976	7.30810589205334e-11	7.2810745888859e-10	14.095121857278
PAFAH1B3	1.0732866799384	4.65698285776974	6.69017813338789	7.35309708054754e-11	7.32106378633525e-10	14.0891495487668
KLF8	-1.54383289347779	1.7457190003389	-6.68590613032109	7.54908094281362e-11	7.50133971945986e-10	14.0635535532671
SBSPON	-2.10618621467455	2.27278923696692	-6.68563040326721	7.56190494273807e-11	7.50913588915478e-10	14.0619019659607
MUC13	2.69139064274001	8.00223336724957	6.68098426237247	7.78123928542234e-11	7.70664565865466e-10	14.034080089981
CCKAR	-2.80976958124513	-2.18606432409099	-6.67853778153165	7.89922958719e-11	7.80301107355429e-10	14.0194363801343
KCNQ5	-1.94851063946044	-0.745427129941748	-6.67713658330021	7.96759637145254e-11	7.86049756704669e-10	14.0110512733568
THSD4	-1.71185692502323	4.18118440256123	-6.67702514705447	7.97305839139581e-11	7.86049756704669e-10	14.0103844726444
NLGN1	-2.42810111291525	-0.257898770583017	-6.67639670216496	8.00393032962911e-11	7.88577956186319e-10	14.0066242159717
CCL14	-1.89413083578774	-0.18761011133007	-6.67160578271833	8.2431688393225e-11	8.11618529845565e-10	13.977967408346
AOC3	-2.0208122242576	4.97430894439184	-6.66859066966626	8.39731438982145e-11	8.25355326376618e-10	13.9599410167672
BAG3	-1.04863707118294	6.20453666518685	-6.66855603864479	8.39910120649767e-11	8.25355326376618e-10	13.9597340069906
TNFRSF10A	1.00312066006949	4.05885861618225	6.66555015248987	8.55562248919438e-11	8.40188864759167e-10	13.9417693616037
BLVRB	-1.11385404640112	5.95015353072037	-6.66386830666599	8.64444403962586e-11	8.47256620491985e-10	13.931720663775
CRYL1	-1.152833032003	4.92316566956942	-6.65468017404863	9.14589889310641e-11	8.92346305974237e-10	13.8768593111379
CCDC34	1.08136323106623	4.13324365102597	6.64191929866517	9.8899797110219e-11	9.62454541684221e-10	13.8007663383021
XIRP1	2.17590377601555	-0.788833943474259	6.64142802534763	9.91978265577898e-11	9.64732440875372e-10	13.7978392261007
WNT7B	3.06555462151044	1.15962108062487	6.64009876104981	1.00008645600323e-10	9.71991243708295e-10	13.7899200555335
GHRL	-2.49126759211587	0.52380110350638	-6.63918493678788	1.00569824503267e-10	9.76815990217177e-10	13.7844766324642
ERFE	1.73303560311437	0.545701640608752	6.6390104063365	1.00677354399176e-10	9.77231154283897e-10	13.7834370666045
TGFBR3	-1.62797989541647	4.85277551820004	-6.63869708794115	1.00870675995225e-10	9.78477991454643e-10	13.7815708851667
LANCL3	-1.70540527640449	0.220593778940474	-6.63416796883331	1.03706226838858e-10	1.00533722727335e-09	13.7546025354052
MICB	1.36268126643834	3.00523467308472	6.63369337066615	1.04007847686329e-10	1.00761359955079e-09	13.7517774274878
AP1S3	1.21513682654302	3.87130831028094	6.63206454136981	1.05049576282979e-10	1.01683487669824e-09	13.7420828431275
SERPINE1	1.80368758682773	5.87124722121512	6.63140814907455	1.05472264200983e-10	1.01983566231258e-09	13.7381766210065
BMP5	-2.35395166772078	-0.980102866738078	-6.62807067602307	1.07647397801981e-10	1.04020073571113e-09	13.7183199680707
BBC3	1.1570630527733	3.87837387382999	6.62677222516217	1.08505477842469e-10	1.04782114454277e-09	13.710596868198
ATP2A1	1.3240437727862	0.647666538907279	6.62346506340278	1.10721441262384e-10	1.06785308184258e-09	13.6909315870975
SOCS2	-1.13614594562111	3.76251311531738	-6.62210958686763	1.11642452404788e-10	1.0760477649034e-09	13.6828738377727
CLDN3	3.39016288864716	5.76114051899442	6.62019867365695	1.12953647627213e-10	1.08729599285825e-09	13.6715165004537
NECAB1	-2.0427302788179	0.677206516151799	-6.61931283921825	1.13566586847503e-10	1.09180267431978e-09	13.6662525195611
F10	-2.18186641771137	1.66525043802368	-6.61915421973078	1.13676685049156e-10	1.09216504285444e-09	13.6653099992615
PGR	-1.96766138111139	1.03472221762794	-6.61751187793163	1.14822811689241e-10	1.10247440580554e-09	13.6555522385599
ADAP1	1.22734743575223	5.13493422398085	6.61644699336397	1.15572003735042e-10	1.10896189843472e-09	13.6492264065963
DES	-4.2598390760467	6.49534147263376	-6.61250672215241	1.18386086821709e-10	1.13308104925042e-09	13.6258267768091
RYR3	-1.8377915648904	0.852078583153368	-6.61189468158741	1.18829186649208e-10	1.13660079354258e-09	13.6221931297674
COX6B2	2.20452140664715	-0.345711544915502	6.61159121392187	1.19049491481464e-10	1.13798639385704e-09	13.6203915614035
PDLIM2	-1.0337424741021	4.43643908965475	-6.61073009417132	1.19676812358961e-10	1.14325841521378e-09	13.6152797941174
TCEAL7	-1.60988927711515	0.376062242440076	-6.60904335910099	1.20915000695961e-10	1.15370884234418e-09	13.6052685741529
VIL1	2.74874935613394	6.27123846082164	6.60903151550995	1.20923739044427e-10	1.15370884234418e-09	13.6051982865728
SLC5A2	1.38022431058669	-0.262588529617438	6.6069940872994	1.2243623557764e-10	1.16666340963558e-09	13.5931083708496
CCL3	1.84463395396372	1.40360833461534	6.60147185899415	1.26629629837248e-10	1.20357992215819e-09	13.5603550639583
PLIN5	-1.74534258668548	-0.0899289634897873	-6.6004396332286	1.27428948862884e-10	1.20965277825534e-09	13.5542351992159
SV2C	-2.03508016627589	-1.04128639187818	-6.59982414853051	1.27907911630442e-10	1.21276854360514e-09	13.5505864777683
VIPR2	-2.36033531975908	0.136406517505609	-6.5998112394678	1.27917976191712e-10	1.21276854360514e-09	13.5505099530923
LEF1	1.28984847990112	3.80615237300559	6.59962093223442	1.28066439556016e-10	1.21341342604456e-09	13.5493818294603
TACR1	-2.07471935872676	-0.453380167634204	-6.59689549550303	1.30211255477021e-10	1.232187313435e-09	13.5332285694114
KY	-1.84191602746273	-0.756258690993145	-6.59447132197591	1.3214857048861e-10	1.24895303085852e-09	13.5188653707491
PTX3	-1.7082336898667	-0.428430507830176	-6.59266563940839	1.33609955269902e-10	1.26118433372415e-09	13.5081694889421
ALPP	3.23207315809129	-0.771893257296158	6.58860480593955	1.36954648135014e-10	1.29113994529284e-09	13.4841239472374
HAPLN3	1.36621942428606	3.62218668044334	6.58600289672993	1.39140728164023e-10	1.31092988358909e-09	13.4687234601201
RAI2	-1.6770599569552	3.77761206761077	-6.58525855848078	1.39772380035394e-10	1.31556999328791e-09	13.4643186856243
CFL2	-1.58131842735225	4.66468061490643	-6.58484983343409	1.40120423009277e-10	1.31769106026928e-09	13.4619001419897
TSPAN7	-1.82775032704496	3.08507055804667	-6.58442464062471	1.40483390944694e-10	1.32028128910266e-09	13.459384282371
DTX4	1.07281308420976	5.89027277352392	6.58345144654753	1.41317637490006e-10	1.32729467241548e-09	13.4536264005237
SELENOM	-1.50114181780549	5.73277090329073	-6.58319862797659	1.41535153885732e-10	1.32851043012593e-09	13.4521307172266
KRT1	-2.34980009433283	-2.23159062708428	-6.57622896983116	1.4766262525453e-10	1.38258413366811e-09	13.410916231696
CORIN	1.73594360765834	1.06695681145044	6.5748374137022	1.4891682673433e-10	1.39259852105433e-09	13.4026916013437
C14orf132	-1.89943108934238	3.45752325048973	-6.57461597763814	1.49117367016175e-10	1.39360989099875e-09	13.401382958853
NOVA1	-2.22427934946973	1.1532767248258	-6.5744319696327	1.49284212614895e-10	1.39430530221862e-09	13.4002955357064
SYNPO2	-2.96678282932026	6.23188824482624	-6.57088108409153	1.52540001214893e-10	1.42233915407541e-09	13.3793158520655
TAGLN	-2.21461813704469	7.67747350728841	-6.56959419795862	1.53737050365344e-10	1.43234692261325e-09	13.3717148066874
NACAD	-1.78793179998968	1.34917910050901	-6.56416097026547	1.58893358178793e-10	1.47947371282032e-09	13.3396364793181
TUSC1	-1.30374119837672	3.18442924022877	-6.56333232971535	1.59694528096926e-10	1.4860162009957e-09	13.3347459854
MMP1	2.86502388509974	5.37006393774869	6.56293736004958	1.60077796871636e-10	1.4886642959382e-09	13.3324151179135
PRDM8	-1.71044628653409	1.91143161067325	-6.56182096792514	1.61166001301347e-10	1.49786072928498e-09	13.3258274725807
ITIH5	-1.81597691320561	4.33780529651033	-6.55232737443729	1.70717856247283e-10	1.58370734540838e-09	13.269843941689
FLRT1	-1.6796642790994	-0.495975842916766	-6.55127448879042	1.71810803482407e-10	1.59286672386517e-09	13.2636391317979
CHL1	-2.03074643757634	2.15354746026071	-6.54943877869991	1.73732794962559e-10	1.6096962403042e-09	13.2528229503176
ANKS1B	-2.0061391785254	-0.367464527367478	-6.54633906171806	1.77026170976564e-10	1.63819801411686e-09	13.2345646811915
RIMS1	-2.58823124616569	-0.479733957869296	-6.54053209554593	1.83361522178077e-10	1.68956945664882e-09	13.2003787113841
PRR19	1.39085505359065	0.454275194487699	6.52411116888836	2.02504342410519e-10	1.85350455152929e-09	13.1038405824653
PRAG1	1.07735206362726	5.61617977769978	6.52202627886939	2.05070836255823e-10	1.87472029944415e-09	13.0915976346721
CCR10	-1.41694248744205	0.485783811294717	-6.52182472218027	2.05320636012957e-10	1.87586703429403e-09	13.0904142160139
WDR72	3.34978804296563	3.03635912308819	6.51925382411836	2.08533176265262e-10	1.90406442541478e-09	13.0753220603914
AMPD1	-2.26568456228343	-1.13347507952946	-6.51668939015289	2.11786719981421e-10	1.9314334245464e-09	13.0602726539638
RTL5	-1.62479020558258	1.97234025619666	-6.51553993944781	2.13261153072124e-10	1.94370467247125e-09	13.0535286480564
ANKRD37	-1.20244498456926	1.55224806439441	-6.51530378823458	2.13565314768021e-10	1.94530145408263e-09	13.0521432315553
RECK	-1.29810247076038	3.12148515436884	-6.5136355239951	2.15726179933434e-10	1.96261381068511e-09	13.0423572683324
VCAN	1.53559514367995	7.13858970321592	6.50864778051767	2.22315339058137e-10	2.01890702850869e-09	13.0131115030496
SLC16A7	-1.74942602485126	3.26760403154567	-6.50749468649151	2.23866513101049e-10	2.03177044742251e-09	13.0063528903653
RAB9B	-1.85415055867177	0.658608494951029	-6.50552990857368	2.26534064932043e-10	2.05474433880633e-09	12.9948390035885
GPR84	1.65466357025643	0.0147714784530814	6.5051869452226	2.27002885283466e-10	2.05775932789411e-09	12.9928294770358
DLG2	-1.76567869506053	0.865303278137966	-6.50203123903354	2.313615214971e-10	2.09475221504337e-09	12.9743432669571
FOXH1	2.16157052149974	-0.889003172538037	6.49976471734773	2.3454254164863e-10	2.12227936306415e-09	12.9610704120008
DMD	-1.9255243336067	4.07764986649478	-6.49836569488943	2.36527402071935e-10	2.13895643456419e-09	12.9528795458126
C7	-3.39439582915538	3.71528634601081	-6.49685815460729	2.38684654809997e-10	2.15587984021197e-09	12.9440549406594
FRRS1L	-2.90746473814592	-0.201357509282281	-6.49174954061033	2.46139355374402e-10	2.21657673818954e-09	12.9141632826924
EPB41L3	-1.4143218626405	3.915507260709	-6.48160850803173	2.6162001647243e-10	2.34618093250305e-09	12.8548823543566
CXCL9	2.43067556740155	5.26514518447638	6.47939929248334	2.65116976237942e-10	2.37471761851136e-09	12.8419780359395
STC2	1.49740030507836	2.68088672077602	6.4746680194865	2.72760932297589e-10	2.43884167325242e-09	12.8143540692976
TNS2	-1.17767067947986	6.03899414560045	-6.47444384741937	2.73128420667707e-10	2.44068074487659e-09	12.8130456270963
SCN4B	-1.75749511944652	1.41999574553481	-6.47079267418157	2.79182610406367e-10	2.49182869548499e-09	12.7917397281127
EVA1A	1.84702549734687	1.10602596812717	6.46919493215793	2.8187309617685e-10	2.51286866591702e-09	12.7824194052281
REEP1	-2.22303218376065	2.15600274619222	-6.46263415738692	2.9318991911779e-10	2.61067103894495e-09	12.7441671723319
CTSF	-1.56628381183078	4.01888068076892	-6.4575283308495	3.02304087093165e-10	2.68865262365171e-09	12.7144197719334
TCF21	-1.51011504827151	2.40766325397964	-6.4538729193595	3.08999165562789e-10	2.74575717394243e-09	12.6931344788665
PLEKHS1	2.5866222055106	4.40356529173251	6.4538245007732	3.09088814727808e-10	2.74575717394243e-09	12.692852605458
MAB21L2	-2.22817554778881	-1.34897708300197	-6.45052733533065	3.15254007428705e-10	2.79723026356152e-09	12.673661890917
CPA2	-3.52783229239747	-1.14194502739163	-6.44920005833208	3.17769690592324e-10	2.81789418747478e-09	12.6659389037135
ZNF662	-1.83226009622498	0.82172554136401	-6.44769273604759	3.20650488232359e-10	2.84176966186657e-09	12.6571698607712
PER3	-1.36382345386079	4.47412907137859	-6.44406787601349	3.2768351800332e-10	2.90069142345192e-09	12.636088597603
SYT4	-2.48774239428762	-2.32726767597413	-6.44186799160942	3.32025256598256e-10	2.93395956094206e-09	12.6232993356528
TLCD1	1.40638309081089	3.40652362553952	6.4382685864159	3.3925099122931e-10	2.98556706633776e-09	12.6023814787373
GALNT15	-1.8617011590964	1.63155052536462	-6.43757970226146	3.4065137523397e-10	2.99614305774297e-09	12.5983791304133
AGTR1	-2.7302611959622	-0.495874510518444	-6.43526204057544	3.45404499882731e-10	3.0361780164517e-09	12.5849163076276
STK32B	-1.49629886989289	0.967848051163532	-6.43394860864814	3.48126909048329e-10	3.0583263227053e-09	12.5772886030463
NLRC5	1.13779448090369	5.93477082630702	6.42956568491539	3.57364616038106e-10	3.13218353766345e-09	12.5518441234519
RAB15	1.25911684207697	4.93657412490573	6.42829185753379	3.60094166006476e-10	3.1542743321961e-09	12.5444517380203
PNOC	-2.08196872900927	-0.482317433885597	-6.42732588165056	3.62177662931699e-10	3.16884447080148e-09	12.5388466988308
GCG	-2.62910572627532	-2.95727839259351	-6.42465319826518	3.6800407647326e-10	3.21314554101016e-09	12.5233421300557
OAS3	1.2067095539674	7.14579046280644	6.42461270885327	3.68093045270854e-10	3.21314554101016e-09	12.5231072863552
LPCAT1	1.00835409310091	5.83728131861171	6.42016145235061	3.78003551324072e-10	3.29393735885171e-09	12.4972967938963
LIFR	-1.85440977900611	3.87194660285087	-6.41761733021739	3.83784840138226e-10	3.34045616194172e-09	12.482551319616
CASTOR1	-1.07708309266621	-0.0836633319647597	-6.41256201961116	3.95530843239098e-10	3.43828073616066e-09	12.4532653961198
COL12A1	1.50547921105335	7.60704874468221	6.41252299551463	3.95622871669356e-10	3.43828073616066e-09	12.4530393988122
HPGDS	-1.63592555678119	0.177073975653354	-6.41248702089786	3.9570772725901e-10	3.43828073616066e-09	12.4528310627206
C11orf96	-1.59634487780856	5.54907095035305	-6.41151783095825	3.98000539934604e-10	3.45422332817811e-09	12.4472186517209
REP15	-2.11991509024705	-1.1604078999393	-6.40942005530676	4.03007914441107e-10	3.49366171346532e-09	12.4350731665222
JPH2	-2.48778622480269	2.93479358299335	-6.4052321935826	4.13189603471943e-10	3.5737109970016e-09	12.4108364156901
HOMER2	-2.20864860123844	2.85299846916412	-6.40140202141852	4.22722045681021e-10	3.65196983794531e-09	12.3886810698298
GIF	-4.36965648662373	0.066602693253058	-6.39687863913661	4.34257439038088e-10	3.74519108659263e-09	12.3625298343034
SFRP5	-2.93574104736496	-0.023363936756854	-6.39142443401077	4.48577185784782e-10	3.86647901164437e-09	12.3310172647502
NPTX1	-3.06214914012934	0.391436461549079	-6.38304518909422	4.7148214005787e-10	4.05926746611468e-09	12.2826475779694
ALDH2	-1.01352388926867	7.23613043789052	-6.38235234224919	4.73426541126617e-10	4.07136028868523e-09	12.2786503995589
SLC11A1	1.3997673552841	3.09020853035981	6.37588895743923	4.91947912394967e-10	4.22101382853566e-09	12.2413788677503
BCL2	-1.23512069978597	3.49730163984148	-6.37527201485314	4.93752479042375e-10	4.23408891067378e-09	12.2378228420408
TMEM59L	-2.04048345235613	-0.716821202295262	-6.37423880978372	4.96789152243269e-10	4.25529106895938e-09	12.2318681307003
CENPW	1.10961400093921	3.20484164150437	6.37404135936246	4.97371553442588e-10	4.25786181165039e-09	12.2307302467538
SMTN	-1.50395454142997	6.84841024239125	-6.36604650870814	5.21523355931691e-10	4.44946736474752e-09	12.1846810632916
DEFA5	-3.80326577330658	-2.22077514120109	-6.3643877726293	5.26676278756481e-10	4.48835310099591e-09	12.1751329056917
ARFGEF3	1.28229109805709	6.08822857981181	6.35991624736795	5.40816915440019e-10	4.60106167653539e-09	12.1494036745031
ARHGDIG	-2.64146182732497	-0.481438397766731	-6.35840464053873	5.45680761664456e-10	4.63982446953025e-09	12.1407092107189
STARD5	-1.00394259702358	2.06438568306329	-6.35765458405789	5.48110070282634e-10	4.65785481698212e-09	12.1363956620072
VIP	-3.06293754651493	-0.647484022699585	-6.35697035497331	5.5033541137439e-10	4.67413251417303e-09	12.1324610476734
CNTN1	-2.78784648147698	1.35812333140026	-6.35529004153867	5.55837966232222e-10	4.71161468040363e-09	12.1227999868555
CRTAC1	-2.40155306482221	-0.708341099120753	-6.34939850897949	5.75560074491066e-10	4.87191254973246e-09	12.0889427948596
SELENBP1	-1.4174627641191	5.7416194074482	-6.34431181561207	5.93137987294495e-10	5.00945879078957e-09	12.0597315048621
METTL7B	1.85793092646736	4.15705305630319	6.33507534211459	6.26409970821865e-10	5.27864134071341e-09	12.0067383678969
TENT5B	-2.21361900203747	1.89974975201543	-6.32945026265279	6.47561125257725e-10	5.43864811435831e-09	11.9744961717437
MFAP2	1.68519629889932	3.80194688144184	6.32920150489256	6.48512464525897e-10	5.44360713127915e-09	11.973070868089
C2CD4D	1.30338975648071	1.29941606989207	6.31783494123194	6.93473243627652e-10	5.79842040292655e-09	11.9079930582896
CLDN16	1.81640634752364	-0.737224234808512	6.31444030757413	7.07482916868255e-10	5.90901014287971e-09	11.8885761305168
GPR35	1.43503914832607	5.10210953484518	6.31173139059052	7.18861090827735e-10	5.99740082635263e-09	11.8730875712196
TMEM63C	-2.14732534493337	-0.14929063699874	-6.3054318634154	7.46018021445472e-10	6.20338248924118e-09	11.8370903653322
ASB5	-3.30982568087845	-1.33597033859376	-6.30483995524004	7.48620734318143e-10	6.218169139017e-09	11.8337095586661
APBB1	-1.43707306109741	3.46806246547058	-6.30267307097262	7.58224925469579e-10	6.29101472815353e-09	11.8213351723828
NR3C2	-1.50001592816859	3.69841127722859	-6.30252876181467	7.58868807813933e-10	6.29289560036579e-09	11.8205111928087
ATP6V0D2	1.85572746335229	-0.099670662929551	6.30030352228533	7.68865471759747e-10	6.37228943737584e-09	11.8078074337117
GNAO1	-2.34120790339625	3.02536962472304	-6.29556896220001	7.90565877650617e-10	6.54135803537132e-09	11.7807903781094
MYOM1	-1.87066960063676	2.13693084518573	-6.29405870579289	7.97613290269119e-10	6.59605201229133e-09	11.7721758379877
SLC5A5	-3.45981514357666	0.578057433680615	-6.29029656006593	8.15437352492663e-10	6.7286964031725e-09	11.7507238518332
C16orf45	-1.37825848564448	3.54223455201475	-6.28868660094356	8.23183512660536e-10	6.78890109621188e-09	11.7415469874464
MICU3	-1.50800434478599	0.873824077321429	-6.28092691144723	8.61540312934702e-10	7.07814492391451e-09	11.6973433796287
ITPR1	-1.20838244121282	4.55965267559218	-6.27724062018387	8.8036963252205e-10	7.2249703683148e-09	11.6763598948896
WFDC1	-1.55248669584033	3.28648568505658	-6.27268111348085	9.04217175348404e-10	7.40456670627325e-09	11.6504198255196
S100A12	-2.24924840034684	-0.68796601548379	-6.27066209417536	9.14978141106849e-10	7.48050421704916e-09	11.6389381211867
FAM229B	-1.35463668381046	1.5727459498681	-6.269568872598	9.20856998352409e-10	7.52041524804967e-09	11.6327224879189
PDLIM4	-1.5061557492631	3.91355546011172	-6.26759311628295	9.3157566188725e-10	7.59561474805799e-09	11.621491367904
AKAP6	-1.98694571813763	2.25701027590589	-6.26677554388829	9.3604670341213e-10	7.62794623137145e-09	11.6168447576712
CDO1	-2.04652659517909	-0.220577789512054	-6.26633872839772	9.38444108807251e-10	7.64283784844812e-09	11.6143623547481
PEG3	-1.96968027618328	1.07804085605114	-6.26625806692737	9.38887465736831e-10	7.64283784844812e-09	11.6139039747968
FBXL22	-1.68629785609714	1.53484880708451	-6.26578170759959	9.4150996505696e-10	7.66005194871585e-09	11.6111970370918
ANKRD13B	1.12025525708574	3.54366748316788	6.26470843937767	9.47444926561306e-10	7.70003193547993e-09	11.6050987531553
HACD1	-1.8652126836431	1.2210003162256	-6.26384080797637	9.52269508460409e-10	7.73184134697353e-09	11.600169521371
PIWIL1	3.22234290850591	-0.410796282990047	6.26382025913225	9.52384064086238e-10	7.73184134697353e-09	11.600052785044
TRIM31	2.33318276538134	5.11596173688927	6.2615111063952	9.65343407422703e-10	7.82862363309895e-09	11.5869366833642
TMEM132A	1.18886446950813	5.03446554191321	6.261133575546	9.67478523704141e-10	7.84172275741712e-09	11.5847926682754
RAB19	1.43453293476783	1.02856536954196	6.26063416548042	9.70310027009722e-10	7.85622997714152e-09	11.5819566590709
RSPO1	-2.09088804291793	-0.833378884221246	-6.25983907605605	9.74834685508769e-10	7.88863004088748e-09	11.5774419544356
RNF207	1.18908689549253	3.63392541271543	6.25136750172259	1.02434492862351e-09	8.26710481720547e-09	11.5293676943017
TCEAL3	-1.22859150323249	3.33016283541006	-6.25100509900608	1.02651691130751e-09	8.27577824166885e-09	11.5273123376678
ADAMDEC1	2.0140913598428	2.91693801718885	6.24768637699015	1.04661772671672e-09	8.42432326029619e-09	11.5084948680892
HSPB7	-2.85437258917605	3.19324794406337	-6.24308013369589	1.07515640199671e-09	8.64020200730865e-09	11.4823906813898
C4BPA	2.85818533178955	0.555372995001172	6.23987910012131	1.09543593441174e-09	8.78445275633528e-09	11.4642593518407
MMP10	2.41081436125541	0.567994774737476	6.23742838153954	1.111214523324e-09	8.89679398610361e-09	11.4503831476746
CXCL11	2.27968404388028	2.51263552556982	6.23473449438685	1.12881534879091e-09	9.0233443143413e-09	11.4351352869902
ADAM33	-2.28955085370665	2.10623394018767	-6.23079828055828	1.15502454762489e-09	9.21349799725824e-09	11.4128654162061
TPM2	-1.8961449946283	7.15307709305455	-6.23079498787166	1.15504671922669e-09	9.21349799725824e-09	11.4128467920691
CARTPT	-3.01904160623095	-2.06010904665182	-6.22967889728978	1.16258605983045e-09	9.25894832443641e-09	11.4065344138707
GINS2	1.2562502188871	3.57268524563252	6.22496144911817	1.19498846340037e-09	9.49694730344106e-09	11.3798638082659
SPARC	1.24344824782061	9.47124187486516	6.22416073830774	1.20057527888323e-09	9.53130395088137e-09	11.3753385581768
MMP12	2.81628191997579	4.11266405963519	6.22249397751152	1.21228689501175e-09	9.61921910802591e-09	11.3659203321774
PMP22	-1.1767553727786	5.86954774951355	-6.21848775812741	1.24089603152576e-09	9.82555156930947e-09	11.3432912415708
SPDYC	2.33378332873398	-1.40363942956172	6.21799936242757	1.24442861018373e-09	9.84835317734068e-09	11.3405333662245
FKBP5	-1.2262602625655	5.69483262148954	-6.21509497622799	1.26564025025251e-09	1.00004806363587e-08	11.3241365582777
MAGEH1	-1.17816062456216	2.89405409682067	-6.21482183854037	1.26765316265949e-09	1.00111415212334e-08	11.3225948759414
HOXA9	2.41780100270218	0.131895362639379	6.21444239531038	1.27045470205946e-09	1.0027203460618e-08	11.3204532617098
TLR3	-1.32013597597987	3.63712838745689	-6.21436640222769	1.27101650866492e-09	1.0027203460618e-08	11.3200243623936
MMP13	2.29479301852518	-0.804685369706358	6.21247779812203	1.28505704986188e-09	1.01326714794128e-08	11.3093666127589
ULBP1	1.96808677324503	-0.921784530831875	6.20987417750177	1.30466234261206e-09	1.02765152877078e-08	11.2946782775553
PDGFRB	1.20041520551892	7.12789076399814	6.2087042513208	1.3135669041794e-09	1.034125427069e-08	11.2880797911864
ENPP7	-2.3721961691562	-1.88694671585426	-6.205341921849	1.33949062129554e-09	1.0532604365096e-08	11.2691216767133
NCEH1	1.06638483144304	5.7457228543506	6.20501313142628	1.342052313689e-09	1.0532604365096e-08	11.2672682846113
ADCY5	-2.38882784802624	3.39910858352552	-6.20296922171179	1.35808479322847e-09	1.06410995748163e-08	11.255748583059
RGMA	-2.49287709147172	4.24050780778649	-6.20289019629504	1.35870841826413e-09	1.06410995748163e-08	11.2553032500411
RBM24	-1.96626169386171	-0.0566095003559922	-6.19853847449367	1.3934857240436e-09	1.09021466086482e-08	11.2307871725468
NFIX	-1.04210570672442	7.11963403943379	-6.19770584751156	1.40023830798815e-09	1.09436241646079e-08	11.2260980647198
HMGA1	1.21374765559051	8.68186768523961	6.19563526761741	1.41716974462509e-09	1.10644867639362e-08	11.2144394319512
REEP2	-1.92347242537026	1.24705188584919	-6.1952580335044	1.42027593835253e-09	1.10830016834504e-08	11.212315719791
STUM	-2.51638064994082	0.694491020604106	-6.19369763688873	1.43319534621848e-09	1.11780344376213e-08	11.2035323022365
NOTCH3	1.14899808272393	7.48870482828343	6.18859513318439	1.47624960041397e-09	1.15019364528122e-08	11.1748232651501
AGBL2	1.24559921519736	0.504597189403993	6.18771652664047	1.48378977007622e-09	1.15487538141536e-08	11.1698817951882
ITGA2	1.25491879616819	6.18570652675579	6.18694687215366	1.49042586230546e-09	1.15765106627269e-08	11.1655535717018
CCNE1	1.74442403401069	3.30511235167832	6.18589555825976	1.49953740211917e-09	1.16412877887625e-08	11.1596421301918
GAL3ST2	2.48913639878703	-0.20958322856574	6.18511203409821	1.50636347254914e-09	1.16822553315842e-08	11.1552369863516
GCOM1	-1.56960875174282	-0.280231080456451	-6.18038310036445	1.5482119717294e-09	1.19821597647852e-08	11.1286596929843
NXPH3	-2.25757720710606	0.907684549032011	-6.17892215616387	1.56136893546123e-09	1.20763324800617e-08	11.120452376511
GREM2	-2.77234684010838	1.68498374333923	-6.1768166862188	1.58052293908002e-09	1.22134262362106e-08	11.1086270580669
APOE	1.81789765334466	7.2314838215669	6.17456294996504	1.60128043476657e-09	1.23674931275058e-08	11.095972702981
CLIP3	-1.55652619010168	4.31655883672605	-6.16895309463585	1.65411342470244e-09	1.27559544469385e-08	11.0644909026674
AMT	-1.20250100537108	2.66065778814571	-6.16745103295243	1.66854663902378e-09	1.2859665660447e-08	11.0560655445564
KREMEN2	1.64872492304155	0.214206191367088	6.16697101274417	1.67318503985873e-09	1.28832685764314e-08	11.0533733755606
ZNF385B	-2.04265034201104	0.271433651343063	-6.16441556811589	1.69809119254516e-09	1.30683711981384e-08	11.0390442159149
LRAT	-2.37360812240777	-1.06913514357279	-6.16404374892094	1.70174514271627e-09	1.30898132242388e-08	11.0369597219981
CYP4F22	-1.82363467328869	-1.24513159462047	-6.1606914706934	1.73503782309801e-09	1.33187330908959e-08	11.0181708734879
SHF	-1.44169694031367	1.86711612164606	-6.16032406367542	1.73872517810331e-09	1.33402495353562e-08	11.0161121456972
INKA1	-1.09330522835068	0.172058664607755	-6.15938807374917	1.74815358786321e-09	1.34057695573608e-08	11.0108678813123
P3H2	-1.77016118604221	3.4736378081353	-6.15624869465232	1.7801437124548e-09	1.36233829318459e-08	10.9932830553045
CAMK2B	-1.79848654716498	-0.82167179254649	-6.15319986358584	1.81175881099031e-09	1.38512771946162e-08	10.9762125356459
MPP1	-1.2048638160976	4.00186949617349	-6.15099785114392	1.83493359437317e-09	1.40000699734572e-08	10.963887745689
HOOK1	1.30668191153067	5.07945926873596	6.15081834154258	1.83683554723203e-09	1.40074961549282e-08	10.9628831813996
AKAP2	-1.34215744249253	0.33577902495051	-6.14266662990707	1.9252667409631e-09	1.46596282285146e-08	10.9172905298699
ANK2	-1.99578149408081	3.16893868365748	-6.14046743656662	1.94982848712471e-09	1.4824200050297e-08	10.9049989982604
PINLYP	-1.22656927661155	0.654906011762886	-6.13613987922348	1.99905888156649e-09	1.51831843754023e-08	10.880822472667
PRAME	3.53077701144915	0.433438508109989	6.13402889905289	2.02351244201642e-09	1.53534515469697e-08	10.8690343095902
HSD17B6	-1.2741436959152	0.744070025086564	-6.13347700859982	2.0299536105101e-09	1.53945803222395e-08	10.865952990859
CCL21	-2.65067141546653	4.0051796920416	-6.13301999564827	2.03530262489348e-09	1.54259826557368e-08	10.8634015670664
NIPAL4	-2.30971823113789	-0.242905395769645	-6.12628067521209	2.11580019606149e-09	1.5997358474883e-08	10.825795440094
MT1E	-1.88792047239783	5.12392500998822	-6.12549129568495	2.12543017338565e-09	1.60621186048843e-08	10.8213928643797
COL22A1	1.98623448640861	1.51782522790035	6.12420308089542	2.14123776210743e-09	1.61572938487386e-08	10.8142091660203
ECHDC2	-1.06299658935764	4.93412005038167	-6.12346411825517	2.15035733819224e-09	1.62179950446459e-08	10.8100889252696
OSBPL1A	-1.1395016023693	4.81606037046024	-6.12269207218702	2.15992576029627e-09	1.62820190746172e-08	10.8057846620597
ABHD8	-1.04233059813776	3.25197448725943	-6.12020848806423	2.19098948396253e-09	1.64939935693062e-08	10.7919413961289
ADAMTSL3	-1.90853728457045	2.17734758127551	-6.12018176301464	2.19132611461746e-09	1.64939935693062e-08	10.791792458572
ZNF582	-1.31953107971466	-0.187390607974716	-6.11676665794402	2.23476170921498e-09	1.67968856985468e-08	10.7727646705954
MMP3	3.21036879676531	2.57619800906893	6.11675527971621	2.23490782265868e-09	1.67968856985468e-08	10.7727012897826
ST14	1.24630984463826	8.04797185705359	6.11504959011463	2.25691739745296e-09	1.69538555892333e-08	10.7632010946529
GLIPR2	-1.16240140530265	3.95549029075088	-6.11288795495578	2.28511495490771e-09	1.71400666234848e-08	10.7511645787952
IER5L	1.21504391125949	4.88410413625496	6.11264884706001	2.28825508532454e-09	1.7155089317612e-08	10.7498333845134
GLP2R	-2.12997113561687	0.0794092950053654	-6.11106704548878	2.30913492022212e-09	1.72944345266288e-08	10.7410280520062
MMP7	3.28187101258692	4.3480481273355	6.11039216133172	2.31809999605695e-09	1.73529629481504e-08	10.7372717859895
SEMA6D	-1.64637002907795	2.56840489148435	-6.10633208410255	2.37275605414986e-09	1.77269204164421e-08	10.7146815119629
SPART	-1.34805137855831	4.15740067211958	-6.10532065437638	2.38656655947132e-09	1.78124542221996e-08	10.7090558582576
FLG	-2.28085275947506	-1.21828959918139	-6.10222950281664	2.42926336272987e-09	1.81221605160323e-08	10.6918674273044
TGFB1I1	-1.39187381172882	5.55312003251668	-6.10059822769573	2.45209557964988e-09	1.82744119186951e-08	10.6827995966443
CC2D2A	-1.13761333329506	3.26085778040856	-6.09653609570417	2.5098668516003e-09	1.86772726144741e-08	10.660228033494
GDF10	-2.1984321955674	-1.41150570286486	-6.09559896530521	2.52338233446875e-09	1.87685893161374e-08	10.6550225686328
CAV1	-1.42981243528174	5.96448576517686	-6.09362368158932	2.55210370104861e-09	1.89728596484068e-08	10.6440526690991
F13A1	-2.16548091689719	3.42852736943406	-6.09316631528494	2.558799402117e-09	1.90132660992773e-08	10.6415130697558
FBXO41	1.19210128634647	3.84784394569987	6.09103582452821	2.59021609489409e-09	1.92277655390662e-08	10.6296852705438
ANO9	1.34184667541624	5.03191215274214	6.08960857054619	2.61147327103211e-09	1.93746288316425e-08	10.6217635411817
SMARCD3	-1.17860238442566	3.20202996880658	-6.08659001157367	2.6569941712602e-09	1.96943980733606e-08	10.6050146352847
CFP	-1.22678456587581	1.04906252669278	-6.08629007821102	2.66155940303392e-09	1.97185471686462e-08	10.6033507897132
NCR3LG1	1.43864547356123	3.56737154244364	6.08247904996424	2.72023825537786e-09	2.01039068320037e-08	10.5822154964094
PID1	-1.68354598254505	3.0429430705729	-6.0811097295299	2.74162909858895e-09	2.02421602168947e-08	10.5746241776005
ESPL1	1.40376318468109	4.62652074281663	6.0797823425011	2.76252177012153e-09	2.03864375638518e-08	10.5672666902749
EMP3	-1.1717414605718	4.68487258812519	-6.0784325426535	2.78392676721763e-09	2.05343527416679e-08	10.5597863441086
CDIP1	-1.1138997975975	4.32340076106766	-6.07787519802945	2.79281229357397e-09	2.05898243579031e-08	10.5566980447151
RAB6B	-1.38242412641356	2.5295895812016	-6.07628000808771	2.81839725572338e-09	2.07581563502595e-08	10.5478602496986
AR	-1.88493323369463	1.35616892742709	-6.07355648955883	2.86260968552402e-09	2.10632217055826e-08	10.5327756674533
CORO2B	-1.50250171804833	0.888096706628594	-6.07145431820568	2.89719826106821e-09	2.12969486208347e-08	10.521136354841
ARHGAP20	-1.52578852937794	1.05301768195872	-6.0653791448406	2.99946947721236e-09	2.19737725081454e-08	10.4875181789495
SCML1	1.09386614953662	4.42414203398592	6.064938266935	3.00702713923253e-09	2.20092636036117e-08	10.4850795853644
PILRB	1.22675615477711	2.39896718773142	6.05641147290219	3.15691060618623e-09	2.30488090918263e-08	10.4379450647953
GRASP	-1.03193695715029	2.95544329637299	-6.05447229149836	3.19200303811038e-09	2.32824825081514e-08	10.4272333514787
MORN5	-2.43636837676561	-2.25830915090703	-6.04219343841156	3.42322218006137e-09	2.48249439250219e-08	10.3594734605867
SOX21	-3.57241570572182	0.46204103643871	-6.04048235042796	3.45671532130103e-09	2.50543722009924e-08	10.3500400692105
ARRDC4	-1.07939724902607	4.78440347892252	-6.03989507779243	3.46828433956878e-09	2.51155069505788e-08	10.3468028932294
CHRNA5	1.07247413909059	1.76794913718458	6.03666721235022	3.53255050162833e-09	2.55318599743947e-08	10.3290148800414
LYNX1	-2.34333475120755	2.99584900266292	-6.02994789164898	3.67008489531568e-09	2.64751604786905e-08	10.2920117417639
FOXP2	-2.30004192024787	2.21803887995331	-6.02400338006682	3.79611149213325e-09	2.73450552757106e-08	10.2593041590962
GSTA4	-1.25156748226841	3.5665064584729	-6.02043755769141	3.87372704094985e-09	2.78509526623868e-08	10.2396974115516
PPP2R2B	-1.53856792609546	0.381533416031597	-6.01679443782456	3.95462563672562e-09	2.83869535896358e-08	10.2196756634201
MAGI2	-1.30958767338503	1.88050744665238	-6.01674182672451	3.95580591656155e-09	2.83869535896358e-08	10.2193865991327
HS3ST6	-2.04333585407626	-2.75926655444478	-6.01620246191554	3.96792591653347e-09	2.84603873157351e-08	10.2164232569468
P2RY6	1.24272983218754	2.71179560973377	6.01295400111044	4.04169254225905e-09	2.89619431389242e-08	10.1985804772881
GNAI1	-1.25066935477474	3.83513261469913	-6.01254121843541	4.05116148370383e-09	2.90160113106308e-08	10.1963137680971
CPED1	-1.78758937430923	4.0522692256466	-6.00503036754187	4.22728820417431e-09	3.01914845036768e-08	10.1550922399506
NR3C1	-1.05149688456367	5.32086904355396	-6.00478259498087	4.23322402992235e-09	3.02195699324887e-08	10.1537331332242
MGAM2	2.90591822703755	4.65879576726945	6.0045305188149	4.23927131069732e-09	3.02484240541904e-08	10.1523504680791
MYOM3	2.26029179444319	1.69520258962286	6.00271280936999	4.28312847487664e-09	3.05469077612479e-08	10.1423815720077
PRSS22	1.90226021895175	4.29536898155979	6.00038890083112	4.3398449974502e-09	3.09075646560617e-08	10.1296401975495
TNFRSF12A	1.22708692150514	5.61852846050724	5.9997836747586	4.35473593295364e-09	3.09843569871098e-08	10.1263225810322
SOBP	-1.53423321734606	3.1786595368324	-5.99769417088336	4.40653049323258e-09	3.13085755816864e-08	10.1148708770166
NUDT7	-1.04764153517662	0.844016186221088	-5.98912388413097	4.62533807541819e-09	3.27859960195526e-08	10.0679356253963
ZNF135	-1.42434179162839	0.583037981723642	-5.98654216523217	4.69330681872152e-09	3.31742455733811e-08	10.0538078329282
KIAA1024	1.06963900057066	1.0790305614059	5.98458472626983	4.7454894073127e-09	3.35116864325397e-08	10.0430996520698
SETBP1	-1.6279901248201	3.67192335709768	-5.984016465216	4.760744288794e-09	3.36036812597888e-08	10.0399915261199
ACKR3	-1.08406666409403	4.10956353215295	-5.97746654900112	4.94007027143633e-09	3.48043063868966e-08	10.0041843542234
BVES	-1.82250993756516	2.30540263558471	-5.97664784666909	4.96294363236859e-09	3.4949132469957e-08	9.99971097121971
IGFL2	2.13868397931768	-0.819466288094718	5.97633577437792	4.97168967963528e-09	3.49943850338864e-08	9.99800594587526
PLCH1	1.36619519370614	3.40588944720121	5.97392380929073	5.03979633204709e-09	3.5440693646899e-08	9.98483054937242
SPAG16	-1.53930921207158	2.66846369341522	-5.97292776209727	5.06818676903871e-09	3.55940214233115e-08	9.97939092666694
CHST1	1.15780709863854	2.38256829656527	5.97291053157888	5.06867926394015e-09	3.55940214233115e-08	9.97929683388019
ADGRG1	1.09982193874507	7.28252978439342	5.96999133068425	5.15279612987345e-09	3.61678812577995e-08	9.96335888329088
SULT2A1	-2.92073204178151	-1.82077254561042	-5.96930914391757	5.17264900197267e-09	3.62903430445375e-08	9.95963529217417
CSTA	-2.33841422619178	2.0390304602042	-5.96455459140284	5.31310451171133e-09	3.72584232704108e-08	9.93369334934357
GPR19	1.1822276775743	-0.133396379924131	5.96072779163583	5.42885180081968e-09	3.79994434169671e-08	9.91282603211502
ZBTB7C	-2.2936790344705	3.65921241728545	-5.95748272749244	5.52892981767378e-09	3.86461433594955e-08	9.89513968744838
ITPR3	1.01003088202701	7.91627880610597	5.9570355328464	5.54286179340487e-09	3.87255800332186e-08	9.89270300738683
HSH2D	1.16514197637021	4.13786829735914	5.95561053216287	5.58748553009182e-09	3.90192739518079e-08	9.88493946857967
RGS11	-1.71317012858647	0.976471622717629	-5.95531967865852	5.59663658382954e-09	3.90650931191507e-08	9.88335506261305
L3MBTL4	-1.68925102526244	1.00834391866721	-5.95466114305511	5.617410039416e-09	3.91919579253242e-08	9.8797679717125
ID1	-1.36953236379851	6.19170477765508	-5.95180588973262	5.70835299409502e-09	3.98080427937722e-08	9.86421905143356
RGN	-2.12309311627374	1.0078310202193	-5.95000152489736	5.76656358295364e-09	4.01582848962478e-08	9.85439620653599
IGSF10	-2.00819630174356	0.697645941345638	-5.94784900186887	5.83676448258926e-09	4.06284058400445e-08	9.84268128097736
TMEM255A	-1.60960647911068	1.05306490297071	-5.94004213141358	6.09844247109209e-09	4.23868151458807e-08	9.80022290520814
EGFL6	1.69020103184233	1.49095759167824	5.93997850358765	6.10062156468489e-09	4.23868151458807e-08	9.79987705186203
PSAPL1	-3.35114332946715	0.309890801478353	-5.93971630432309	6.1096092556643e-09	4.24297173169614e-08	9.79845188287395
WDR17	-2.01806931988439	-0.396399225831663	-5.93843157421316	6.15383453411849e-09	4.27171836689569e-08	9.79146957009832
PSRC1	1.02442544984636	2.77093069381371	5.9370992876985	6.200026954074e-09	4.30180343032439e-08	9.78423013538321
DNAAF3	1.54575675444272	-0.0454817753012703	5.93679860374106	6.21049885319672e-09	4.30708803225836e-08	9.78259645490741
BMP6	-1.4837395935842	1.30988384361689	-5.93556254759028	6.25372857576987e-09	4.32910701408503e-08	9.77588142663654
PDLIM3	-1.83224613090311	5.68259506042083	-5.93197210838083	6.38097299185011e-09	4.41111808474185e-08	9.75638258215158
GRIN2A	-2.34129617984165	0.813299008857114	-5.92993737716171	6.45420180303808e-09	4.45561464517283e-08	9.74533682852633
RNF180	-1.41803057140826	1.47766757920201	-5.92591195971844	6.60149912214458e-09	4.55313272786597e-08	9.72349380629405
DENND2C	-1.50017830806038	1.4411622056834	-5.92470799140377	6.64618846161936e-09	4.58186045498476e-08	9.71696316500239
ULBP2	1.95732595098596	0.550736136466577	5.92181515858971	6.75477636140101e-09	4.65459326794759e-08	9.70127623778979
RND2	-1.78753251922349	0.0227932291235955	-5.92167001480606	6.760269989844e-09	4.65625171355283e-08	9.70048933814599
MYOM2	-1.26795508593011	0.374891588138285	-5.92065231418428	6.79891219618375e-09	4.68072987527319e-08	9.69497231130138
SCG3	-2.45229806255097	-0.823198421988012	-5.91851395418682	6.88080972079542e-09	4.73495136078824e-08	9.68338270851955
MMP28	-1.75898278044308	3.25013903946992	-5.9168145378163	6.94658203724616e-09	4.77367851707613e-08	9.67417462751232
LONRF2	-2.41617701402601	1.57063186465582	-5.91610344144168	6.97428527065079e-09	4.79053365311915e-08	9.6703222981817
MYLK	-2.01086783969227	7.28731872064246	-5.91503896117568	7.01595745145616e-09	4.81696414191009e-08	9.66455625689577
SLC16A9	-2.18295276607796	0.948042203344111	-5.91408870645448	7.05336318682041e-09	4.83604228681814e-08	9.65940968595424
SLC1A5	1.06749373400186	6.83705959052149	5.91042794062328	7.19929315795954e-09	4.93161389621534e-08	9.63958951237673
SLC51B	-1.90050276259157	-0.0697056668561372	-5.90825618857343	7.28725451905903e-09	4.9850769689563e-08	9.627836058962
SAMD12	1.03469387734746	4.7050548165763	5.90656124073381	7.35663207130914e-09	5.02797635539769e-08	9.61866557996558
ITPKB	-1.16889827707945	5.41453602655926	-5.90595591190543	7.3815652600888e-09	5.04273235431066e-08	9.61539099785051
ACTA2	-1.70131385862269	7.92524385352622	-5.90330163355866	7.49187080322297e-09	5.11577090067068e-08	9.60103576873878
ASXL3	-1.68083563601294	-0.287874878062867	-5.90231948947559	7.53309280339657e-09	5.14159148626397e-08	9.59572538013025
F2RL2	1.57140188164824	3.77001494817919	5.90077012885548	7.59857213129235e-09	5.18393767654517e-08	9.58734960091612
CCDC146	-1.1696728968991	2.4338081578739	-5.9003163888673	7.61785309453161e-09	5.19474213733792e-08	9.58489705177026
LARP6	-1.49379731257326	2.54294693740683	-5.90017796732751	7.62374459804605e-09	5.19623147049159e-08	9.58414888916921
TUBB6	-1.23153909376116	5.32880710454448	-5.89943225481042	7.65556023327917e-09	5.21338467534009e-08	9.58011859858312
ABCC8	-2.07181843598599	-1.171069615254	-5.89609282489022	7.79963275828622e-09	5.29953425792745e-08	9.56207551921937
MRGPRF	-1.95534339044852	3.62149305851213	-5.89279961694524	7.94430109957038e-09	5.39297199756614e-08	9.54429060366712
USH1C	1.87753940385166	5.63067877473986	5.88938310618962	8.09715292761088e-09	5.49179203057925e-08	9.5258486373862
ZNF540	-1.16861299598841	-0.0255295621074873	-5.88822445018504	8.14963900530677e-09	5.5224238434882e-08	9.51959637956443
MOCS1	-1.12432838259799	3.20864883081638	-5.88780288717266	8.16881768300238e-09	5.5329342582132e-08	9.51732182806768
FGF2	-1.70391899460948	2.29676356801332	-5.88717992896079	8.19723933146028e-09	5.54969291183783e-08	9.51396089597148
PRKCG	2.38075304561439	0.812837233394459	5.88572908116324	8.26380694339356e-09	5.59225051297212e-08	9.50613456452888
GFOD1	-1.21155635606949	3.83858255774557	-5.88298506810979	8.39115273085744e-09	5.67079515198269e-08	9.49133693480952
PDX1	2.1378873896709	3.36771520842249	5.88092134702593	8.48818678724332e-09	5.73380248539087e-08	9.48021174423642
NTRK3	-1.94978191625107	-0.167790828276785	-5.88022930293185	8.52097047672299e-09	5.75079725596822e-08	9.47648178160077
SCARA3	-1.71662191195016	4.02139064664624	-5.87904830104536	8.57720275284571e-09	5.78382791143086e-08	9.47011730034886
PGF	1.01736298001118	3.165826071071	5.87829702914318	8.61316210908167e-09	5.80263230251844e-08	9.46606921727842
TXNDC5	-1.08955464491462	4.13432682162285	-5.87678411048883	8.68602436687323e-09	5.84910676562124e-08	9.45791847151183
GNAZ	-1.58995043110005	2.60661987333195	-5.87657433656933	8.69617444972893e-09	5.85032712010323e-08	9.45678846847408
CCDC78	1.35680961751593	0.331515170105598	5.87511652570983	8.76703219418157e-09	5.89313340539371e-08	9.44893652158482
FBLN1	-1.97080761404694	6.78633649494021	-5.87237280854939	8.90192322442287e-09	5.98114075354987e-08	9.43416298102643
TSPAN13	1.13851387173699	6.66210368432731	5.87190636785754	8.92505564272188e-09	5.99401332657243e-08	9.43165201053446
GGH	1.47893307886786	4.74984568183172	5.87007331695604	9.01653250307637e-09	6.05006122225996e-08	9.42178585412522
POU6F1	-1.05684470073029	2.57069571201911	-5.86978019585949	9.03124505114929e-09	6.05723878841867e-08	9.42020840910973
C6orf222	2.31159289669584	3.79575922139832	5.86696121844543	9.17393834131998e-09	6.15020826402092e-08	9.40504134061702
MAP7	1.03604419342326	5.75221404792039	5.8664909111977	9.19795787500692e-09	6.16083466192737e-08	9.40251152389442
CLRN3	2.56168250925806	3.09410027022485	5.86609483888252	9.21823366769513e-09	6.1716749508883e-08	9.40038115493099
HRH2	-1.38235223411538	0.730248992964971	-5.86346372068376	9.35403760942739e-09	6.25981824758664e-08	9.38623214121807
EEF1A2	-3.02906824274162	1.25311621455297	-5.86136224770419	9.46390444017385e-09	6.32772759643539e-08	9.37493517652693
PTPRS	-1.55912978425609	4.91685782103124	-5.86054447741571	9.50699759526153e-09	6.35372404638569e-08	9.37053998250949
CLEC10A	-1.83260508873686	1.31071811844279	-5.85998815989111	9.53642260737855e-09	6.37056681176697e-08	9.3675502901069
EMP1	-1.33199591943158	6.73194881257186	-5.85794386939441	9.64531528428565e-09	6.44045753643934e-08	9.35656617545379
NTF3	-1.55613186691051	-0.222745165789846	-5.85452527627536	9.83012878822748e-09	6.55515749962968e-08	9.33820506417985
B3GNT6	-3.29129885962487	0.540435696718025	-5.85384351846045	9.86739647685546e-09	6.577101566809e-08	9.3345444552687
ALDH3A1	-2.69781415117515	4.15293593050811	-5.85299246077153	9.91411225947955e-09	6.6024048265779e-08	9.32997531791244
KL	-1.44706633217386	0.935248364479868	-5.85262184245989	9.93452340624841e-09	6.61307815798107e-08	9.32798572680993
MXRA5	1.38803704674416	7.5316802307237	5.85186616054116	9.97626833814198e-09	6.63793699217175e-08	9.32392932738796
MSRB3	-1.6921537502602	4.68530259429364	-5.84861029526722	1.01580922666941e-08	6.74701293486629e-08	9.30645733519935
CLU	-1.99907297090549	7.57806549314595	-5.84847410604876	1.01657677803102e-08	6.74913913724469e-08	9.30572668010556
SUSD4	-2.21377291233123	1.54720737561257	-5.84514445882252	1.03551939127471e-08	6.86281832073277e-08	9.28786759368018
PTPRZ1	-2.51473080798391	1.49400124055496	-5.84251964179997	1.05069446269857e-08	6.95727624027444e-08	9.27379502910587
FAM13C	-1.38528226563582	1.55789679159918	-5.83858973980303	1.07382104282958e-08	7.10417395177252e-08	9.25273542730213
FAM189A2	-2.09182159071288	2.01738222723784	-5.83671612046731	1.08502093241879e-08	7.17512307961638e-08	9.24269926971152
DKK4	-2.29534408424647	-1.81188580086049	-5.83394442230869	1.10179847641688e-08	7.27650097122253e-08	9.22785748872682
THBD	-1.103184195735	5.0787006147251	-5.83303456492462	1.10736095823918e-08	7.31003618996928e-08	9.22298671869586
GRIK5	-1.97144756450549	1.01823169784695	-5.83117787790955	1.11879706317223e-08	7.38229873179784e-08	9.21304924572813
CYSLTR1	-1.35832850375441	1.57013182227839	-5.83094035673613	1.12026833973573e-08	7.38877465525741e-08	9.21177816338742
SEL1L3	1.0007742486709	7.36780486498856	5.82936141641113	1.13009684425594e-08	7.43733891743309e-08	9.20332965785292
CXCL10	2.07543413319513	3.919348461082	5.82879479035122	1.13364441383057e-08	7.45418149006991e-08	9.20029825839483
LILRB4	1.48968731988171	3.53794668062964	5.82717284878788	1.14385932292452e-08	7.51479705008423e-08	9.19162239105047
GPR176	1.04836001447738	2.9309872147733	5.82500615477819	1.15764522154394e-08	7.59874696334585e-08	9.18003579337774
TCF7L1	-1.17868441311905	3.47443481021716	-5.82278827378824	1.17192460348986e-08	7.68578726914825e-08	9.1681792419674
CATSPERB	1.79335328694484	1.375805694399	5.81911429207853	1.19595762066729e-08	7.83999337250998e-08	9.14854693538051
MDFI	1.36575889409199	4.17248098617232	5.81889264212659	1.19742279681737e-08	7.8417937996158e-08	9.14736286080196
TENM2	-2.24518726413486	0.376119561606826	-5.81627375388719	1.2148675636701e-08	7.93292741575747e-08	9.13337540546214
BIK	1.3762253423387	3.62224210272819	5.81605113397474	1.21636184272223e-08	7.93771876488687e-08	9.13218664040705
RNF150	-2.01961361880872	3.14977814031924	-5.81541913657986	1.22061373699413e-08	7.96011137432751e-08	9.12881205582125
APOC3	-3.2482182576832	-1.77158366459025	-5.81421328589075	1.22876659721346e-08	8.00289954765453e-08	9.12237421090149
TERT	1.96942034561815	-0.0784928068086557	5.81382600826309	1.23139626330644e-08	8.01656505641536e-08	9.12030683690335
FBXL7	-1.213294367096	3.46212791132825	-5.81308015771165	1.23647615835885e-08	8.04269356303789e-08	9.11632564924732
TACR2	-2.73863208869228	1.82903341773115	-5.81015340162804	1.25660810258349e-08	8.16308209275164e-08	9.10070743860832
ZFP28	-1.40567962890198	1.03508232591096	-5.80678741249802	1.28015669593846e-08	8.30890000066081e-08	9.08275355374459
SERP2	-1.49878404390731	0.282249442797751	-5.80523581602728	1.29115610241088e-08	8.37668759086699e-08	9.07448044211322
GCNT2	-1.37938507080176	2.94770498006667	-5.80515538746404	1.29172877313106e-08	8.37680000597975e-08	9.07405164806935
ZNF860	1.10597600190641	1.51745398770718	5.80283729555937	1.3083410039713e-08	8.4808834137959e-08	9.0616952147378
SPARCL1	-1.64830747332331	7.33488345732471	-5.80199924341887	1.31439789196614e-08	8.51648531031671e-08	9.05722906226941
CNTN2	-1.86484016488038	-1.15872973569987	-5.80092973456201	1.32216731980599e-08	8.55947289783415e-08	9.05153022247248
RIMS3	-1.43989462772023	1.86326574048249	-5.8006113119769	1.32448913346737e-08	8.56715012402309e-08	9.04983369091984
PRRT1	-1.08454759484289	1.89872757004384	-5.79983806582487	1.33014390564939e-08	8.60003886533023e-08	9.04571422188272
MAGEE1	-1.48010880093899	0.796113654135856	-5.79831012443319	1.34138708839541e-08	8.66530314404985e-08	9.03757548107361
OAT	-1.06617751612386	6.55355939362299	-5.79769947770343	1.34590633334511e-08	8.6870565392288e-08	9.0343233147957
SNORC	1.61226911551413	2.18778391664604	5.79435671932972	1.37090956832104e-08	8.83709398656178e-08	9.01652568039866
GPRASP2	-1.02622464839028	2.06144589137124	-5.794203181086	1.37206882042553e-08	8.84078858919206e-08	9.01570841537861
ITGB1BP2	-1.26449913504043	-0.146688257358969	-5.79317164210212	1.37988201698854e-08	8.88733575758119e-08	9.01021813695712
COL5A1	1.33072988451315	8.07108340388511	5.79067723695225	1.39895513198259e-08	8.99481637290082e-08	8.99694530000163
ZDHHC15	-1.55971262979196	-0.187540827495489	-5.7905266498428	1.40011476587391e-08	8.9984367824636e-08	8.99614417451434
FOXL1	1.31601663402496	2.04233959968092	5.78779501955155	1.42131380156842e-08	9.12302016291832e-08	8.98161492804341
CIDEC	-2.59561213514905	0.731439720949737	-5.78283449570505	1.46061330271907e-08	9.3633196167507e-08	8.9552452910537
BNIP3	-1.3867874001093	3.65712962690684	-5.78265138975069	1.46208404267318e-08	9.36876622756255e-08	8.9542722852538
NETO2	1.55199883623167	2.88765717616607	5.78183539715434	1.46865581469222e-08	9.40688081053819e-08	8.94993650382557
ADAMTSL4	-1.35096311402837	4.03078451572087	-5.78125439283004	1.47335260141192e-08	9.43295867559309e-08	8.94684965004838
DNAH3	1.41467723471685	0.94361157902385	5.78073810572877	1.47753850544205e-08	9.45574493682131e-08	8.94410685704169
PRR5L	1.11868402407649	3.29112747430321	5.77834898873001	1.49706020903735e-08	9.5725545540989e-08	8.93141729436148
TNFRSF11B	2.01414123072565	2.31380909621887	5.77782945161611	1.50133856329913e-08	9.59177928369506e-08	8.9286584121391
MPP7	-1.43945937725829	4.54441224567147	-5.77756963206922	1.50348262911678e-08	9.59734743021478e-08	8.92727877914279
ADAMTS7	1.02027627863763	3.57785765399488	5.77636832685555	1.51343483130752e-08	9.64910116632235e-08	8.92090057297245
RTL8B	-1.18277093587	3.08701795255027	-5.77622701187921	1.51460976727337e-08	9.65203790855574e-08	8.92015034959776
RIMS4	-2.4539730794959	-1.57455962467773	-5.77368250183191	1.5359183931475e-08	9.76683679282372e-08	8.90664452982157
CXCL6	2.40609299844975	1.10989809786268	5.77342417771259	1.53809796086842e-08	9.76891879491425e-08	8.90527367216845
MATN3	1.8093061937363	1.66405955984702	5.77342015365788	1.53813193701414e-08	9.76891879491425e-08	8.90525231798783
PLEKHO1	-1.17157035971467	5.04974762259223	-5.77066490777767	1.56156777248273e-08	9.89692784879391e-08	8.89063420291173
SEC14L5	-1.84128926670108	-0.245868309278822	-5.76868058343519	1.5786614822433e-08	9.99686389511246e-08	8.88010992229163
PLAUR	1.18879457429006	5.94143375494348	5.76763580282408	1.58773477458103e-08	1.00458856291025e-07	8.87456994286245
FOSB	-2.10339241526295	5.11694256231159	-5.76736060766461	1.59013312514406e-08	1.00568419537413e-07	8.87311085419571
CELF2	-1.41303415471581	4.8340741396811	-5.76533762231607	1.60787234938276e-08	1.01605138324632e-07	8.86238676986273
HAVCR2	1.20211103957548	3.28557002325384	5.76283769670806	1.63006041555479e-08	1.02964117706149e-07	8.84913877843735
P3H4	1.1148934486169	4.91973465098149	5.76177513440974	1.63958130829521e-08	1.03478847089226e-07	8.84350936086968
EPHA7	-2.59851082828793	1.12929540255297	-5.75972950370469	1.65806367229472e-08	1.04514134696588e-07	8.83267416196806
APOA4	-3.9784100308675	-1.00353698010581	-5.75962241928817	1.65903675804867e-08	1.04531789717653e-07	8.83210705228818
GADD45G	-1.19556376245864	2.27403695288341	-5.75677811767591	1.68508790312471e-08	1.0599610479872e-07	8.81704715593565
MCC	-1.20849117393645	3.80651400593225	-5.75376174777954	1.71315062535801e-08	1.07716398636516e-07	8.80108309826141
SCGB2A1	-2.60162579576477	-1.52676759385306	-5.75102062779895	1.73904727060587e-08	1.09253598624819e-07	8.7865819540721
NCALD	-1.15723677873556	3.33942923284287	-5.75059084392711	1.74314208990763e-08	1.09465259301277e-07	8.78430883233088
CNTD2	2.04332697246854	-0.00257730943234265	5.74791519095818	1.76884688063423e-08	1.1094089957375e-07	8.7701605804749
DIRAS3	-1.6033563506796	0.388017877487592	-5.74465979721344	1.80061968347861e-08	1.12886730280928e-07	8.75295433045918
CD300LF	1.28983682936838	1.37444130592647	5.73744574156189	1.87302402916695e-08	1.17231097327611e-07	8.71485424387763
LZTS1	1.22020966400783	3.27256756480551	5.7357271082458	1.8906872942844e-08	1.18140543276661e-07	8.70578350800591
HOXB13	2.8359579224308	1.93800786372967	5.73205486092943	1.92897453173633e-08	1.20414266654924e-07	8.68640957690002
KCNMA1	-2.35384425153401	4.19810283895061	-5.73200778865021	1.92947018367112e-08	1.20414266654924e-07	8.68616130285574
PALM	-1.54644812671619	3.63365811438108	-5.72618416413131	1.99175764429349e-08	1.24096126834048e-07	8.65545904301443
TRIB3	1.66514894826878	4.17438311589164	5.72358533865063	2.02018202458643e-08	1.25711326975502e-07	8.6417665486551
COPZ2	-1.30285041747629	2.50335182635891	-5.72082538626182	2.05080145911595e-08	1.27511497152947e-07	8.62723090904769
TNS1	-1.66861495240271	7.75080488787406	-5.71897564208455	2.07157547209285e-08	1.28697052804977e-07	8.61749233409393
CXCL3	2.02626866927604	4.17830915839491	5.71800438966545	2.08256531490472e-08	1.29326534417549e-07	8.61237993502865
ALKAL1	1.82992112009024	-0.170050179250791	5.71735816864957	2.0899088368521e-08	1.2955463239343e-07	8.60897881892105
EPSTI1	1.24697931765252	5.15320142058424	5.71703824955831	2.09355366230097e-08	1.29688556230587e-07	8.60729517858458
SLAMF8	1.33346388799495	3.59955297112924	5.71513609331778	2.11535308528967e-08	1.30824050588395e-07	8.59728634331687
PKIA	-1.54055434956644	1.58044085145323	-5.71438611326409	2.12400879153831e-08	1.31305527096573e-07	8.59334084976475
ALPG	3.26160140780669	0.171626554796628	5.70760213500049	2.2038884526275e-08	1.35909457969882e-07	8.55767173083122
KCNJ16	-2.54460902610332	-0.888885879464233	-5.70735625784253	2.2068378872572e-08	1.36035728203464e-07	8.55637962358718
CCL15	2.14978870959657	1.39134973743996	5.70222457478947	2.26928037907248e-08	1.39713572399711e-07	8.52942296919709
SPEG	-2.23563536506388	3.37733814203339	-5.69934219018423	2.30510478083826e-08	1.41687858655926e-07	8.51429090127032
CES1	-2.39593344197258	2.3626606191288	-5.69915843653592	2.30740719398057e-08	1.41771609425674e-07	8.51332644429923
UCN3	-2.19392936899528	-2.33367133684185	-5.69749859206552	2.32830663832477e-08	1.42939264682502e-07	8.50461571622709
SFRP4	2.76515838016772	4.7791052567488	5.69694054324135	2.33537448012364e-08	1.43314844012144e-07	8.50168760701937
RBFOX3	-2.34093262472665	-0.839131286004058	-5.69363439367361	2.37767848771766e-08	1.45733044732764e-07	8.48434509119065
ELOVL4	-1.46426407104891	0.165768132306619	-5.69290066748696	2.38716764253497e-08	1.46255226320055e-07	8.48049746925317
ASAP3	-1.1356385865804	3.67204727239901	-5.69255298874749	2.3916769842561e-08	1.46472008244089e-07	8.47867440754821
RGS5	-1.2688607322872	7.85736517036379	-5.68891863494245	2.4393135103765e-08	1.4920764391938e-07	8.45962326594291
KRTCAP3	1.38680785433128	4.79922638575405	5.68683829161878	2.4669957807938e-08	1.50833909938235e-07	8.44872285264042
FAM149A	-1.45789220315863	2.6932752735117	-5.68217119707738	2.53021681260488e-08	1.54392355992444e-07	8.42428095342869
SOX11	1.68347559316092	-0.271493318276332	5.68154728439947	2.53878708597977e-08	1.54852666416978e-07	8.42101477543789
VLDLR	-1.54666163439225	2.75694798894018	-5.68138325595489	2.5410449254293e-08	1.54927735065382e-07	8.42015613856763
EPHX2	-1.26693127564895	4.50696968071872	-5.6758502610967	2.61836244870488e-08	1.59191371125612e-07	8.39120504653362
SATB2	1.30223809055509	3.189490587052	5.67231070796142	2.66902051878672e-08	1.62205904534162e-07	8.37269714507788
MAPRE3	-1.07197268983192	3.22214447863621	-5.6689469935359	2.71804587370317e-08	1.64853252750055e-07	8.35511780906981
MCIDAS	1.58451619835883	0.267467969275196	5.66862340152357	2.72280813309677e-08	1.65009392847054e-07	8.35342713193414
PTK7	1.30217318686878	5.72518451866461	5.66728385732315	2.74260861412776e-08	1.6600926298356e-07	8.34642926657027
UNC79	-1.05309654625653	-0.318555597263145	-5.66642996310692	2.75530356883248e-08	1.66710786330803e-07	8.34196920445069
DSCAML1	-1.9589767355399	-0.755560117663353	-5.66174245083535	2.8260193601693e-08	1.70647221892689e-07	8.3174955947027
TPSAB1	-1.86436760066643	3.63184110096219	-5.66132544235914	2.83239528055626e-08	1.70963787162507e-07	8.31531922101759
GPRASP1	-1.51474583210448	2.16183164858563	-5.65978533063156	2.85606470827224e-08	1.72323520238314e-07	8.30728253979735
PRKAA2	-2.5602707058619	1.60354755458327	-5.65403243368988	2.94619443965828e-08	1.774776235136e-07	8.27727901856218
SHISA6	-2.12180786316753	0.137018199907607	-5.65206717402465	2.97761391216483e-08	1.79155677108473e-07	8.26703541979594
CACNB2	-1.46603179399483	1.85243101249143	-5.64798699262147	3.04389093631614e-08	1.82706131648996e-07	8.24577784365001
KRT17	3.21199449873638	4.06310082950511	5.64735625790493	3.05426373055993e-08	1.83187966430989e-07	8.24249291187537
SRMS	1.77855521375101	1.42718960545299	5.64577475393794	3.08042404756553e-08	1.84605150311793e-07	8.23425765315763
FNBP1	-1.29203404490771	5.62907986005691	-5.64288747106638	3.12874766686973e-08	1.87426647367208e-07	8.21922798226889
CCDC110	-1.36848679492601	-0.352994310536971	-5.6411987197131	3.15735308037243e-08	1.88990134382292e-07	8.21044027826147
SCIN	-1.83211252971703	3.06411902323762	-5.63636771205704	3.24059790367929e-08	1.93665526066159e-07	8.18531372202695
ZMYND15	1.0563295738047	2.45612642917982	5.63465431303161	3.27063235032807e-08	1.95383043058807e-07	8.17640658102538
GPR160	1.3432918433798	5.49781820811127	5.63254313762032	3.30801233551475e-08	1.97459667862701e-07	8.16543477420812
ADGRL3	-1.66285644391728	2.08463673457932	-5.63047236660983	3.34508083868688e-08	1.99593351941269e-07	8.15467636409511
PSCA	-3.91875290695375	4.56728375835511	-5.62511379448664	3.44289083659651e-08	2.05104918559328e-07	8.12685232996053
FAM13A	-1.05044799313845	4.41252676521035	-5.62450558728649	3.45416682621598e-08	2.05614255748389e-07	8.12369568556166
GPR27	-2.16780231102547	0.10101804752975	-5.62427374320561	3.45847460736665e-08	2.0578947131171e-07	8.12249247293402
HENMT1	1.18911233112845	3.10084823757109	5.6189870600929	3.55813537328595e-08	2.11302810908052e-07	8.09506742627486
CNKSR2	-2.16772887622681	-0.498502322663562	-5.61830456998472	3.57120319012955e-08	2.11995391262944e-07	8.09152856791762
BMX	-1.43426322931291	-0.0116511022522692	-5.61742025076876	3.58820498385384e-08	2.12920865367629e-07	8.08694372907346
SFTPD	-1.69520571718808	-1.83137192008437	-5.61620824199825	3.61163493978843e-08	2.14142694307267e-07	8.08066095496203
MSX2	1.50129851326436	3.18634758418145	5.61541151900619	3.62711784889291e-08	2.14723099029437e-07	8.07653155846596
EML1	-1.3703743423119	4.06517233939948	-5.61285048265133	3.67732598118006e-08	2.17524647451451e-07	8.06326116292868
SNPH	-1.38275789422023	2.81487795852746	-5.61236334699243	3.68695236837114e-08	2.18008583004744e-07	8.06073758253506
LY6E	1.25452172331601	8.19135159487979	5.61114503150544	3.71113525996088e-08	2.19352524534678e-07	8.05442698451322
JAKMIP2	-1.44000195859698	0.411929340718028	-5.60055440005689	3.9279610918362e-08	2.31623788542835e-07	7.9996193249844
HOXC13	2.84023983976865	-1.18898676550624	5.59838182128648	3.97394112922472e-08	2.34152062473538e-07	7.9883869549905
NIPSNAP3B	-1.16127399545821	-0.0811966368886396	-5.59816091596928	3.97864556011e-08	2.34337718190938e-07	7.98724506953921
SUCNR1	1.7942246669027	1.6807902106181	5.59189727590464	4.11431569104205e-08	2.41950635024087e-07	7.95488364304007
SPINT2	1.05908389337103	8.21617325052882	5.59168560882432	4.11897815882959e-08	2.42130423023326e-07	7.95379059603685
FOS	-1.42557839773732	7.76740747012176	-5.589181875186	4.17452044153343e-08	2.4510886080222e-07	7.94086402656018
PDE1B	-1.35327292378406	1.73109488141616	-5.58496644741511	4.26968535387445e-08	2.50015271264915e-07	7.91911132997963
CAND2	-1.64071109828697	1.57825450223815	-5.58403854831982	4.29091478498128e-08	2.51160879381675e-07	7.91432501975981
CFAP43	1.15755335952936	0.150934699579691	5.58287500742333	4.3176806662305e-08	2.52433702207058e-07	7.9083241799411
GDPD3	-1.43429380882753	2.38621485362315	-5.57803978455856	4.43066017686254e-08	2.5843804372697e-07	7.88339851050074
TNFSF4	1.26033920261663	1.73063751192126	5.57729599163168	4.44829294665344e-08	2.59366257469349e-07	7.87956588651471
GPLD1	-1.14922141070672	0.348579635879228	-5.57407704719806	4.52539342601375e-08	2.63352756319411e-07	7.86298432842071
EFCC1	-1.1530188042913	1.98597838424803	-5.5691189104155	4.64670137863919e-08	2.69891581037326e-07	7.8374598343717
DTNA	-1.86211715071976	2.19339860381145	-5.5628218041332	4.80533701699067e-08	2.78676292058005e-07	7.80507041480986
SLITRK6	-2.08808126106567	0.616484761937693	-5.56229625814911	4.81881217727923e-08	2.79350356964181e-07	7.80236866948163
RNF43	1.604490928835	5.26264468554005	5.55989807362239	4.88077043270682e-08	2.82724812622695e-07	7.7900427784921
AK5	-1.41073140621627	-0.581612127624618	-5.55511600637611	5.00663945240324e-08	2.89460136067652e-07	7.76547812273763
TFRC	1.03357282225498	7.44582721583808	5.55497588455931	5.01037482174941e-08	2.89565110388e-07	7.76475861472627
PDE4C	-1.78052185302274	2.45099944616612	-5.55282145873564	5.06814998579068e-08	2.9256783155632e-07	7.75369786904196
ADAMTS15	-1.66170012700148	1.93407146129603	-5.5520083971006	5.09012184439506e-08	2.93499227449752e-07	7.74952459694556
TOX	-1.65455002559546	3.24476403257815	-5.55154683852887	5.10263602499881e-08	2.94108375242958e-07	7.74715574864802
PMAIP1	1.21912580059577	3.05592927530843	5.55041639948285	5.13341202801007e-08	2.95656307867522e-07	7.74135473207017
PRICKLE2	-1.46151786435644	3.50205088936431	-5.54949979847279	5.15849882282926e-08	2.96761236626837e-07	7.73665180203
RDH5	-1.01999123932487	1.06308953799423	-5.5484543814923	5.1872568196204e-08	2.98188193091288e-07	7.73128875250397
CLIP4	-1.30483274408081	3.47316175498988	-5.54822156772433	5.1936824098608e-08	2.98405990138607e-07	7.73009452255768
MS4A2	-1.68878634988278	0.903186283836352	-5.54801594809624	5.19936388838316e-08	2.98405990138607e-07	7.7290398221109
MAPT	-1.92355996054902	1.15798127573425	-5.54515648531713	5.27900315046339e-08	3.02539831009079e-07	7.71437604130444
ZNF677	-1.26798112079188	1.50805221671469	-5.54316580245237	5.33514517089661e-08	3.05409221092237e-07	7.70417133626736
PRNP	-1.01805301825175	6.5424766269429	-5.54300128245923	5.33981092387043e-08	3.05560348921326e-07	7.70332810919556
CERS4	-1.60725825465556	3.15133665755334	-5.54213419791569	5.36446691963625e-08	3.06738510294894e-07	7.69888432884927
PMFBP1	1.34387357558371	0.341037966657856	5.540284550287	5.41743323031317e-08	3.09649726585994e-07	7.68940694030138
CELSR1	1.3246325142468	5.29080590259226	5.53928960057015	5.44613455044633e-08	3.10936765930857e-07	7.68431005300081
EDN2	-1.98992628370521	-1.03244407577677	-5.53720476794371	5.50675619375832e-08	3.14278889241962e-07	7.67363250953414
TUB	-1.67612318684283	1.35334847712978	-5.53628243391854	5.5337842654028e-08	3.15701973749379e-07	7.66890984551736
RASGRP2	-1.44284893571263	2.28289561782475	-5.53440567723238	5.58917970142193e-08	3.18621264611672e-07	7.65930230032935
CYP3A4	-2.7502111983531	-0.491355491790637	-5.52953726782977	5.73540463196952e-08	3.26340412933339e-07	7.63439285538483
SOX5	-1.26378669757647	1.31851914959304	-5.52944420850344	5.73823563705136e-08	3.26378379899256e-07	7.63391689652995
CYTL1	-1.36341923220781	-0.278913960266072	-5.52760533908226	5.79445638733442e-08	3.29327732277891e-07	7.62451327449354
TMPRSS15	-3.07576539377687	-1.56568922470923	-5.52376727249523	5.91353090998602e-08	3.35493028847402e-07	7.60489481020535
SMOC2	-1.90545546492694	5.33098582445034	-5.52367959918397	5.91627855167125e-08	3.35493028847402e-07	7.60444680070018
NME4	-1.05099991445528	5.51080367063559	-5.52248089739108	5.95397008183725e-08	3.37376726951289e-07	7.59832206318035
RORA	-1.03831076695413	3.8341469984987	-5.52208702013951	5.96640590601379e-08	3.37827577651322e-07	7.59630980652838
HIF3A	-2.24692266759812	2.52545859472682	-5.52138514913373	5.98862860715325e-08	3.38704439108735e-07	7.59272436441066
RORB	-1.56589525724653	-0.260488356903753	-5.51902303222695	6.06401103881155e-08	3.42454296179084e-07	7.58066059164039
SHISA3	-2.32840898729101	0.58229864663118	-5.51575325901199	6.16988410156028e-08	3.48042377666175e-07	7.56396857646162
TNFRSF25	1.14715318782021	3.27501155144951	5.51496209889726	6.19577017297242e-08	3.49371952482676e-07	7.55993102566847
SALL2	-1.68347696896427	1.83442519967731	-5.51413175294753	6.22305195236741e-08	3.50779206463042e-07	7.55569403260034
PTGDS	-1.8850253439	4.6016961090725	-5.51386904484589	6.23170776848551e-08	3.50902954618883e-07	7.55435363046021
ANGPT1	-1.20675124906902	2.07966369918492	-5.51385331837014	6.23222630220092e-08	3.50902954618883e-07	7.55427339180877
KIF21B	1.05156143362272	4.21455622809659	5.51370908735982	6.23698384765652e-08	3.51039792380787e-07	7.55353751445685
LAMB3	1.37316057145167	7.3570566443255	5.51127762314004	6.31772075731326e-08	3.54921787349397e-07	7.54113449634331
CCBE1	-1.44885983973329	0.0352550312599861	-5.5105325142013	6.34266493246904e-08	3.56190461062409e-07	7.53733460154481
MDK	1.26420362403865	7.70489891014561	5.51025680046365	6.35191931470048e-08	3.56577413259926e-07	7.53592863305452
EVX1	2.38796035953664	-1.56788890630844	5.50850343533149	6.41107932391856e-08	3.59363509929348e-07	7.52698897874684
PRUNE2	-2.34311386103863	4.77564222234516	-5.50724883545976	6.45373905523043e-08	3.61620356274501e-07	7.52059381683341
ACTN2	-2.28641490024131	-0.830911574868465	-5.50298703558341	6.60072281706486e-08	3.69718911892337e-07	7.49887920351407
MEP1B	-2.42350291988579	-1.14766116481611	-5.50269293521633	6.61098513400571e-08	3.70018923047652e-07	7.49738124468815
KCNJ15	-2.02691398570792	2.02666219937472	-5.49953718151147	6.7220826860138e-08	3.75818736974915e-07	7.4813121955943
ERMN	1.31465155111304	-0.48374019095283	5.49808993760349	6.77363767629626e-08	3.78280454310451e-07	7.47394550688492
HAMP	1.49126906929612	-0.765573978226017	5.49500959384907	6.88465146797217e-08	3.8405356043969e-07	7.4582716541574
PHYHIP	-1.36745945633097	0.665996610309566	-5.49440495652651	6.90664897975909e-08	3.84995909869498e-07	7.45519593893598
CHRM2	-3.04890101786371	-0.077568988665523	-5.49239242285946	6.98036099245267e-08	3.88817449077386e-07	7.44496052944648
KCNC3	1.12063285352321	2.18955386119171	5.49171676629854	7.00527896689425e-08	3.90061380349328e-07	7.44152497750625
SMKR1	1.45663147625264	-0.305204008766089	5.49125332198784	7.0224206069445e-08	3.90718084632049e-07	7.43916868461013
FBXO27	-1.62586553360002	1.27898531486871	-5.48740810196134	7.16622714930282e-08	3.97994736082782e-07	7.41962501573736
AIF1L	-1.56987489934654	2.96355222974868	-5.48276679291685	7.34362262275455e-08	4.06947845854627e-07	7.39605086841514
SMAD9	-1.58043224402746	3.06068443626311	-5.48039156729225	7.43605006384472e-08	4.11465073965641e-07	7.38399326780547
SCTR	-2.23274505887339	-0.129813834873236	-5.47741877876524	7.55332490007718e-08	4.1764792079459e-07	7.36890854374172
DCLK1	-1.78635511590709	2.04954418707435	-5.47725524290743	7.55982820363874e-08	4.17854337206621e-07	7.36807892382526
MFAP5	-1.97881580085207	3.58511178676552	-5.47605429901223	7.60775296777896e-08	4.20349251890029e-07	7.36198717128733
PLCL1	-1.12392612913683	2.11778269497552	-5.4742606697998	7.67987971874004e-08	4.23868663291163e-07	7.35289118466844
TSPAN5	-1.06114179521151	3.30464015290702	-5.4734456559081	7.71287287991533e-08	4.25533922899206e-07	7.34875887430349
CHCHD10	-1.01223749783935	6.50439447895504	-5.47229190979346	7.75981416798026e-08	4.27913708871217e-07	7.34291001981454
TRABD2A	1.86381536796554	3.65280569637451	5.47159862964002	7.7881543875903e-08	4.29216371145094e-07	7.33939598444812
MXD1	-1.06633395574996	6.20891426560773	-5.47128928741555	7.80083225465676e-08	4.29758048682405e-07	7.33782814261182
KIAA1549	1.13278749628699	4.1312402778633	5.46592570103951	8.02386550575294e-08	4.40917986480063e-07	7.31065598783494
SHOX2	1.63135520468968	-0.545905909309531	5.46554840331859	8.03978583965884e-08	4.41631935926489e-07	7.30874544714403
EFNA3	1.59577729378299	2.65297493025205	5.46508798870524	8.05925494162932e-08	4.42540231305194e-07	7.30641417756778
FUT4	1.02021213746197	5.42064941106403	5.46484587087334	8.06951151754644e-08	4.42942182426021e-07	7.3051883028433
C1QTNF3	-1.46781493570276	2.04572006004493	-5.46405176933515	8.10324029979211e-08	4.44631781309801e-07	7.30116799020378
MXRA7	-1.17041222273712	5.92729879221092	-5.46335456232999	8.13296649885306e-08	4.46100606067998e-07	7.29763864288782
LRRC69	1.00107900904851	-0.211368882490316	5.46292550200203	8.1513126165161e-08	4.46781974954683e-07	7.29546688006811
FAT3	-2.11809143433978	0.205785114970662	-5.46270842786222	8.16060976873017e-08	4.47129087364787e-07	7.29436817794964
MYRF	1.33604717712606	6.92864213059636	5.46191359901406	8.19473983598927e-08	4.48836077291438e-07	7.29034554148504
CHGB	-2.7135456248881	0.181596890397143	-5.44961831851261	8.74071022423264e-08	4.76318182884122e-07	7.22818336607845
PTGER3	-1.73272090304702	2.38217798773966	-5.44713086380007	8.85538686493642e-08	4.82218972818415e-07	7.21562206383689
STON1	-1.51867443437843	3.32918737094702	-5.44704270764026	8.85947774980437e-08	4.82267637596713e-07	7.21517697828937
PPP1R12B	-1.65448943183523	6.77177764089798	-5.44611632338796	8.9025777895512e-08	4.8443897322363e-07	7.21050019696743
CCDC106	-1.21209992446913	3.01143164341865	-5.44389130826424	9.00693067942491e-08	4.89764031609392e-07	7.19927018183515
RBP2	-3.12286270348473	-0.219793579216259	-5.44092835796829	9.14773948691414e-08	4.968833360483e-07	7.18432184094551
NCKAP5	-1.27010035417188	1.37632007094401	-5.44083995710631	9.15197326726262e-08	4.9693435839953e-07	7.18387595893997
RERG	-1.6818417869469	2.58062701629183	-5.43581826048744	9.39562876057665e-08	5.09430856306751e-07	7.15855747615968
LILRB5	-1.369358404844	1.73915589000816	-5.43563202733645	9.40478504920072e-08	5.09744080783844e-07	7.15761891088323
HK2	1.31912279855489	5.78981827645754	5.43475897292756	9.44782512221317e-08	5.11525463544377e-07	7.15321932061493
MEIS1	-1.26470265988975	4.10158442664427	-5.43209359723943	9.58041085063503e-08	5.18145992366363e-07	7.13979144939459
NOX1	2.25649933963808	1.05946441997464	5.42488774103482	9.94797135603181e-08	5.36678111353304e-07	7.10351763890244
ZG16	-2.38739965040974	-1.57245253251623	-5.42230347129759	1.00831000034714e-07	5.43579272524526e-07	7.09051873568378
CTNNA2	-1.97667814053203	-2.09665893378286	-5.42222833692271	1.00870552534555e-07	5.43598218803583e-07	7.09014088912962
IGFBP3	1.1330448903544	7.41099388163287	5.41805632514232	1.03090611560001e-07	5.54967446385104e-07	7.0691671822878
NUP62CL	1.49731121272073	1.16875360886227	5.41720352059067	1.03550223202306e-07	5.57242799423327e-07	7.06488164745334
CDCP1	1.16175991714169	6.48755418475773	5.41662250481781	1.03864496029538e-07	5.58734685488425e-07	7.06196224660709
IL23A	1.22709770687167	0.607574166528496	5.41577764246127	1.04323137895623e-07	5.60569648149292e-07	7.05771759234609
TMTC1	-1.4383053335277	4.00262419704653	-5.41572045381215	1.04354254309415e-07	5.60569648149292e-07	7.0574302928169
TNNI1	1.19153955102287	1.97817912261112	5.41496539930581	1.04765926651632e-07	5.6258071826743e-07	7.05363735950714
CREG2	2.01259246355583	0.33291298358414	5.41427059767638	1.05146141268413e-07	5.64421492844393e-07	7.05014750408929
GRHL2	1.26472561405192	4.99189247369847	5.41366235363872	1.0548008922866e-07	5.66012687984739e-07	7.04709272888829
TMPRSS3	1.90512290943906	4.49025675757347	5.41034946337118	1.07317152256099e-07	5.75052193474601e-07	7.03045966124825
ZNF853	-1.46455098587918	2.5333450857904	-5.40831830546706	1.08458797694707e-07	5.80963247310709e-07	7.02026615923865
OGN	-2.63890124195744	3.18337054535646	-5.40749525522748	1.08924757420263e-07	5.83252055707221e-07	7.01613656950158
HPSE	1.03547874163563	3.53165246396605	5.40524325895945	1.10209658032581e-07	5.89713544435422e-07	7.00484013592473
MRVI1	-1.47217423821233	5.31382810078885	-5.40385311052206	1.11010158094082e-07	5.93786249890472e-07	6.99786892492403
IRX3	-2.1025511306108	0.814634581356152	-5.4016685496428	1.12279533725727e-07	5.99937827388898e-07	6.98691709074695
ADARB2	-1.5439025458464	-0.753115545453806	-5.40127866728754	1.12507559114682e-07	6.00943350455331e-07	6.98496290110917
MTTP	-3.06575287624613	0.595081164502996	-5.39967803786031	1.13448420986466e-07	6.0575432996809e-07	6.97694141864149
ZNF331	-1.26354867436088	3.5799789054723	-5.39621336121851	1.15511230128889e-07	6.16550387566934e-07	6.95958539763776
SOD3	-1.44605173040678	5.97377514578227	-5.39471379634914	1.16415298371567e-07	6.20716988560169e-07	6.95207643827916
AMH	2.00512041470414	0.779264098899596	5.38988512397832	1.19373377147683e-07	6.36095038982557e-07	6.92790950225735
PDZD2	-1.16024394262463	3.52642654047542	-5.3898683360179	1.19383787812226e-07	6.36095038982557e-07	6.92782551319322
CMTM7	1.03140736594645	4.56932625514812	5.38849302598975	1.20239655906246e-07	6.40181181179009e-07	6.92094569712173
XPNPEP2	-2.55423233737429	1.73277987844043	-5.38843162063855	1.20278007654555e-07	6.40181181179009e-07	6.92063856001746
SGK1	-1.02476741309417	6.29938694753418	-5.38456541753186	1.22716778804316e-07	6.52240976562473e-07	6.90130670277101
CDX2	2.72121870211908	3.6228749053006	5.38404199917969	1.23050615349416e-07	6.53670215528698e-07	6.89869042105856
TMCC2	-1.02638924188908	0.959780332895793	-5.3837325467116	1.23248398964184e-07	6.5437481519738e-07	6.89714374129294
CTNNA3	-2.43033605284372	-0.282505400220822	-5.37857202402897	1.26592556697915e-07	6.70949446672996e-07	6.87136219833492
CTLA4	1.34659696877867	1.24639384369894	5.37681026757373	1.27754269084557e-07	6.76156278902264e-07	6.86256551608599
ABCA9	-1.6857246334163	1.14324892277649	-5.37556020046844	1.28584842021568e-07	6.80313488969949e-07	6.85632528137076
CELF3	-2.06520017752947	-0.829714885212126	-5.37519871625742	1.28825996032953e-07	6.81323574629971e-07	6.85452101564337
NRN1	-1.42623543318938	1.81242342885788	-5.37513867440424	1.28866093769511e-07	6.81323574629971e-07	6.85422134065811
AKR1B10	-3.25726558635201	4.73695551460953	-5.37440052764856	1.29360041495777e-07	6.836954680877e-07	6.85053741239971
FAM189A1	-2.22878416877741	-0.767780849064842	-5.37075574061041	1.31826107939603e-07	6.95510672319333e-07	6.83235351176949
FNDC4	-1.20070656188066	2.09457022344312	-5.36821937815881	1.3356908388434e-07	7.04096217397422e-07	6.81970587113804
ITGA11	1.36388856958164	4.84498687270423	5.36818417067755	1.33593435043186e-07	7.04096217397422e-07	6.81953034452942
PRR15L	1.41883817604225	6.02783618723334	5.36767930483048	1.33943098558261e-07	7.05692524852537e-07	6.81701344980124
CT83	3.08060780649385	-0.668522164936182	5.36438924625577	1.36243609993541e-07	7.17061623566845e-07	6.80061663396007
SLC9A4	-3.04339242624471	0.662416224441627	-5.36334786683444	1.36979734387971e-07	7.20433163705773e-07	6.79542848048473
CH25H	-1.50790347060835	1.57454941277737	-5.36215741544458	1.37825964345316e-07	7.24378692050435e-07	6.78949872064922
PRELP	-2.20702687062692	4.77690408310478	-5.36087720692174	1.38741661561843e-07	7.28683573467562e-07	6.7831231457291
JAM3	-1.13155598632364	4.451786201257	-5.35402297314256	1.43745660503267e-07	7.52345434778376e-07	6.74901080002914
COL21A1	-1.61624912358525	0.620498328964045	-5.35021807723447	1.46598629769359e-07	7.66745399251389e-07	6.73009083515429
DSG2	1.23494280837995	8.08108687249891	5.34807580564627	1.48229044238013e-07	7.74735586724252e-07	6.71944345978656
TSPAN2	-1.57266040542159	3.20055263986517	-5.34721969159068	1.48885515928454e-07	7.77897167393419e-07	6.71518949412915
C2orf88	-1.28180432106078	2.75281190958065	-5.34596449277275	1.49853112083579e-07	7.82410641283733e-07	6.70895357560753
CPNE7	1.60532607584003	2.0918565366433	5.3440367364999	1.51351059690163e-07	7.89411958632923e-07	6.69937881832788
TIMP4	-1.54936332633466	0.498774708478632	-5.34270503219979	1.52394327184411e-07	7.94578648893763e-07	6.69276627628059
TNFSF15	1.11774294326282	4.0442562839562	5.34101641976863	1.53727239809806e-07	8.009746754028e-07	6.68438357443341
C2orf72	1.6722131841299	4.27345609316742	5.33397256768984	1.59410412256762e-07	8.29154020165859e-07	6.64944092666894
MPPED2	-1.2952570778	0.0963769567091903	-5.33211738167754	1.6094083115031e-07	8.36537386999059e-07	6.64024451519797
PRSS51	1.83560170356789	-1.02346139003473	5.33098055963772	1.61885678211241e-07	8.41158653165123e-07	6.63461050603794
NPAS3	-1.45141869220461	-0.0439897536062563	-5.32648123143148	1.65678299969561e-07	8.60272453267078e-07	6.61232239823597
ABAT	-1.21067101078904	3.97254695743818	-5.32340531114129	1.68320562889891e-07	8.73390908369839e-07	6.59709477200189
ASTN1	-1.99905405796342	-1.43132574452749	-5.32327560305247	1.68432878006649e-07	8.73673154006976e-07	6.59645280819682
FAM110B	-1.33678265708869	1.87153419631929	-5.32164146314389	1.6985413576283e-07	8.79754414216134e-07	6.58836612993735
CHST9	-2.38886785474114	-1.46100407363929	-5.32014221672962	1.71168304396279e-07	8.86033872173466e-07	6.5809488820962
BAIAP2L1	1.04989848505983	6.57335429847813	5.31874023616632	1.72406138109582e-07	8.92135227185228e-07	6.57401448341382
ANO5	-2.01397299180302	1.87592932077971	-5.31715385320886	1.73817260058378e-07	8.99128789684694e-07	6.56616992028595
LRRK2	-1.38807928260321	2.86012682222925	-5.31680819666018	1.74126212727025e-07	9.00418166875023e-07	6.56446094056879
NPFFR1	1.55805244882297	0.381065987529938	5.31580768991796	1.75023486083807e-07	9.04165375454734e-07	6.55951482424721
NR4A3	-1.54651606055609	3.43754104519198	-5.31519297187321	1.75577000192599e-07	9.06213429776363e-07	6.55647629872385
KLHDC8A	-1.10196218124998	0.413009063360566	-5.31515927738061	1.7560738897085e-07	9.06213429776363e-07	6.55630975709404
CBFA2T3	-1.3766224315948	2.30628983254152	-5.31499444811048	1.75756120660828e-07	9.06670767458251e-07	6.55549506937152
SATB1	-1.02694807946925	4.75457918673768	-5.31475219682477	1.7597493502167e-07	9.07489203373289e-07	6.5542977542646
TNNI3	2.08197943495856	-0.853230754792283	5.31365107049576	1.76972867298828e-07	9.12323557872701e-07	6.54885608953769
ELF3	1.33415874538253	8.14800387340807	5.31287218939871	1.77682067647653e-07	9.15041416318608e-07	6.5450075232009
OLFM1	-1.4661641966664	2.66970160733513	-5.31119284625301	1.79220567445272e-07	9.2264950148276e-07	6.53671131077591
SLC52A3	1.13604656623214	4.43611328853071	5.30967374822567	1.80623390142925e-07	9.29237113545663e-07	6.52920869911264
AC136428.1	-2.10684278363541	-1.67509504857542	-5.30465592579322	1.85333263615485e-07	9.52817637483292e-07	6.50443964993238
RNF165	-1.53942088794613	-0.530785306431134	-5.30375284245957	1.86193482608002e-07	9.56913966493731e-07	6.49998400036872
MSLN	2.77264952212785	4.96556188606192	5.29879975927645	1.90980796217774e-07	9.80515428913852e-07	6.47555812600786
CRAT	-1.00129718785338	5.81986050376684	-5.29796149341362	1.91802735101599e-07	9.83062336484036e-07	6.47142622648687
GJB4	2.12393739750702	0.592889608974557	5.29752290818582	1.92234144392298e-07	9.84938802314342e-07	6.46926462108568
ZIC5	2.73292549279164	-0.410674608164521	5.29413254655325	1.95600947376337e-07	1.0008292707682e-06	6.45256018609778
ANOS1	1.40980101562794	2.94254313982398	5.29122716626467	1.98531593669665e-07	1.01513578268245e-06	6.43825268028212
KCNIP3	-1.48081905522403	1.34737081768795	-5.2910558297199	1.98705743800998e-07	1.01568195170934e-06	6.437409149336
PDE7B	-1.44823738340608	1.9055403105691	-5.29031373443357	1.99461737732211e-07	1.01885568979095e-06	6.43375591068953
ANKRD33B	-1.33517935905602	1.89995158451735	-5.28993814799061	1.99845421160458e-07	1.02012464730435e-06	6.43190711751783
RASSF7	1.01039617737467	5.33923871710496	5.28478387212991	2.05183694506498e-07	1.04666582615354e-06	6.40654717069066
KLK6	3.38940338265029	2.27822818343566	5.28273200253559	2.07347080913539e-07	1.05662951638507e-06	6.3964576027713
BEX2	-2.28543974762921	0.0868405146854993	-5.28211393273136	2.08003066807366e-07	1.05961440720105e-06	6.39341906430494
APOBEC3B	1.52961890641289	2.53228534687936	5.2798888093706	2.10381402351986e-07	1.07064543626092e-06	6.38248253639776
ZNF568	-1.12490557592172	1.41521338152798	-5.27951636667814	2.10782058236763e-07	1.0723226193738e-06	6.38065236501778
MATN2	-1.56774223725093	4.86866072320643	-5.2680592867226	2.23475042486858e-07	1.13155338733527e-06	6.32440761489126
SIX1	1.67395187728272	0.796535515338791	5.26745190861403	2.24168235543082e-07	1.13430179970877e-06	6.32142886569925
P2RY1	-1.25550165535706	1.7340042846338	-5.26569020192523	2.26190665689523e-07	1.14338471892117e-06	6.31279066581382
TLX1	2.28060094145381	0.419632489280487	5.26526204502997	2.26684853963123e-07	1.14549894042873e-06	6.31069165897574
PDE1A	-1.21338507304291	2.52336927807188	-5.263948971308	2.28206971414977e-07	1.15280440616996e-06	6.30425534235151
NKX2-3	-1.47734954823068	0.00464205855643756	-5.26211352876814	2.30351240289314e-07	1.16324677218748e-06	6.29526086735724
ZNF415	-1.28475845460156	1.40154948141974	-5.25932677847129	2.33644279357695e-07	1.17829833160531e-06	6.28160979639271
LIPF	-5.07093948944214	2.2468698673982	-5.257310911105	2.36054791049712e-07	1.19005697466372e-06	6.27173887542392
SP8	2.15408047094549	-1.9418055407337	5.25650451423601	2.37025793075862e-07	1.19455297786713e-06	6.26779118695094
ADAMTS6	1.06989501811938	1.64564956199598	5.25316156949416	2.41092583508831e-07	1.2130221913433e-06	6.25143154929059
CA14	-1.06511775414521	0.33430331049639	-5.25039288251613	2.44511920798729e-07	1.22940593777601e-06	6.23788907805956
PDE9A	-1.48017491656165	2.25024394491772	-5.24745411283078	2.48192744878302e-07	1.24666645479331e-06	6.2235214980601
CLMP	-1.52024212802537	3.93548221844888	-5.24662478186002	2.4924116889188e-07	1.25151590930929e-06	6.21946818746336
ATP8B2	-1.10256976792587	4.64278783399048	-5.24588706648522	2.50177381883734e-07	1.2549636276469e-06	6.21586311310526
ADGRG2	-1.45384757493296	0.80831439454133	-5.24508133048206	2.51203813441101e-07	1.25927494913445e-06	6.21192614047141
PITX1	-1.18885011194342	5.86636794237796	-5.24462422745533	2.51787933474118e-07	1.26136472551431e-06	6.20969288663816
FCGR2A	1.08710314379658	5.09844327058239	5.24244752785322	2.54587595233636e-07	1.27448289155075e-06	6.19906058502601
APOB	-3.46610579458497	1.19170876456655	-5.24213932659838	2.54986433490809e-07	1.27569332098685e-06	6.19755545732753
E2F2	1.2094926792002	3.46180634301683	5.24189414660116	2.55304149522384e-07	1.27685934727972e-06	6.19635815460759
CDH11	1.1923982103187	5.90228536827056	5.23639858344831	2.62527118019254e-07	1.31211366739643e-06	6.16953416046713
FEV	-2.26938640522203	-1.78050516980602	-5.23477781003399	2.6469490792266e-07	1.32119721744057e-06	6.16162781288068
ADCY2	-1.73719676554114	1.066750132396	-5.23269617963391	2.67504563361668e-07	1.33460156807777e-06	6.15147647963083
PLA2G5	-1.53152301890836	-0.240617976223847	-5.2309544964541	2.69877574210031e-07	1.34484087525078e-06	6.14298565164987
EGR1	-1.2944635374014	7.33803642125287	-5.23061818535707	2.70338136523481e-07	1.3466910341216e-06	6.14134639581754
PHLDA2	1.40365617952703	5.57816999459044	5.22219741048819	2.82121557963515e-07	1.40030325117528e-06	6.10033166650087
CNR1	-2.22209807281309	0.701156789480706	-5.22212937772183	2.82218755926252e-07	1.40032490604986e-06	6.10000053719368
P2RX1	-1.3952348564968	1.4733580306947	-5.22008560550201	2.85153860560768e-07	1.41299225717794e-06	6.09005484008949
C6orf58	-3.07056675846564	-0.118710201860122	-5.22002587535049	2.85240083738187e-07	1.41299225717794e-06	6.089764223846
ERO1B	-1.05934137263195	3.39501749516701	-5.21979485980881	2.85573803061633e-07	1.41418097353305e-06	6.08864024821482
AOX1	-1.84211713045949	1.62375473677589	-5.21702478796009	2.89604971848248e-07	1.43320255753247e-06	6.07516621568765
MUSK	-1.79380967436245	-0.663244447874417	-5.21647115261053	2.90417240983082e-07	1.43627988950453e-06	6.07247400245378
C9orf24	-1.48492515963319	-0.166250742040373	-5.21623281970098	2.90767591884836e-07	1.43754125073447e-06	6.07131511612763
KLB	-1.23252690436399	-0.748514754401678	-5.21188272059948	2.97234704041808e-07	1.46759027030004e-06	6.05017102867449
CSMD2	1.27301674180935	1.36642363646115	5.20967636163519	3.00567871901109e-07	1.4835621007056e-06	6.03945269813445
DNAH2	1.67589996366833	1.11236502861656	5.2094874452031	3.00854947442549e-07	1.48416301601425e-06	6.03853514037337
LINGO1	1.23597267918804	2.56688841344575	5.20946675579088	3.00886403007928e-07	1.48416301601425e-06	6.03843465468993
DDO	-1.31904500158466	0.0982047363094531	-5.20873155641699	3.02006249501654e-07	1.48919982591793e-06	6.03486411708593
MAL2	1.31487382869264	8.06627146869549	5.20574459135823	3.06597641238832e-07	1.50937298317446e-06	6.02036228407555
B3GAT1	-1.58015194615364	0.122926506314729	-5.20163924462785	3.13018665887525e-07	1.53897443163215e-06	6.00044253711557
PLEK2	1.32979126968736	4.78807026634749	5.20033621210757	3.15083798065649e-07	1.54811857003982e-06	5.99412290578223
PALLD	-1.16718170343229	7.51873048317751	-5.20008542281501	3.15482777762058e-07	1.54957415166489e-06	5.99290675137708
PTPN13	-1.3673155043039	3.0386045711645	-5.19527958700901	3.23223618123143e-07	1.58604588671747e-06	5.96961169032765
NMUR1	-1.24024303318482	0.494572482648445	-5.19395231015969	3.25393715475292e-07	1.59410159279939e-06	5.96318137667583
CLDN2	2.72896155220835	4.32726016246367	5.19388712043436	3.25500663581104e-07	1.59410779527837e-06	5.96286558633461
IQCN	-1.18621122834879	1.91119369767334	-5.19270441284448	3.27446899128959e-07	1.60207882791476e-06	5.95713694792811
KCNA1	-2.28107414387587	-2.15667865471647	-5.19206371082892	3.28505926802501e-07	1.60673910502235e-06	5.95403407936098
SVIL	-1.27865262091573	6.70563501047998	-5.19051661697016	3.31076845464609e-07	1.61878869918579e-06	5.94654300931091
COL8A1	1.64601040900471	5.3389271512783	5.18916356470186	3.3334128255318e-07	1.62880463428318e-06	5.9399930958015
BAIAP2L2	1.35978519594196	5.44155965478489	5.18349183078837	3.42997733030818e-07	1.6738200598631e-06	5.91255339157317
FOLR2	-1.48111043844041	2.71240543543593	-5.18290573989414	3.440108985602e-07	1.67822134342887e-06	5.90971939663661
ADGRE2	1.10618721914942	2.86745653174267	5.18225914546116	3.45132019372976e-07	1.68205860427204e-06	5.90659316732419
FUZ	-1.23008031360035	2.51118870900234	-5.17902243221836	3.50797529943938e-07	1.70842177810074e-06	5.89094906772351
CSRP2	-1.02182054927314	3.09590573435851	-5.17367649008167	3.60352864782667e-07	1.75227679315982e-06	5.86512911942732
DLX4	1.60593987218202	-0.300863932031114	5.17353937576182	3.60601229298347e-07	1.75291941435265e-06	5.86446718895176
IYD	2.23769341814166	3.41704559505433	5.16767260126448	3.71384855174716e-07	1.80127625577345e-06	5.83615926037077
NRTN	-1.36336757508609	1.29901595849253	-5.16680989793263	3.72996689286096e-07	1.80793125359623e-06	5.83199898157544
FGF19	2.35709837718283	-1.90150449099011	5.16554016231457	3.75381335008449e-07	1.81832114876925e-06	5.82587694789643
COL5A3	1.02620206525213	4.50643985345688	5.16396587483058	3.78358459044399e-07	1.83039095453038e-06	5.81828834785207
ASPHD1	1.63120525570562	3.22235663215518	5.16212080823578	3.81876764972876e-07	1.84504456209188e-06	5.80939708131143
FEZ1	-1.07914236991688	2.67014768836831	-5.16134731301646	3.83361129508795e-07	1.85162320765631e-06	5.80567048231858
MEIS2	-1.08992901210336	4.09497366073171	-5.1610187152421	3.83993410109355e-07	1.85408341808243e-06	5.80408748930311
CACNG8	1.50484240392986	-0.176637273650811	5.15797674042934	3.89894867532402e-07	1.87896938717532e-06	5.78943721874743
TDRP	-1.17753502505306	1.15658444888505	-5.15786067686642	3.90121762754424e-07	1.87946236646047e-06	5.78887840204473
TPO	-1.7674810259246	-0.712847544313673	-5.15680901687395	3.9218351362018e-07	1.88806665423953e-06	5.7838154277316
TTC28	-1.03343862354055	4.5644838791459	-5.1566104819917	3.9257391823959e-07	1.88886283340541e-06	5.78285972894563
CDK6	1.06456703534039	6.36879724856787	5.15486541039687	3.96021709252056e-07	1.90181199056288e-06	5.77446076563313
PLPP7	-1.22426210366523	0.697104243312727	-5.15178656485512	4.02176319847187e-07	1.92952532079357e-06	5.75964847867205
GPT	-1.76563264033174	2.16986689381922	-5.14769460138945	4.10499676758725e-07	1.96695588444365e-06	5.7399741082972
RYR2	-1.79991057747648	2.11873639245018	-5.14662961436724	4.12693149687667e-07	1.97621062536151e-06	5.7348558451794
NRG4	-1.66261470184773	-0.0643732232399586	-5.14618441930067	4.13613444365481e-07	1.97998895423958e-06	5.73271654002986
ABCG2	-1.47288319899819	2.15280419243631	-5.14417233922863	4.17797606161219e-07	1.99875010825748e-06	5.72304987489612
FHL5	-1.14453201430702	0.827262594849558	-5.14099070053189	4.24497664556348e-07	2.02887286824079e-06	5.70777105220791
SLC28A3	1.81125334844592	2.44659784583034	5.13876196819969	4.29252886926606e-07	2.0496519615071e-06	5.69707320458892
ZNF71	-1.10113560972831	2.29759627601653	-5.13738056974576	4.32226086659091e-07	2.06254295829349e-06	5.69044457768661
CACNA1D	1.36811337632763	2.88978512549552	5.13455556655788	4.38368585263375e-07	2.08987096716585e-06	5.67689369839039
TMEM47	-1.17793727267454	4.63249533166429	-5.12159535737742	4.67648535130366e-07	2.22453815954161e-06	5.61481049785654
PRKCB	-1.49480788655876	3.94905104365341	-5.12124328153489	4.68469794706251e-07	2.22774223939126e-06	5.61312587408767
ANGPTL4	-1.33802595816861	2.89415102700391	-5.11864299875672	4.74578653175571e-07	2.25537000771906e-06	5.60068710830661
MID2	-1.18726377439531	2.54531214686177	-5.11853125820786	4.74842886551798e-07	2.25591499236136e-06	5.60015270831105
POMC	-1.2826341894654	-0.63212753713044	-5.11798518321179	4.7613624251471e-07	2.26134731803901e-06	5.59754124807409
LEPR	-1.17801213563156	3.41666256029854	-5.11699072214069	4.78500347535368e-07	2.27114513600488e-06	5.59278612804857
CXCR2	-1.77653610350346	0.641899303496791	-5.11581425281986	4.81311810170788e-07	2.28305262409313e-06	5.58716176489378
DEFA6	-2.91150271668345	-2.3017470766651	-5.11491353673862	4.83475093652791e-07	2.29187250554956e-06	5.58285646714815
EGLN3	-1.00023596847598	4.51724183210672	-5.11442965052563	4.84641144475307e-07	2.29667829822983e-06	5.58054383333733
TLL1	-1.34674181209964	0.454847779586887	-5.11383228876826	4.86084399482775e-07	2.30166224162245e-06	5.57768913188321
LOX	1.09001707471348	4.91785461027772	5.11379231023885	4.86181137942155e-07	2.30166224162245e-06	5.57749809100192
LRRC2	-1.47083738994961	0.472759822325657	-5.11374187475329	4.86303206314688e-07	2.30166224162245e-06	5.57725708251809
FLNC	-2.24543805875492	5.93728602811735	-5.11265101550114	4.88950670941491e-07	2.31346672537059e-06	5.57204486836438
FERMT2	-1.24161341446085	5.39316111270304	-5.11074266906226	4.93615726871781e-07	2.33480703171337e-06	5.56292898429463
CDKN1C	-1.27861635613247	3.89684836612665	-5.11046663964738	4.94294052031395e-07	2.33655013501772e-06	5.5616106808883
GPC2	1.17496021179755	-0.534202980555773	5.1080992055804	5.00149047805656e-07	2.36200633597386e-06	5.55030649832227
CACNA1H	-1.47502836115305	5.0431966746312	-5.09826117585819	5.25207081207181e-07	2.4669632143944e-06	5.50338054908678
LGR5	2.24916994920341	3.12460729161503	5.09708768853675	5.28275912877226e-07	2.47854241674652e-06	5.49778849846222
SCGN	-2.37542740898266	-1.35440793387798	-5.09593299611915	5.31312528491436e-07	2.49123972016314e-06	5.49228711688168
EFHC2	-1.42288205499451	0.321621344586119	-5.09255382284956	5.40296462428835e-07	2.53021789483904e-06	5.47619378540652
DNAJC5B	1.33060540097874	-0.585707917121916	5.090252030356	5.46500037678101e-07	2.5560950599493e-06	5.46523686329638
PODNL1	1.18247302844855	2.34036618744496	5.08726465501297	5.54654180932834e-07	2.59182269677536e-06	5.45102294986211
ROR2	-1.55136525897111	3.44133812846671	-5.08406720547737	5.63512147240877e-07	2.63076980160365e-06	5.43581764054341
CORO6	-1.26094715646684	0.0866647765332486	-5.08349550452261	5.65110302658337e-07	2.63741454371855e-06	5.43309983226563
FLNA	-1.45123444335305	10.1847149692333	-5.08168986940231	5.70186698065332e-07	2.65863868736243e-06	5.42451779282072
STMN2	-2.06114143282337	-0.272232505939344	-5.07814301833975	5.80287149644793e-07	2.70155906334632e-06	5.40766770697926
TFAP2A	1.57162497351658	3.92856785208138	5.07698280128416	5.83628543185879e-07	2.71543890975194e-06	5.40215809217507
NID2	1.05133377294539	4.73758770376365	5.07627517603898	5.85675615771819e-07	2.72412303062045e-06	5.39879828019114
PCDHGC3	-1.16757232127084	3.8597566374184	-5.07579968081233	5.87055065344956e-07	2.72969747400226e-06	5.39654085556595
SCN3A	-1.36278861147074	0.252567618806451	-5.07381823345484	5.92837320760905e-07	2.75403700226593e-06	5.3871358928569
IGF2BP1	2.88920799328188	0.0237285445468995	5.06934006135489	6.0610921943411e-07	2.81222745799573e-06	5.36589211076399
IDO1	2.09308752257754	3.4374307449642	5.06717847826371	6.12617891766111e-07	2.83980586336817e-06	5.35564379433867
RTN4R	1.04943080988382	2.96103119091264	5.06689828072599	6.13466519770919e-07	2.84232439865672e-06	5.35431562715724
BAMBI	1.73644437583493	3.22996931999756	5.06595874079709	6.16320391237378e-07	2.85346125887803e-06	5.34986257662464
CADM4	-1.01461267286818	3.23475283483218	-5.06083596313916	6.32108279253966e-07	2.92296789830375e-06	5.32559541896888
NFASC	-1.61341713129472	4.02389639440524	-5.05777325378872	6.41733357441302e-07	2.96474914659865e-06	5.31109736346747
FAR2	1.03173590062862	4.28575973130737	5.05363578490899	6.54961424358037e-07	3.02308388158404e-06	5.29152396376854
CDH23	-1.20738549957131	1.57610478464917	-5.05266301605939	6.58109584033227e-07	3.03668552020716e-06	5.28692407140332
TAC1	-2.16418588059182	-2.20838434593041	-5.04910306817303	6.69755863994038e-07	3.08347426422487e-06	5.27009694700248
B3GNT4	1.02003620415194	0.0383409655661943	5.04906393496967	6.69884988323052e-07	3.08347426422487e-06	5.26991203068847
NPR3	-1.75840080550845	1.15925925721441	-5.0484853935802	6.7179676103517e-07	3.08944583641906e-06	5.26717839371079
PENK	-2.32056981058587	-1.34510840779886	-5.04830688285074	6.72387708928761e-07	3.09122103062524e-06	5.2663349773498
DKK2	1.58578817108387	0.969479867103091	5.04671190308548	6.77690145525549e-07	3.11180461342691e-06	5.25880028355192
SIX4	1.27858798802621	2.10139746110177	5.04335597967436	6.88979142601611e-07	3.16171627228558e-06	5.24295373779368
TUBB4A	-1.63307025124819	-0.250096349405008	-5.04223180115012	6.92801272753946e-07	3.17828905055369e-06	5.23764748715163
LPAR3	-1.64839640327602	-1.18296881179484	-5.04069192139664	6.98070055031088e-07	3.19759754330062e-06	5.23038077271683
EPHB6	-1.51157864843789	2.36242371529515	-5.03425412740103	7.20520013773619e-07	3.29542871066139e-06	5.20002193572397
PCDHGB7	-1.1321221968553	1.98439557761429	-5.03262423762253	7.26313609208083e-07	3.31784238831348e-06	5.1923412613733
VAT1L	-1.31295784683928	1.43887771249345	-5.03164875234766	7.29802583365702e-07	3.33182268991775e-06	5.18774544526638
BATF2	1.2692889683353	3.91039522693473	5.03092416147062	7.32404678931368e-07	3.34066893770812e-06	5.18433217997648
DGKB	-1.6858288304144	-1.21845720198543	-5.02956176420178	7.37321528237023e-07	3.36106314050386e-06	5.17791563192119
FAIM2	-1.57747298243176	1.59656827848092	-5.02876516241556	7.40211209927861e-07	3.37219749035091e-06	5.1741645486707
B4GALNT2	-2.20647408641946	-1.35162170912984	-5.02743846036178	7.45048158106539e-07	3.39140338514196e-06	5.16791846343398
SLC38A3	-2.02542392598965	-0.643341668264628	-5.02723505653387	7.45792433352239e-07	3.39352430307245e-06	5.16696097111267
NEXN	-1.50928454256176	4.46078624268038	-5.02367448559095	7.58937951700147e-07	3.45125717921164e-06	5.15020566799497
CLCN4	1.25356115597093	3.34007441440649	5.02276299610805	7.6233899171796e-07	3.46567852654421e-06	5.14591807361932
LAD1	1.27812477274655	7.50676786080297	5.01710250055075	7.83792249168064e-07	3.55891700374807e-06	5.11930680549513
ZNF569	-1.04932965334204	1.21201038339121	-5.01610308569644	7.8764016413052e-07	3.5752062619678e-06	5.11461108269624
IGFBP1	2.16137453534158	-1.51451430023753	5.01604775564583	7.87853726782084e-07	3.5752062619678e-06	5.11435114013228
IL13RA2	1.66807897387893	-0.798866674159382	5.01521737554713	7.91065555987408e-07	3.58654428810161e-06	5.11045028879307
SPATA17	1.13844160069193	0.0774140007995282	5.01091014637304	8.07929664937924e-07	3.6608023628488e-06	5.0902255023113
LARGE2	1.69925283015921	3.9379430188618	5.00561248637934	8.29148588784971e-07	3.7490639428155e-06	5.06537115575899
ZIC2	2.67991244439372	0.511823468138518	5.00493803598608	8.31888341415027e-07	3.76032476532942e-06	5.06220859091009
CYP2B6	2.69402826443645	1.78378364178031	5.00355290678893	8.37542480012413e-07	3.78361508490783e-06	5.05571476338474
WNT5B	-1.21593712147575	2.49616867229605	-5.0020024799348	8.43915429244602e-07	3.80898274527995e-06	5.04844786365364
SHISAL1	-1.76602757082054	1.8119239462507	-5.00079403474136	8.4891515914887e-07	3.82811248448477e-06	5.04278522299106
OLFML3	-1.19582989336122	4.5256200974787	-5.00025504038762	8.51154375056253e-07	3.83706293883698e-06	5.04025994494654
SYP	-1.30715454570167	1.33832133727527	-4.99595249786132	8.69234827109536e-07	3.91155672199291e-06	5.02011044443245
PCP4	-2.23144777957596	-1.35182305817503	-4.99578852093376	8.69931194575142e-07	3.9135228568361e-06	5.01934281734695
HRCT1	-1.37444526604126	-0.170044533322168	-4.99378616591357	8.7847828872007e-07	3.94608889429826e-06	5.00997096633233
CPA3	-1.68059635022583	3.24067937212104	-4.99297361318394	8.81969787081455e-07	3.96059311352684e-06	5.00616883037745
FRMD3	-1.07673627612092	2.33765155830608	-4.99192062503426	8.86514380142189e-07	3.97981634228119e-06	5.00124245117347
FAXC	-1.89534495855313	0.890798578752108	-4.99144214220947	8.88586935445395e-07	3.98793375015125e-06	4.99900418460757
BOC	-1.64341145131673	3.60719967385201	-4.99012539136414	8.94314664255587e-07	4.01006016516982e-06	4.99284561293177
STOX2	-1.38140870073552	2.18352684543644	-4.98965244294327	8.96380636874773e-07	4.01812942841577e-06	4.99063393791241
CYS1	-1.73625867551629	1.77622617533427	-4.987994721493	9.03658511857941e-07	4.04714518790534e-06	4.98288330643088
JCHAIN	-2.47132727503088	7.16419347925169	-4.98433373416979	9.19934171963426e-07	4.11271104027751e-06	4.96577452960379
TTLL7	-1.54758249706313	2.63785557968589	-4.98374129259409	9.22594480652181e-07	4.12216088452533e-06	4.9630069355107
DGKI	1.21437343164669	0.550093771661957	4.9833708279527	9.24261796926099e-07	4.12716546620287e-06	4.96127645576669
OSCAR	1.02907154927694	1.79152166632175	4.98293023026676	9.26248545458257e-07	4.1348129800806e-06	4.95921852525227
GALNT16	-1.68962503434572	1.35005166896595	-4.98140116500632	9.33175488005625e-07	4.16327094382634e-06	4.95207786148317
FGF14	-1.60243340397867	0.205458683567007	-4.97959661410932	9.41414838667905e-07	4.19754697796828e-06	4.94365318675123
SLIT3	-1.38202540105755	4.74100387591496	-4.97817740680983	9.47944097312623e-07	4.22541039121265e-06	4.93702941326263
SLC35F1	-1.37141776757975	-0.0756613138799629	-4.97525922015949	9.61507383092974e-07	4.28333649337697e-06	4.92341480065458
KHK	-1.10239365025992	2.6520195558021	-4.9740821626436	9.6703107092373e-07	4.30159146971794e-06	4.9179253136845
FILIP1	-1.41061468214642	3.08937557883067	-4.97032148027326	9.8488540808913e-07	4.37842955956865e-06	4.9003941828115
KPRP	-1.64847108466014	-3.78522430917743	-4.96854120721362	9.93448160031623e-07	4.41259483095318e-06	4.89209919679374
MUC3A	2.28859209868843	6.84384279506503	4.96674878887762	1.0021419704146e-06	4.44859019474213e-06	4.88375027872808
COMP	2.37181025999006	2.17544408226266	4.96562881534346	1.00761146853968e-06	4.4689242550581e-06	4.8785348998538
SYNC	-1.58249130820691	1.50840465238694	-4.96117927113976	1.02962751249198e-06	4.55986535479417e-06	4.85782500215969
CTTNBP2	-1.46779054479913	1.64099865377597	-4.95925901639465	1.03927169931435e-06	4.59852575900783e-06	4.84889247319475
WNT9A	-1.62930874650183	1.51279771341947	-4.95886609727074	1.04125580224045e-06	4.60437230113545e-06	4.84706509236758
KCNE3	1.48370866446664	5.89475555298311	4.95886579803108	1.04125731468867e-06	4.60437230113545e-06	4.84706370071822
TMEM71	-1.10563338296867	0.884799729811311	-4.95881605307519	1.04150877031783e-06	4.60437230113545e-06	4.84683235697561
PCSK9	1.94100532386717	3.646731689915	4.95695925583599	1.05093676202902e-06	4.64061186137172e-06	4.83819861150973
NPY1R	-1.80897609252776	-0.638941176869593	-4.95647654583886	1.05340121883156e-06	4.64877237707876e-06	4.8359545730853
BMP3	-2.55271598838952	-0.154610975763005	-4.95548792658336	1.05846601194366e-06	4.66975762625274e-06	4.83135925091175
SNCA	-1.24709548773784	0.749366113554131	-4.95316763842353	1.07044563542167e-06	4.71709084566182e-06	4.82057722478341
ZCCHC24	-1.22001984888998	4.83050321704286	-4.95234089573572	1.07474566148599e-06	4.73465641292484e-06	4.81673655816178
ABCA13	1.90083740902181	0.665039938633433	4.95202153687019	1.07641116331352e-06	4.74060904742223e-06	4.81525311569624
SLC6A7	1.78506767283183	-1.24639567480455	4.9478313654133	1.09849577706948e-06	4.82800416705011e-06	4.79579735156395
ADAMTS8	-1.88621014876184	1.46292772031454	-4.93931667979018	1.1447291586656e-06	5.01658763199067e-06	4.75630700964139
MPP2	-1.29053807146017	1.59887871929004	-4.93856523221161	1.14889846186496e-06	5.03339657239937e-06	4.75282475890254
SH3TC2	1.44441775735712	1.17111954270099	4.93744780956277	1.15512545623105e-06	5.0562717300607e-06	4.74764742743702
ROR1	-1.09863533711763	3.84606518054565	-4.93378924146434	1.1757422206116e-06	5.14054946542185e-06	4.73070352687458
LRRC10B	-1.56122759308589	0.0277137102513794	-4.92897875648842	1.20339164035658e-06	5.2538233004743e-06	4.70844171171442
TTLL6	1.75334158909691	1.0366336712582	4.92459205627765	1.22915178802594e-06	5.36008255871156e-06	4.68815786545888
S100A8	-2.25241355091913	2.92292851388866	-4.92286903140419	1.2394149060932e-06	5.39703650216799e-06	4.68019508112248
DZIP1	-1.12896143821299	2.80007940941653	-4.92117798172172	1.24956798921994e-06	5.43653981811178e-06	4.67238247069465
IL2RA	1.16704292308674	2.38085502637307	4.92107914297966	1.25016389557756e-06	5.43756407176813e-06	4.67192591165694
RBPMS	-1.01800500428596	6.2856511595883	-4.91738254876992	1.27264903095446e-06	5.52739360291308e-06	4.65485632987138
OXCT1	-1.12764143734131	4.52236948161148	-4.91687542213667	1.27576400311591e-06	5.53773358935261e-06	4.65251548397973
CLCA1	-3.16311072163627	-0.913410977110989	-4.91395207616808	1.29386436998477e-06	5.61307165857067e-06	4.63902578845678
PDE5A	-1.01207048573747	4.99732891843747	-4.91183967815398	1.30709765755732e-06	5.66722077223184e-06	4.629282620643
ZNF570	-1.02141548161456	1.84210600178172	-4.91072913230754	1.31410706671343e-06	5.69270275540073e-06	4.62416186023347
IL32	1.16663592649364	6.83472345762937	4.91032523134687	1.3166653473207e-06	5.7021476023501e-06	4.62229971561637
KCNJ13	-1.34161297209913	-1.00414132420905	-4.90547671131575	1.34775327288678e-06	5.83343195644886e-06	4.59995671726982
FKBP10	1.28929102836884	5.99892526058449	4.90096465501891	1.37731949684683e-06	5.95456786770926e-06	4.57918182148459
WDR66	1.09969430705166	1.28274188883922	4.90077237899835	1.37859323479333e-06	5.95836686350218e-06	4.57829690067713
ZNF829	-1.09342768960968	0.968167028492969	-4.89996276642908	1.38396902015071e-06	5.97817545817677e-06	4.57457112163532
SLITRK5	-1.98776455821429	-0.222070768686637	-4.89906628381787	1.38994522426726e-06	6.00227133204907e-06	4.5704462107501
COLEC12	-1.42098372206481	2.9462363027246	-4.89221609500218	1.43644002869e-06	6.19241537375251e-06	4.53894914218594
HK3	1.13534536290707	1.33130831788367	4.89166230303867	1.44026371259896e-06	6.20535213962946e-06	4.53640452547675
A4GALT	-1.00894748178388	3.68090555911351	-4.88965668159645	1.45419400205493e-06	6.26000637185977e-06	4.52719104482292
CACNA2D2	-1.22447677585248	1.42133855974327	-4.88741895090007	1.46988990607895e-06	6.32576871420683e-06	4.51691525707579
CTF1	-1.42777123090241	2.08876441393178	-4.88723902922032	1.47115899055507e-06	6.32942447619303e-06	4.51608922796266
INAVA	1.24023362682273	6.36980218654149	4.8854384163872	1.48391806373035e-06	6.37886009498677e-06	4.50782401622915
SLC8A2	-2.08878418528437	-0.276898544116695	-4.88487373195292	1.48794134422731e-06	6.39251131766581e-06	4.50523254718622
ZFPM2	-1.28671486681342	2.01559589509609	-4.88355815763587	1.49735545799467e-06	6.43112463792473e-06	4.49919610145332
ADGRF4	2.09626832196175	0.381135785595173	4.88342654571075	1.49830041572236e-06	6.43335140072761e-06	4.49859228636386
GSPT2	-1.22380725050141	1.91256966653973	-4.8819973950528	1.50859866739432e-06	6.47388401108847e-06	4.49203649628736
ATRNL1	-1.49968673605995	-0.400236358470798	-4.87979030889507	1.5246369224474e-06	6.54017920752772e-06	4.48191551717545
IRF8	1.08599742152278	5.27251177210697	4.87686781274853	1.54612719369807e-06	6.62738919856257e-06	4.46852016169506
ROS1	1.92353128980592	-1.27660876254968	4.87673633607755	1.54710083218395e-06	6.6296786797337e-06	4.46791770184636
CGN	1.1985070877378	6.44421718962189	4.87637203846936	1.54980169644115e-06	6.63936631329689e-06	4.46624847215943
CLTRN	-1.05002281968372	-0.258153622911567	-4.87519674988074	1.55854621275355e-06	6.67303748883752e-06	4.46086399753607
ASCL2	2.11843899369296	3.50426719305806	4.87388429010762	1.56836759068803e-06	6.71127850721654e-06	4.45485245006519
ODF3L1	-1.14434472866365	-0.516211281211747	-4.86964655839977	1.60048868038309e-06	6.83128784801882e-06	4.43545191138869
IFI6	1.38355325762118	7.42044510574781	4.86870366706297	1.60772143044116e-06	6.86021783784283e-06	4.4311373511099
HOXB7	1.27368442478624	3.80670517853373	4.86465022761814	1.63917540730431e-06	6.98787617526103e-06	4.41259775272338
RNF217	-1.07164863317131	3.16720077582451	-4.86460984132205	1.63949176506555e-06	6.98787617526103e-06	4.41241310322981
OCLN	1.05958987780205	4.95970392190119	4.86113850488896	1.66690499900444e-06	7.09469385016451e-06	4.39654696245233
CCDC198	2.38476850973159	-0.59635567103982	4.85742340067716	1.69673299778309e-06	7.21186828736737e-06	4.37957781840429
DRAXIN	1.08186998126602	-0.571959382716963	4.85566711805764	1.71101251953821e-06	7.26602276033624e-06	4.37155982528093
PRR15	1.33357764484934	5.15535812606624	4.85430228818264	1.72218929366906e-06	7.31142789352776e-06	4.3653307215242
DTX3	-1.09512409169901	3.57790176139466	-4.85059906907134	1.75287136464325e-06	7.43959247728723e-06	4.34843702769195
CCK	-2.07263387179336	-0.792217025540294	-4.84935079429308	1.76333193170259e-06	7.47557584536308e-06	4.34274511679516
FGF10	-1.8153086477546	0.19111067494289	-4.84864530347535	1.76927056204486e-06	7.49864488841941e-06	4.33952878108983
TBX15	1.21307963515768	-0.541218280095764	4.84855038409596	1.7700710384236e-06	7.49993020887124e-06	4.33909607502654
HAND2	-2.60591813875353	1.4888209102853	-4.84792603548517	1.77534502191106e-06	7.52016408607313e-06	4.33625006413728
CCL3L1	1.50088048393624	0.638691834365288	4.84745844360768	1.77930477587034e-06	7.53482123504444e-06	4.33411882188899
COL19A1	-1.73497906352114	-1.18701162403186	-4.84328576468231	1.81501988658332e-06	7.67744250398843e-06	4.31510822779998
PDGFD	-1.08595149864587	3.32284560208094	-4.84316539442894	1.81606036037203e-06	7.67969006892396e-06	4.31456004106603
SEMA3D	-1.68669545993053	0.819600168152755	-4.84241271488146	1.82257953692708e-06	7.70078143837759e-06	4.3111324847563
MUC21	-2.72976990635289	-2.36351227990244	-4.84171084702207	1.82867894972956e-06	7.72438904444712e-06	4.30793674249832
OSBPL6	-1.17691256572446	1.25717386646896	-4.83997055282005	1.84388759332208e-06	7.78427104888615e-06	4.30001462094872
LAIR2	1.47730382452681	-0.947868252652921	4.83882465665281	1.85396824327883e-06	7.82244950534768e-06	4.29479968766701
CBLC	1.17259185559153	5.38059374459498	4.83644637584354	1.87506029310362e-06	7.90480979909868e-06	4.28397972584371
COL6A3	1.10593367422974	9.04250568359011	4.83307678274435	1.90534049796377e-06	8.02349415725446e-06	4.26865791389255
CAVIN1	-1.05125855863369	7.23435510403521	-4.83099153595839	1.92431477608002e-06	8.09887390691714e-06	4.25918089452239
TUBA1A	-1.04639159660385	6.4490430282965	-4.82484382744209	1.98132096938102e-06	8.33182199669455e-06	4.23126203274379
CCNO	1.32196954392716	2.36114916561369	4.82430383672569	1.98640524001656e-06	8.35087420301277e-06	4.22881126282845
ACSL6	-1.48086444099112	0.150601211344948	-4.82070341684341	2.02062787361651e-06	8.48292536755678e-06	4.21247686102916
TWIST2	-1.36163445477802	1.35107355154684	-4.81988664234323	2.02847019292234e-06	8.51347924041194e-06	4.20877282765732
GAS1	-1.68628345245086	3.05301634716782	-4.81817878074837	2.04496328752468e-06	8.58031327650131e-06	4.2010295652953
SCG2	-1.70788930528379	1.07482773716663	-4.81224984791907	2.1032293244544e-06	8.8076377373876e-06	4.17416741058787
TPSD1	-2.13109985506814	-0.104426782030206	-4.81005079396836	2.12524455062707e-06	8.89736020029384e-06	4.16421167955265
RASL11A	-1.21458574709217	2.90519069342358	-4.80989193476351	2.12684350018341e-06	8.90158361730482e-06	4.16349263679614
TPSB2	-1.74630295631024	3.07029473982675	-4.80696670826756	2.15649459440358e-06	9.01817700637195e-06	4.15025600145233
C3orf70	-1.45333821400175	3.10514520742879	-4.80108524058294	2.21732172561825e-06	9.25714943515794e-06	4.12366413488341
KLF5	1.08001760120753	8.20021697442008	4.7917569689249	2.31720127303523e-06	9.62618121797395e-06	4.08154783171166
TIMP3	-1.32968734383114	3.81273580166849	-4.79150900963066	2.31991449954574e-06	9.63479909447907e-06	4.0804293155816
PCDH9	-1.79782626174889	0.950912113503134	-4.79107156522192	2.32470858143985e-06	9.64674119461864e-06	4.07845617968819
NEURL3	1.70934609205349	0.710231973076385	4.78855996941358	2.3524192088451e-06	9.75904602481286e-06	4.06713049351718
ABCC3	1.25026679502582	6.98909129505253	4.78561993452319	2.3852612903714e-06	9.87627815096409e-06	4.05387955912482
MAGEA3	3.49000101602787	-0.777905319977393	4.7841103105945	2.4022959889673e-06	9.94408142085146e-06	4.04707840687925
EPOP	1.15107663053659	2.84548053555241	4.78369276923481	2.40702821077805e-06	9.96093649694818e-06	4.0451976393911
B3GNT8	-1.27356417504248	2.72760490780223	-4.78035511535482	2.44517986563183e-06	1.0104957011833e-05	4.03016882818882
LCN12	1.35833104164392	0.0737505372436091	4.77203431161882	2.54284619682795e-06	1.04970695218809e-05	3.9927426591211
MAP7D2	-2.20557655157656	0.150699073754467	-4.76664861890282	2.60805337956141e-06	1.07415118298286e-05	3.96854939762803
RTN1	-1.26962729851326	1.84001797764099	-4.7666146472915	2.60846975819823e-06	1.07415118298286e-05	3.96839687004548
CTSV	1.49607395908682	3.12617589608608	4.76422347381408	2.63793900205976e-06	1.08539748791788e-05	3.9576632910906
ARSE	1.68845633863199	3.63028564690113	4.75526187369701	2.75126274341014e-06	1.12802520308776e-05	3.91747900655065
SPON1	-1.65233348444013	5.43939323136088	-4.75490644845689	2.75585258537674e-06	1.12929313767516e-05	3.91588665605113
MAPK8IP1	-1.21451160893111	2.74704261958315	-4.7525069358439	2.7870325994319e-06	1.14114005781299e-05	3.90513931817644
LRRN4	1.5716603818994	-0.450750277798091	4.7524276035583	2.7880692482236e-06	1.14125472293636e-05	3.90478407434859
NYAP1	-1.26541495261686	-0.772635448940706	-4.74518956585407	2.8842287468139e-06	1.17805866279287e-05	3.87239502458673
GPR3	1.04887453168145	0.733128855089369	4.74454527008807	2.89294154407524e-06	1.18065828600733e-05	3.86951404591707
PHF24	-1.40862690766144	-1.22461081518783	-4.7429613039306	2.91446936674481e-06	1.18854714786444e-05	3.86243280444215
HAVCR1	2.06157144105685	-1.07928129318691	4.74280168426238	2.91664730785183e-06	1.18904616193613e-05	3.86171932989716
CPLX2	-2.10742362246866	-0.935261201712714	-4.74186733167098	2.92942761568642e-06	1.19361118733155e-05	3.85754335335842
SMIM1	-1.14044868378194	-0.236260017856825	-4.74053987074728	2.94767772620706e-06	1.20072294955731e-05	3.8516116925688
FGF13	-1.38438044201007	1.24792022637202	-4.73882562927324	2.97140737822615e-06	1.20854750910389e-05	3.84395393061965
H2AFY2	-1.24958679512115	2.99453020181205	-4.73741145511338	2.99112166495785e-06	1.21612073299796e-05	3.83763847834764
NBEA	-1.62665254649562	2.50990519286386	-4.73573665642445	3.01463210400704e-06	1.22501914485027e-05	3.83016130524525
[truncated: 695 more rows]
