# Supplementary material for: Identification of pivotal genes associated with the prognosis of gastric carcinoma through integrated analysis
Source: Biosci Rep. 2021 Apr 14;41(4):BSR20203676. doi: 10.1042/BSR20203676 (PMC8047542; doi:10.1042/BSR20203676)
Supplement: Supplementary Tables S1-S6 [file BSR-2020-3676_supp.zip › BSR-2020-3676_suppS3.xls]

Gene symbol
A4GNT
AACS
AADAC
AADACP1
AASS
ABCA5
ABCB10
ABCC3
ABCC5
ABCC6P1
ABCG1
ABHD14B
ABHD17C
ABHD2
ABHD3
ABLIM1
ABLIM3
AC024560.2
AC092620.2
ACADM
ACADSB
ACBD5
ACD
ACKR4
ACN9
ACOX1
ACOX3
ACPP
ACRC
ACSL3
ACSM3
ACTN4
ACVR1C
ACVR2A
ACYP1
ADAM15
ADAM28
ADAMTS15
ADAMTS9
ADAMTSL4
ADAP1
ADAR
ADAT1
ADCY3
ADH1A
ADH1C
ADH7
ADIPOR2
ADRA2A
ADRB2
ADTRP
AF090939
AF131215.8
AF289551
AFAP1-AS1
AFAP1L1
AGA
AGAP9
AGL
AGO2
AGPAT5
AGPAT9
AGR2
AGR3
AGT
AHRR
AIF1L
AIM1
AJUBA
AK025288
AK5
AKR1B10
AKR1C1
AKR1C3
AKR7A3
AKT1S1
ALCAM
ALDH1A1
ALDH2
ALDH3A1
ALDH3A2
ALDH5A1
ALG3
AMFR
AMPD1
ANAPC2
ANG
ANK3
ANKHD1
ANKMY2
ANKRD12
ANKRD22
ANKRD36B
ANKRD36BP2
ANKRD36C
ANO1
ANO5
ANO7
ANXA10
ANXA3
ANXA4
AOC1
AP1M1
AP1M2
AP2M1
APLNR
APOBEC1
APOL1
APPL2
APTR
AQP1
AQP5
ARC
ARFIP2
ARHGAP12
ARHGAP18
ARHGAP32
ARHGEF16
ARHGEF28
ARHGEF37
ARHGEF5
ARL14
ARL6IP1
ARNT2
ARPC1A
ARPC1B
ARRB2
ARRDC4
ARSD
ARSE
ARSJ
ASAH2B
ASAP2
ASB8
ASCC2
ASCL1
ASNA1
ASPHD2
ASS1
ASUN
ATF7IP2
ATG5
ATHL1
ATP11B
ATP1A1
ATP1B1
ATP2A3
ATP2B1
ATP6V0E2
ATP8B1
ATXN7L3B
AUH
AVPI1
AX747730
AXL
AZGP1
B3GNT3
B3GNT6
B3GNT7
B4GALNT3
B4GALT4
BACE2
BAIAP2L1
BANF1
BAZ1A
BAZ2B
BC041025
BC044596
BC062753
BCAM
BCAR3
BCAS1
BCL10
BCL11A
BCL2L1
BCL2L15
BCL6
BDH2
BDKRB1
BDKRB2
BET1
BEX5
BLVRB
BMP2
BMP4
BMP5
BOK
BPIFB1
BRCC3
BRSK1
BSG
BSPRY
BTBD2
BTBD3
BTC
BTG2
BTN3A2
BYSL
C11orf92
C12orf75
C14orf142
C14orf28
C15orf27
C15orf65
C16orf89
C17orf58
C19orf12
C19orf33
C1GALT1
C1QTNF1
C1orf106
C1orf116
C1orf131
C1orf174
C1orf210
C1orf216
C2
C20orf27
C2CD5
C2orf70
C2orf76
C3orf52
C4orf19
C4orf32
C4orf48
C5orf30
C6
C6orf141
C6orf211
C6orf57
C6orf58
C7orf31
C8orf49
C9orf152
CA12
CA2
CA8
CA9
CAAP1
CABLES1
CACNA2D2
CADPS
CADPS2
CALB2
CALCOCO1
CALHM2
CALM1
CAMK1
CAMK1D
CAMSAP3
CANT1
CAPN12
CAPN13
CAPN5
CAPN8
CAPN9
CARD6
CASP3
CASP4
CASP6
CASP7
CASZ1
CBLC
CBR1
CBX3
CBX4
CCDC125
CCDC142
CCDC186
CCDC3
CCDC47
CCDC58
CCDC64
CCDC64B
CCDC77
CCL28
CCND3
CCNDBP1
CCR6
CCT2
CCZ1B
CD151
CD164
CD24
CD248
CD2AP
CD34
CD46
CD81
CD93
CDA
CDC25B
CDC42-IT1
CDC42EP1
CDC42EP5
CDH1
CDH3
CDH5
CDHR3
CDK4
CDKN2AIP
CDKN2B
CDR2L
CDS1
CEBPB
CEBPG
CEMIP
CENPB
CENPC
CENPQ
CENPV
CEP192
CEP85L
CERS6
CETN3
CFP
CFTR
CGN
CGREF1
CHAC2
CHCHD10
CHD3
CHGA
CHGB
CHI3L1
CHMP4C
CHMP5
CHP1
CHPF
CHPT1
CHRNA5
CHST7
CHUK
CIPC
CITED2
CLCN3
CLDN1
CLDN10
CLDN12
CLDN18
CLDN23
CLEC14A
CLEC1A
CLEC4G
CLHC1
CLIC3
CLINT1
CLK1
CLMN
CLPTM1
CMBL
CMPK2
CMTM4
CMTM8
CNN2
CNPY3
CNTN3
COCH
COL18A1
COL4A2
COL5A3
COLCA2
CORO2A
COX17
CP
CPB1
CPD
CPLX1
CPNE1
CPNE2
CPNE3
CPT1C
CRABP2
CRB3
CREB3L1
CREB3L4
CRIP1
CRLF1
CRNDE
CRY1
CRYM
CRYZ
CS
CSTA
CTA-29F11.1
CTB-31O20.2
CTB-50L17.7
CTC-425F1.4
CTC-471J1.2
CTD-2165H16.3
CTD-2292M16.8
CTF1
CTNNA2
CTNNB1
CTNNBL1
CTSA
CTSD
CTSE
CTSL
CTSLP8
CTSW
CWH43
CX3CL1
CXADR
CXCL14
CXCL17
CXCL2
CXCL6
CXXC5
CXorf24
CXorf36
CXorf38
CYB5A
CYB5R3
CYP2B7P
CYP2C18
CYP2C19
CYP2C9
CYP2S1
CYP3A5
CYP4X1
CYSTM1
CYTIP
DACH1
DAPK2
DBN1
DBR1
DDAH2
DDIT4
DDX11
DDX17
DDX60
DDX60L
DEGS2
DENND2D
DEPTOR
DFFB
DGKA
DGKD
DHFR
DHRS3
DHRS7
DHTKD1
DHX9
DISP1
DLEU1
DLGAP1-AS2
DLK1
DMTN
DMXL1
DNAAF2
DNAJB1
DNAJB9
DNAJC22
DNAJC3
DNALI1
DNASE1L3
DNM1
DNM3
DNMBP
DNMT1
DOK4
DOPEY2
DPCR1
DPY19L3
DR1
DRAP1
DSG2
DSG4
DSP
DTX1
DTX4
DUSP14
DYRK2
DYSF
DYX1C1
EAF1
ECM1
EDEM3
EED
EEF1A2
EFCAB4A
EFCAB7
EFHD1
EFNA1
EFNA3
EFNB2
EGFL6
EGFL7
EGFLAM
EGLN3
EHF
EHHADH
EIF3C
ELF3
ELMO3
ELOVL6
EMILIN3
EMP3
ENG
ENPP2
ENPP4
ENPP6
ENTPD3
ENTPD5
EP300
EP300-AS1
EPAS1
EPB41L4B
EPB41L5
EPCAM
EPHB1
EPHB2
EPHB3
EPHX1
EPHX4
EPM2AIP1
EPPK1
EPS8
EPS8L1
EPS8L3
ERAL1
ERAP2
ERBB2IP
ERBB3
ERI3
ERICH5
ERMAP
ERO1LB
ESAM
ESCO1
ESF1
ESRP1
ESYT1
ETNK1
ETS2
ETV4
ETV7
EVA1A
EXPH5
EYA2
F2RL1
F5
FA2H
FAAH2
FABP5
FADS3
FAHD1
FAM105A
FAM107B
FAM110C
FAM126B
FAM134B
FAM135A
FAM149A
FAM167B
FAM169A
FAM171A1
FAM174A
FAM174B
FAM179B
FAM195B
FAM20A
FAM216A
FAM217B
FAM221A
FAM24B
FAM46A
FAM46C
FAM57A
FAM73A
FAM83E
FANCL
FANK1
FAR1
FASTKD1
FBP2
FBXL13
FBXL4
FCGBP
FCGRT
FDPSP2
FEM1C
FER1L4
FERMT1
FGD1
FGD4
FGD5
FHDC1
FHL3
FKBP9
FKSG49
FLJ31306
FLJ45482
FLNB
FLRT3
FLVCR1
FMO4
FMO5
FNBP1L
FNIP2
FOSL1
FOXA1
FOXA2
FOXA3
FOXC1
FOXP4
FOXQ1
FPGT
FRK
FRMD3
FSTL3
FTX
FUNDC1
FUT2
FUT8
FUT9
FXYD3
FXYD5
G6PC3
G6PD
GABPB2
GADD45A
GAL
GALE
GALNT12
GALNT3
GALNT5
GALNT6
GALNT7
GAN
GAREM
GAS2
GAS7
GAST
GATA4
GATA6
GATA6-AS1
GBP3
GC
GCA
GCKR
GCLM
GCNT1
GCNT2
GCNT3
GDA
GDF15
GDI1
GDPD1
GDPD3
GDPD5
GFPT1
GGT5
GHDC
GIPC2
GJA4
GKN1
GKN2
GLA
GLB1L
GLB1L2
GLCE
GLDN
GLIDR
GLUD1
GMCL1
GMDS
GNAI2
GNPNAT1
GOLM1
GOLPH3L
GORAB
GPAM
GPBAR1
GPC1
GPC3
GPD1L
GPI
GPIHBP1
GPR116
GPR160
GPR27
GPR35
GPR56
GPR64
GPRC5A
GPRC5C
GPX2
GRAMD1A
GRAMD1B
GRAMD1C
GRAMD3
GRB10
GRHL2
GRIN2D
GRINA
GRTP1
GSKIP
GSTA1
GSTM1
GSTM2
GSTM4
GSTO2
GTF2E2
GTF2H2B
GTF2I
GTF2IRD1
GUF1
GULP1
H2BFS
HABP2
HACE1
HADH
HAPLN1
HCG11
HDGF
HDHD3
HEPACAM2
HES4
HEYL
HGD
HHIP
HIBCH
HIC1
HID1
HIGD1A
HILPDA
HIPK1
HIST1H1C
HIST1H2AC
HIST1H2AE
HIST1H2BC
HIST1H2BD
HIST1H2BE
HIST1H2BH
HIST1H2BK
HIST1H3E
HIST1H4H
HIST2H2BE
HMGCR
HMGCS2
HMGN2P46
HMGN5
HN1
HNF4G
HNRNPU-AS1
HOOK1
HOOK2
HOTS
HOXB3
HOXB5
HOXB6
HOXB7
HOXC10
HOXC11
HOXC6
HOXC9
HPGD
HRASLS2
HSD17B11
HSD17B2
HSD3B7
HSP90AB1
HSPA12B
HTATIP2
HTRA1
HTRA3
HYAL1
HYLS1
ICAM2
ID3
IDH1
IER5
IER5L
IFFO2
IFI44
IFITM1
IFITM2
IFITM3
IFNGR1
IGF2BP2
IGF2BP3
IGSF8
IGSF9
IL10RB
IL11
IL13RA2
IL15
IL18
IL18R1
IL1R2
IL24
IL2RG
IL32
IL7
ILF3-AS1
IMMP1L
IMPA1
IMPA2
IMPACT
INHBB
INSC
INSIG1
INSIG2
INSM1
IPO4
IQGAP2
IRAK1BP1
IRAK3
IRF2BP1
IRF3
IRF6
IRX3
ISOC1
ITFG3
ITGA6
ITGB4
ITM2C
ITPKA
ITPKB
JAG2
JAK2
JPX
JUND
KANK4
KAT2B
KATNAL1
KAZALD1
KB-431C1.4
KBTBD2
KBTBD3
KBTBD6
KBTBD7
KCNE3
KCNH8
KCNJ15
KCNJ2
KCNK1
KCNK10
KCNN4
KCNS3
KCTD3
KDF1
KDM6A
KDM7A
KDR
KIAA0232
KIAA0895
KIAA0907
KIAA1107
KIAA1147
KIAA1211
KIAA1244
KIAA1324
KIAA1522
KIAA1551
KIAA1598
KIAA1804
KIF13B
KIF16B
KIF21A
KIRREL
KIZ
KLB
KLF4
KLF5
KLHDC3
KLHDC7A
KLHDC8B
KLK10
KLK11
KRBOX4
KRCC1
KRT18
KRT19
KRT8
KRT80
KRTCAP3
L1CAM
LAMA5
LAMB3
LAPTM4B
LBX2-AS1
LCOR
LCORL
LDHD
LDLRAD3
LENG8
LEO1
LEPREL1
LGALS3
LGALS3BP
LGALS4
LGALSL
LIAS
LIF
LIMA1
LINC00094
LINC00116
LINC00261
LINC00263
LINC00339
LINC00342
LINC00597
LINC00675
LINC00865
LINC00960
LINC01082
LINC01116
LINC01127
LINC01133
LINC01207
LINC01268
LIPF
LIPG
LIPH
LLGL2
LMAN1
LMO4
LNX2
LOC100127972
LOC100129406
LOC100132352
LOC100190986
LOC100287896
LOC100288310
LOC100289019
LOC100505715
LOC100506098
LOC100506302
LOC100506314
LOC100506325
LOC100996740
LOC101060264
LOC101927391
LOC101927451
LOC101927503
LOC101927720
LOC101927722
LOC101927811
LOC101928881
LOC101928963
LOC101929272
LOC101929340
LOC101930067
LOC101930415
LOC102723779
LOC102723845
LOC102724017
LOC102724156
LOC102724275
LOC102724356
LOC102724362
LOC102724387
LOC102724611
LOC102724689
LOC142937
LOC145474
LOC154761
LOC158402
LOC202181
LOC283357
LOC283588
LOC284837
LOC285147
LOC285419
LOC286052
LOC340340
LOC389765
LOC389831
LOC439911
LOC643201
LOC644656
LOC727820
LOC728730
LOC729680
LOC80154
LOXL1
LPCAT1
LPCAT4
LPHN3
LPIN2
LRBA
LRIF1
LRIG3
LRP11
LRRC1
LRRC31
LRRC32
LRRC66
LRRC69
LSM5
LSR
LTF
LTK
LY6E
LYPD1
LYPD6B
LYZ
MAD1L1
MAF1
MAFF
MAGED1
MAGI3
MAL
MAL2
MAN2A1
MANSC1
MAOA
MAP1LC3A
MAP3K12
MAP3K5
MAP4K3
MAP7
MAP9
MAPRE1
2-Mar
MARVELD2
MAZ
MB
MB21D2
MBIP
MBNL3
MBOAT1
MBOAT2
MCL1
MCU
MDK
ME1
MECOM
METTL21A
MFHAS1
MFSD6
MFSD9
MGAT4B
MGC12488
MGC70870
MGLL
MIA
MIA2
MIA3
MIB1
MICALL1
MINPP1
MIR10A
MIR34A
MIR3916
MITD1
MLF2
MLLT3
MLPH
MMD
MMEL1
MMP28
MMP3
MNS1
MOB1B
MOB3B
MOCS3
MORC2-AS1
MOSPD1
MPP1
MPST
MRAP2
MRAS
MRC2
MRPL2
MRPS35
MS4A8
MSANTD2
MSL2
MSMB
MSMO1
MST1
MST1L
MST1R
MT1F
MTERF1
MTERF2
MTRF1
MTUS1
MUC1
MUC5AC
MUC6
MUM1L1
MUT
MXRA8
MYC
MYH14
MYL6B
MYO5B
MYO5C
MYO6
MYRF
MYZAP
N4BP2
NABP2
NAPA
NAPEPLD
NAT1
NCKAP5
ND6
NDRG1
NDUFA4L2
NEBL
NEDD4L
NEFH
NEK3
NES
NET1
NEURL3
NEUROD1
NGEF
NIPSNAP3A
NKX2-2
NKX2-3
NKX2-5
NKX6-3
NLK
NME5
NME7
NMT2
NMU
NNT-AS1
NOL4
NOLC1
NOSTRIN
NOTCH3
NPIPB15
NPNT
NPR1
NPTN-IT1
NPTX2
NPW
NQO1
NR0B2
NR1H2
NR3C2
NRBF2
NRCAM
NRG4
NRIP3
NRSN2
NSUN6
NT5C3B
NTN4
NUCB1
NUCB2
NUDT12
NUDT13
NUDT16P1
NUMA1
NUMB
OARD1
OAS1
OCIAD2
OCLN
ODAM
ODC1
OFD1
OLFML2A
OMA1
OR51E1
OR7E14P
OSTF1
OTUD1
OTUD6B
OVOL2
PANK1
PANK3
PAPSS2
PAQR8
PARM1
PARVB
PAX6
PAXIP1-AS1
PBDC1
PBLD
PBX4
PCAT18
PCBD1
PCDH12
PCDHB6
PCGF1
PCLO
PCSK1
PCSK2
PDGFA
PDIA3
PDIK1L
PDP1
PDSS2
PDZD8
PECAM1
PERP
PET117
PEX1
PEX13
PEX7
PFN1
PGAP1
PGC
PGM3
PGRMC2
PHOSPHO2
PHYH
PIBF1
PIGN
PIGR
PIGZ
PIK3C2G
PIP4K2C
PIP5K1B
PIPOX
PIR
PITPNA-AS1
PIWIL2
PIWIL4
PKDCC
PKIB
PKM
PKN1
PLA2G2A
PLAC8
PLAG1
PLAU
PLBD1
PLCB4
PLCL2
PLD1
PLD3
PLEC
PLEKHA1
PLEKHA4
PLEKHA7
PLEKHF1
PLEKHF2
PLEKHG4
PLEKHH1
PLEKHO2
PLGRKT
PLK1
PLLP
PLOD1
PLOD3
PLS1
PLTP
PLVAP
PLXDC1
PLXNA2
PMM1
PNLIP
PNMA6A
PNPLA2
PNPLA4
PNPLA6
POC1B
POLI
POLR1C
PPAP2C
PPAPDC1B
PPAPDC2
PPARG
PPCDC
PPDPF
PPFIBP2
PPIL4
PPIP5K2
PPP1R13L
PPP1R1B
PPP1R36
PPP2R1A
PPP3R1
PPT1
PRAF2
PRDM16
PRELID2
PRKCI
PRKCSH
PRMT3
PRMT6
PROM1
PROX1
PRPF39
PRR15
PRR15L
PRR34-AS1
PRSS12
PRSS16
PRSS22
PRSS8
PRTFDC1
PSAPL1
PSCA
PSD3
PSME3
PTER
PTGDS
PTGER2
PTGER4
PTGR2
PTK6
PTP4A3
PTPLB
PTPN12
PTPN20B
PTPN3
PTPRF
PTPRH
PTPRK
PTPRN2
PTPRR
PTPRZ1
PTS
PVRL2
PXDN
PXMP2
PYCARD
PYROXD1
QPRT
QSER1
QSOX1
RAB11A
RAB11B-AS1
RAB11FIP1
RAB11FIP4
RAB25
RAB26
RAB27A
RAB27B
RAB37
RAB38
RAB40B
RALGDS
RALYL
RAMP2
RAMP3
RAP1GAP2
RAPGEF4
RARRES1
RASA2
RASAL1
RASD1
RASEF
RASGEF1A
RASSF6
RAVER1
RBBP8
RBM38
RBM42
RBM47
RCAN3
RDH12
RDH5
REG1A
REG3A
REG4
RENBP
REPIN1
REPS2
RETSAT
RFK
RFWD3
RFX6
RGS1
RGS7
RHBDD2
RHBDL2
RHOB
RHOBTB1
RHOU
RHPN2
RIMBP2
RIPK4
RMDN1
RMI1
RNASE1
RNASE4
RNF125
RNF128
RNF138
RNF157-AS1
RNF39
ROBO4
RORC
RP1-151F17.2
RP1-193H18.2
RP1-30M3.5
RP1-86D1.3
RP11-108L7.15
RP11-111M22.4
RP11-112J3.16
RP11-119F7.5
RP11-124L9.5
RP11-135A1.2
RP11-138A9.1
RP11-157P1.4
RP11-173M1.8
RP11-174G6.5
RP11-182L21.5
RP11-196G18.24
RP11-210K20.4
RP11-218F4.1
RP11-226L15.5
RP11-247L20.4
RP11-285F7.2
RP11-285J16.1
RP11-355B11.2
RP11-363E7.4
RP11-382B18.4
RP11-391M1.4
RP11-394I13.2
RP11-395B7.7
RP11-403P17.3
RP11-425D10.10
RP11-426C22.5
RP11-44F21.5
RP11-465B22.8
RP11-468E2.5
RP11-469M7.1
RP11-488L18.10
RP11-498C9.15
RP11-50B3.4
RP11-532F12.5
RP11-539I5.1
RP11-53O19.3
RP11-567C2.1
RP11-5C23.1
RP11-672L10.6
RP11-700J17.2
RP11-747H7.3
RP11-757F18.5
RP11-792A8.4
RP11-803D5.4
RP11-846E15.4
RP11-96D1.11
RP11-97C16.1
RP3-368A4.6
RP3-508I15.21
RP4-635E18.8
RP4-714D9.5
RP4-773N10.4
RP4-781L3.1
RP4-794H19.1
RP4-798A10.7
RP5-1074L1.4
RP5-1092A3.4
RP6-24A23.7
RPA3OS
RPL27A
RPL38
RRAS2
RSAD2
RTN4R
RTP4
RWDD3
S100A1
S100A11
S100A6
S100P
SALL1
SALL4
SAMD12
SAMD9
SAR1B
SBNO2
SCAF1
SCARNA15
SCCPDH
SCG2
SCG3
SCG5
SCGB2A1
SCGN
SCIN
SCML1
SCN3A
SCNN1A
SCNN1B
SCNN1G
SCOC
SCP2
SCYL3
SDC1
SDC3
SDC4
SDR16C5
SDR42E1
SEC11C
SEC14L1P1
SEC14L5
SEC22B
SEC24A
SEC24D
SECTM1
SELENBP1
SEMA6A
SENP7
SEPHS2
SEPN1
SEPSECS
2-Sep
SERINC5
SERPINA1
SERPINA3
SERPINA4
SERPINB7
SF3A2
SF3B4
SGK2
SGK223
SGMS1
SGSM3
SH2B2
SH2D2A
SH2D3A
SH2D4A
SH3BGRL2
SH3RF1
SH3RF2
SHANK3
SHC1
SHC2
SHH
SHISA6
SHPRH
SHROOM3
SIDT1
SIDT2
SIMC1
SIRPA
SIRT7
SKI
SLAIN1
SLC12A2
SLC14A1
SLC16A1
SLC16A5
SLC16A9
SLC18B1
SLC1A5
SLC20A1
SLC22A15
SLC25A43
SLC26A9
SLC29A1
SLC2A10
SLC30A9
SLC35A1
SLC35A3
SLC35D1
SLC35D2
SLC38A1
SLC38A11
SLC39A11
SLC40A1
SLC41A2
SLC44A1
SLC44A2
SLC44A3
SLC44A4
SLC45A3
SLC45A4
SLC46A3
SLC47A1
SLC4A2
SLC4A4
SLC52A2
SLC5A6
SLC7A5
SLC7A8
SLC9A2
SLC9A7
SLITRK6
SLN
SLTM
SLX4IP
SMAD7
SMAGP
SMIM14
SMIM15
SMIM2-AS1
SMIM22
SMIM24
SMIM5
SMIM6
SMPD3
SMPDL3A
SMTNL2
SNCAIP
SNORD89
SNX27
SNX30
SOCS6
SORBS3
SORL1
SOSTDC1
SOWAHA
SOWAHC
SOX10
SOX18
SOX2
SOX21-AS1
SOX7
SOX9
SPA17
SPAG1
SPATA18
SPATA5
SPATA6
SPATC1L
SPCS3
SPHK1
SPIN4
SPINK1
SPINK2
SPINK5
SPINK7
SPINT1
SPINT2
SPIRE2
SPNS2
SPRY1
SPRY4
SPSB1
SPSB2
SPTLC3
SPTSSB
SRD5A1
SRD5A3
SRFBP1
SRM
SRPR
SS18L1
SSFA2
SST
SSTR1
SSTR5-AS1
ST14
ST3GAL1
ST6GAL1
ST6GALNAC1
ST6GALNAC2
STAP2
STARD10
STARD4
STK32B
STK39
STOX2
STRBP
STRN4
STS
STX16
STX19
STXBP6
STYK1
SUCLG2
SUCNR1
SUCO
SUDS3
SULT1A1
SULT1B1
SULT1C2
SULT1C4
SV2A
SVIP
SWSAP1
SYNGR3
SYT13
SYT16
SYT17
SYT4
SYTL1
SYTL2
SYTL4
SYTL5
TAF1A
TAF1A-AS1
TAF1D
TAPT1-AS1
TBC1D32
TBC1D8B
TBPL1
TC2N
TCEA3
TCFL5
TCN1
TCTEX1D2
TDO2
TDP2
TEAD4
TENM2
TESC
TFCP2L1
TFF1
TFF2
TFF3
TGFB1
TGM2
THAP9-AS1
THEM6
TIE1
TIGD2
TIGD7
TIMP3
TIMP4
TJP3
TLCD2
TLE4
TLR3
TM4SF5
TMA16
TMC4
TMC5
TMCC3
TMCO1
TMEM120A
TMEM125
TMEM128
TMEM133
TMEM144
TMEM14A
TMEM154
TMEM159
TMEM163
TMEM173
TMEM176A
TMEM181
TMEM194A
TMEM2
TMEM214
TMEM220
TMEM246
TMEM255B
TMEM263
TMEM27
TMEM30B
TMEM38A
TMEM41B
TMEM45B
TMEM54
TMEM56
TMEM61
TMEM68
TMEM88
TMEM92
TMEM9B
TMPRSS2
TMPRSS3
TMPRSS4
TNFAIP2
TNFRSF10B
TNFRSF11B
TNFRSF12A
TNFRSF17
TNFRSF21
TNFSF10
TNFSF11
TNFSF13
TNFSF9
TNNC1
TNNI3K
TNNT1
TNS4
TOB1
TOM1L1
TOX3
TP53
TP53INP2
TP53TG1
TPD52
TPH1
TPK1
TPRXL
TPSAB1
TPSB2
TRAF3IP2
TRAK1
TRAPPC1
TRAPPC10
TRIM16
TRIM2
TRIM28
TRIM47
TRIP10
TRIP6
TRNP1
TRPM4
TSC22D3
TSPAN1
TSPAN11
TSPAN13
TSPAN4
TSPAN5
TSPAN8
TSPO
TST
TSTA3
TSTD1
TTC13
TTC22
TTC30B
TTC39A
TTC39B
TTYH2
TTYH3
TUBB
TUBB2A
TUFT1
TVP23B
TXNDC16
UAP1
UAP1L1
UBL3
UBLCP1
UBXN11
UBXN8
UGDH
UGT2B15
UHMK1
UNC5B-AS1
UNC5CL
UPK1B
USH1C
USP11
USP18
USP53
USP54
UST
VAMP2
VAMP8
VASN
VAT1
VEGFA
VEGFB
VILL
VMP1
VPS13A
VPS37B
VPS4B
VSIG1
VSIG10L
VSIG2
VSNL1
VSTM2A
VTCN1
VWA5A
VWF
WBP5
WDR52
WDR76
XAF1
XPO5
XRCC4
XXbac-B476C20.9
Y16709
YAE1D1
YBX2
YEATS4
YIPF3
YWHAE
ZBED8
ZBTB34
ZBTB41
ZBTB7C
ZCCHC8
ZDHHC11
ZDHHC13
ZDHHC2
ZFAND2A
ZFAS1
ZFP3
ZFP36L2
ZG16B
ZHX1
ZIC2
ZKSCAN1
ZNF112
ZNF121
ZNF137P
ZNF140
ZNF195
ZNF204P
ZNF211
ZNF217
ZNF223
ZNF260
ZNF30
ZNF300
ZNF302
ZNF318
ZNF320
ZNF329
ZNF404
ZNF420
ZNF432
ZNF439
ZNF468
ZNF514
ZNF57
ZNF571
ZNF580
ZNF600
ZNF608
ZNF630
ZNF652
ZNF654
ZNF655
ZNF658
ZNF662
ZNF682
ZNF700
ZNF702P
ZNF708
ZNF782
ZNF785
ZNF813
ZNF818P
ZNF823
ZNF827
ZNF850
ZNF879
ZNF883
ZSCAN16
ZSCAN4
ZUFSP
ZYX
