# Supplementary material for: Identification of pivotal genes associated with the prognosis of gastric carcinoma through integrated analysis
Source: Biosci Rep. 2021 Apr 14;41(4):BSR20203676. doi: 10.1042/BSR20203676 (PMC8047542; doi:10.1042/BSR20203676)
Supplement: Supplementary Tables S1-S6 [file BSR-2020-3676_supp.zip › BSR-2020-3676_suppS4.xls]

Gene Symbol
RTL8C
LMAN1
AP1S1
DAPK3
PAPSS1
JPH2
DNMBP
EPAS1
CP
PIM3
SMARCD3
MYL12B
SPTLC3
DHRS13
PDE7A
VAMP5
REXO2
RASL11B
SLC20A1
TKT
C6orf141
ADRA2C
CDO1
PCDHB6
GEMIN4
TACR2
NME4
CCDC137
GBA
DNAJC2
SKAP2
SIX3
MET
ATP11B
SLCO4A1
CXCL2
HSBP1L1
TSPOAP1
FKBP4
SLBP
RIMKLA
TPD52
MYO1C
ASS1
LAMC1
PJA2
CA6
TFDP2
MMP24
ADAMTS5
SHMT2
EID1
SEC24A
MAP3K3
MORN5
KLHL29
CORO2B
STX2
FOXO1
CYB5B
FUNDC1
FAM83B
APOLD1
CADM4
PFKP
GUCY1B1
EML1
MMP7
POLR2H
ITPR2
RFLNB
LMTK2
PLEKHS1
CAMSAP2
CELF2
SLC25A22
PCDHB4
YWHAE
LRRC1
SHMT1
SLC8A2
EDIL3
NT5C3A
WIPF3
DPYSL3
EIF2S2
C5orf15
MAP6
S100A10
MRGPRF
SESN1
ITGA6
LZTS2
LAMB2
MYO1D
IL10RB
INSIG1
FAM131B
LGALS2
RAB5IF
BCL3
ZNF304
RASAL1
SOX7
BORCS7
CBX7
SLC9A9
TNS1
MYH10
MESP1
NDFIP2
LMTK3
FAM57A
PTGIS
RNF144B
TGFBR2
OXLD1
CNDP2
FAM19A4
PPP1CA
NLRP1
RAC3
MPDU1
C9orf3
RASSF7
FAM110B
COL2A1
HOXB2
YIPF3
HS3ST3A1
ZNF217
DEPP1
PDGFRA
TRIM36
ATP2B1
NARS2
FOXP2
PYGO1
CPED1
THPO
SNCAIP
IER3IP1
DBNDD2
TMED3
GPR155
SELENOI
PIP4P2
CASP8
TACC2
ERC1
CISH
SOCS3
DIP2B
IGF2BP2
SFN
CCDC9B
HSPB6
HIST1H2AG
TNNC1
ZNF32
DACT3
LTBP1
SRD5A3
GALM
TNC
RAP1GAP2
IL33
PIFO
SERPIND1
SLC37A4
PLEC
FOXK1
CDKN2D
RTN4
LGALS9
BRCC3
RBP7
RDX
SMARCA2
PCOLCE2
KIAA1324L
GPRIN3
RHBDF1
PSD4
UQCRFS1
MDH2
FAM124A
TIGD5
ZHX2
TECR
PDE3A
SLC12A2
CH25H
ANO9
C6orf223
CABLES1
TMEM47
FAM8A1
TSPAN5
MLH1
RABGAP1L
C1QTNF2
SFXN4
ESPL1
FUZ
CAND2
MACF1
NTRK2
KRBA1
PCDHB16
NPSR1
SHANK3
FRY
ZNF503
PPP3CC
ARNTL2
CAVIN2
TMTC4
CIB1
ENKD1
NDE1
FRK
RGMB
GNAZ
VIPR2
FGF2
ARMC7
KLF13
WIPF2
SLC12A8
CTIF
ZNF598
CDK16
JPT2
CHST3
B4GAT1
SLC11A2
CREB5
STXBP2
PCCB
PSMB8
R3HCC1
DTNA
TOR2A
GBGT1
SALL2
CFTR
ANKRD22
STX3
RRAS2
CAMLG
MFSD6L
REV3L
CA11
RCAN1
HPSE
LRIG3
TOM1L1
ZNF426
PRKG1
PYCR1
CERS4
RASD2
AFMID
LDLRAD3
PIGU
IFI6
MYO1E
SLC2A1
PLCXD3
SLC28A3
COL9A2
ARL4D
MRPS18B
ZSCAN31
HACD3
RECK
PRCP
NFASC
NR4A3
RHBDD2
EPHA2
MYO10
GNL3
KANK4
MAMDC4
MGAM2
LHFPL3
OLFML3
RAB3IP
RPP25
COMTD1
RTKN
LIF
ADH1B
GPRC5D
C1GALT1
PLAGL2
NACAD
WFDC2
OXCT1
MAOB
JMY
PPFIBP1
C6orf136
AVIL
PLAG1
SNX29
TTC22
PLAU
RAB17
TTYH1
VLDLR
ZNF860
C6orf222
ARHGEF17
TOR1B
LYPD1
EPM2AIP1
RTL6
CD109
TMEM8A
FARSB
TFRC
SESTD1
FGF18
SMAD6
FZD1
FOSB
1-Mar
INTS10
SKI
TNIP1
B4GALT3
SYNC
VAT1
PARVA
ULK2
TLE2
SHROOM1
LPAR1
DRD1
GNAS
PSD
PLCB4
TUBA1A
FAAH
DSG2
PTGS2
SLC44A1
FAM81A
C1orf226
NRSN2
MBNL1
BPIFA1
LARGE1
DGKZ
LARGE2
JAZF1
CHMP1A
SDF4
TUBA1C
GSKIP
DENND2D
KATNAL1
CUEDC1
ETNK1
CCNO
FGF7
SHKBP1
ZFHX3
OAS3
SPTLC2
C1GALT1C1
FAM198B
PKN3
CASK
ABCA1
MAGEH1
KIAA1549L
GPX7
NNAT
PTPRF
EPHA1
PRSS22
AGMAT
HSD17B14
GSDME
PROSER1
ACOT1
PCDHB11
ABHD11
NBEAL2
SPAG1
KCNE4
FAM49B
PGAP3
KDELC2
CEMIP2
COPZ2
TUBB6
FAM135A
RB1
REEP4
RNF150
CADM1
RPH3AL
C11orf68
ENTPD7
BOC
LEMD1
NMB
RPL22L1
ITGB3
STXBP6
ZNF134
ARL5B
HABP4
SYT13
FGF9
APOD
SERPINB5
CDK7
PRRT1
GPATCH4
ITPRIPL2
CDK18
MROH6
CLIP2
LAMP2
SUN2
GNGT1
EFHD1
SLC29A2
GPM6B
CCDC134
ZYX
NR2F1
CLCF1
TRABD2A
PRSS2
LASP1
EHD2
CXADR
RFK
MMRN1
ANO6
H2AFY2
RAB32
GAS1
POMC
ATP8B2
GJB4
RIN3
ACTG2
MVB12B
GSR
DUSP22
SBSPON
PIK3C2B
C19orf33
SCRN1
FAT1
TAP2
DTX3
VEGFA
AMMECR1
SFXN2
BACE1
IGF2
PGGHG
RALGPS1
UGT8
CACNG4
LDHA
NFATC1
SLC25A29
MMP17
PCP4L1
PDE9A
ATP8B1
MBNL3
HCFC1R1
PPM1K
TFAP2A
GPR153
STK39
CLDN2
TMEM263
HSPA6
PSMA5
PTGFR
GPX3
CHRD
SLC16A13
SLC5A6
CTDSPL
ST6GALNAC5
IL22RA1
CCDC186
RELN
ASRGL1
DENND2A
LMBRD2
UBE2QL1
IKBKE
PLEKHA2
ILF2
STEAP3
FRMD8
DOK7
LYPLA2
PER3
DTX3L
CT83
CLDN4
KCTD14
GDPD3
IL34
HPRT1
GOLPH3L
ARFRP1
NXPE3
STARD9
NEDD4
NXT2
ICA1
NEURL3
EMX1
RAB6B
NRBP2
CCDC102A
MYOCD
CHN1
TMEM267
SUCLG1
HSP90B1
ADM2
RGL1
TACSTD2
PDGFD
FGD4
TPM3
NRTN
LOXL4
POU5F1
CAPG
PROCR
JAG1
FABP4
NEK3
STK31
PHETA2
OLFML2A
HNF1B
RASSF10
LPL
ZNF655
PDE7B
TLN1
PLXNA3
HSPA2
S100A16
EDNRB
GDF15
CARD14
HS3ST1
KDF1
FGFRL1
FBLN5
FAM189A1
ITGB6
LPIN1
SEMA3E
ZNF462
FAXDC2
IL17RB
TJP2
NIPSNAP1
MYD88
BEX4
MGAT5
RHNO1
FBXL14
RAB11FIP2
GPAT2
TNS2
NUDT15
HSPB8
ASGR2
SAMD4A
CCT5
GCHFR
ST3GAL4
LAIR2
CAMK1D
METTL24
VMP1
ABHD12
NFYA
PRR5
RTN4IP1
PRG4
SLC52A3
TTLL6
PBXIP1
MSX2
LDLR
NUPR1
GPRC5A
B4GALT1
SYNPO2
HLTF
MFSD13A
SNX19
ACTL10
GPER1
SDF2L1
EPB41L4B
LMNA
NXPH3
ABHD2
CD55
NOCT
KCTD12
SLC44A5
EPB41L3
SCARA5
RAB40C
HK1
VWA1
SGCD
ETFA
SNRPN
SLC35F2
SLC29A1
FADS3
SRPK1
SMAD7
ZBTB7B
TTLL7
UNC5CL
IMPDH1
TM9SF3
TP53INP2
TBKBP1
MYO5A
SFT2D1
CHRNA3
CEACAM1
C12orf75
APBB1
ATL3
MOCOS
LRIF1
GSTA4
ZNF502
ALG8
SMYD1
SLC4A3
TMEM130
HOXB8
TET3
CASQ2
TMPO
FDPS
AFP
STAT5B
COL4A6
TNFRSF10B
AP1G2
PET117
CENPS
UTS2R
RNPEPL1
CHD6
CPSF4
NRP2
CDON
AKR1C4
EHHADH
TAGLN2
MAEL
GHITM
MDFIC
ZCCHC24
KIF7
SNX18
GRK6
CKB
CORO1B
VEGFD
ESRP2
SNRPD1
HGH1
RP9
MTHFD2
SCRG1
GRHL2
OSTF1
MAN1A1
SLC35B2
CCND2
ITGA5
IFRD2
HAPLN1
MMD
LRRN2
GSTT2B
ZNF302
PLEKHB2
WDR35
GPRASP2
CILP
PRICKLE2
PPP2R2A
HDGFL3
NR2F2
UST
DLG5
SYT11
TM9SF2
MARS2
LMO3
FXYD5
MAP4
PNMA3
ALDH4A1
USP12
PDK3
CNOT1
FAM172A
PPA2
ADIPOR2
ZNF83
PRRX2
RHBDF2
NTAN1
2-Mar
KCNA5
AP2B1
FLVCR1
MEGF8
PPP1R14A
NOL4L
MORN3
NLGN2
TDRD9
SPPL2B
RTN2
SDC3
ATP10B
DNASE1L1
PRSS33
MAPK8IP1
NFKBIZ
RASL11A
PDHA1
CENPM
NLRP2
LRRC26
BPIFA2
SH3YL1
KCNF1
E2F5
CLIP3
SLC17A9
TFB2M
ELFN2
ITGA2
SRI
ZNF704
GLIPR1
ZNF350
ETV7
FAHD2B
SHISA4
HERC5
CRTAP
WDR72
LRP1
EVC
CDC42EP3
MCCC1
CD44
C9orf116
6-Sep
ARL6IP1
MTSS1
TBX1
TTC28
NIN
FAM149A
KHDC4
ARHGEF16
RMI1
PLEKHG2
C3
C4A
FDXR
ADGRL2
ARHGEF35
PHLPP1
C1orf21
IL20RA
SNX7
STX19
DOCK11
APOH
SOX14
TRAK1
SLC19A3
NPTX1
ENDOD1
SHROOM4
TPM2
RAB15
9-Mar
CTNND2
ZNF165
CHRM3
MAP3K20
LRRC45
MFSD5
MGP
WDR77
PITPNM2
CYP2J2
SLC25A15
GALC
IL18
MCUR1
LTBP3
AMBP
ERBB3
COLEC12
TRIM2
ADGRB2
FOXJ1
FAM117A
FGFR3
MMP12
ACTC1
ZNF264
GCLM
ESYT2
PPA1
ANXA2
PPP1R3B
NR3C1
ZC3H13
RRBP1
ZNF649
CLDN12
ZNF57
GNPDA1
THNSL1
PRIMA1
DMPK
PIP4K2A
ARID5A
LMNTD2
DPYSL2
SLC30A2
F12
CDC42BPA
GSDMA
ADCY5
STRADB
CLDN5
MYEF2
MFAP4
BUD23
KRTCAP3
STOX1
ISCU
MAML3
VAV2
ARHGAP18
RAB3IL1
ALG5
ZNF25
ARHGEF19
MCC
NCAM1
FAM222A
HEXB
MMP3
RHOBTB2
IARS2
ZNF681
BIK
PLCH1
SIPA1L3
MAP3K21
MAGED2
FOXQ1
SLC35E2B
PTGFRN
TMEM53
MAPRE3
TPMT
ENTPD2
ADCYAP1
STYXL1
RBM38
GPRIN1
NOB1
DDIT3
HDAC5
VASN
GFRA1
LRRC73
CKAP4
GMNN
TCEAL3
CEACAM7
GSN
MTCL1
HIPK3
SCUBE2
RTL5
PCDH18
ESRP1
GLB1L2
TTC39A
PRKAR2B
NUDT14
CITED4
MEF2D
DIAPH1
LDAH
THAP8
MRPS18A
EFL1
PI16
CCDC47
CTSF
COL23A1
ARMCX2
SERPINB1
HS6ST1
PPP6R1
CHST10
GEM
PRNP
IGF1R
ZNF362
SNX8
PRELP
NES
NOTCH1
KCNMB1
FNDC5
BMPR1A
PCDHB14
ARMCX6
BEX3
STARD3
APEH
TRABD2B
ALDH1A3
MCRIP1
TMEM252
PNKD
B4GALT4
BRI3BP
AJM1
CACNA1H
PRKCA
LTBP4
PLOD3
ABCA7
SCG2
ARNT2
USP54
METRN
CGNL1
EIF4G1
ACOT2
MYO6
TMEM62
VPS37B
LGI4
WWTR1
DNAJC1
CMPK1
CTF1
WASF3
ASAP3
DENND5B
GCA
AHNAK
CETN2
HACD1
ID1
FAIM2
GNE
ILK
SORCS2
SPEG
SPATA2
ZDHHC20
ZNF331
CTSH
DRD4
SDC2
TLX1
OBSL1
NPR3
ITM2C
CERS2
MAGED1
MDM2
NPTX2
GOLT1B
CHST14
SLC25A13
ADK
ABHD3
MINPP1
FRMD3
PLAGL1
CPT1C
PLEKHF1
KIZ
ID4
GREM2
GAREM2
BSPRY
SGSM2
NFE2L3
RGMA
RARB
SLC2A4
SQLE
RNF217
PID1
PDZRN3
PSMA4
NOV
STARD4
GALNT16
SLC16A1
LGALS3BP
TCF19
HOXB7
ZNF711
CRISPLD2
FCHSD2
MAMSTR
FGG
SLC16A14
ATP2B4
MTURN
RNF43
CLCN2
ANKRD50
CPNE2
ARMCX3
GTSF1
FANCF
PHF10
NAGLU
ATRX
CAVIN3
ULK1
SORBS1
AGPAT5
ACOT8
MID2
CSAD
PLA2G4C
CCDC198
BTC
NT5E
CPXM2
PTX3
PINK1
DDR1
PLEKHH2
TYSND1
NUDT19
PLIN4
PRUNE2
TRIB1
TC2N
TSKU
THBS4
SNCG
RAB34
SIK2
MYH11
KCNMB4
ALCAM
ACTB
ANXA6
CRTAC1
NRXN2
TUBB4A
FILIP1L
TGDS
CPPED1
GAL3ST2
SEMA3A
EML4
EPS8L1
SFTPA2
SYN2
TTYH3
STEAP1
C2orf40
COASY
PXN
CDCP1
WSCD2
TMEM200B
PER1
BNIP2
LIPC
SNTA1
SLC3A2
WWC1
LAMA3
POR
KRT81
PI4K2B
TXNDC11
THBD
PROC
THNSL2
LCN2
ADPRH
ST5
SCMH1
SVBP
PKD2
CKS1B
TMEM178B
DPP3
SPON1
GRAMD4
BRSK1
PTPRE
ENTPD8
PTGS1
MEF2A
GALNT2
CSPG4
OAS1
AP1M2
PRDX3
SINHCAF
DAB2IP
TCEAL4
SCN7A
MYOC
PLIN1
DDX54
ZNF516
SMOX
CAPN1
LRRC4
MFSD2A
PLN
ISL2
NPW
APOBEC3B
IL6ST
MTFR1
CCT8
C7
CREBL2
ITGB1
DIP2C
TAF1D
ASGR1
JCAD
KLHL21
SLCO2A1
TCP11L2
MAB21L2
ITPK1
YES1
FOXL1
SLCO1B3
SOX8
CD302
THEM5
SLC26A6
PSD3
SLC25A10
PIR
NMNAT2
PLA2G2F
MRGBP
RETREG1
CENPV
HYOU1
FOXC2
RSPO3
S100B
BAG1
EEF1A1
CPTP
FNBP1
DIAPH2
WBP4
BDH1
TOMM5
TMEM45B
ESD
METTL27
TMEM177
NDNF
TOMM34
UHMK1
MCTP2
RAB11A
ZNF528
TRIB3
IRS1
BAK1
LBP
MYOF
SIK1
DES
ENAH
GLCE
SPHK2
CPOX
ADRA1D
ISOC1
ZNF385B
GAL
IGFBP5
MYRIP
ZDHHC2
SELENON
GBP2
MAP3K10
MYLK
NAB1
ZC3H12A
GPCPD1
ANXA4
HSD17B6
BAZ1A
NIPAL4
FABP6
PDXDC1
TOM1L2
HS6ST2
ITGA1
USP13
IL6
KHDRBS3
KIAA1217
CLIP4
ZNF608
YIPF2
FCER1A
C5orf38
RNF19B
NRAS
EPDR1
METRNL
STAC
RNASEH2A
GPI
TMEM98
AFAP1L2
MPP2
TBC1D9
ADAM10
RRAGD
INHBB
OCRL
HOMER3
PTBP3
RNF207
PDE5A
IGFBP6
CENPK
DNAJC3
RASSF8
SERPINA3
SPATC1L
NSDHL
VGLL1
SHC2
TNFSF15
PDLIM4
PRSS1
GNAI2
PCDHGB7
ELOVL5
PRDX1
TUBB2B
RTL8B
LRBA
CYSLTR1
ARHGEF10
PIGO
COL7A1
CCR10
ADCY9
MAP3K14
COLGALT2
TMEM121
FBXO34
ETHE1
BBS10
INSR
COLCA2
ZFAND1
ITGB4
PPP1R15A
KIAA2026
CLGN
GPRIN2
PEA15
CCL21
TRABD
RNF122
CKMT2
FAM69A
COQ2
ITM2A
ITPR3
PDE3B
DUSP6
C1QTNF7
C8orf82
RUNX1
PDZD8
SYNE1
DPM1
ST14
CES1
NCS1
DMD
KCTD17
GSDMD
SLC9B2
TOB2
ZDHHC13
IL17RD
FOXD2
NCOA7
TWSG1
SLC35A2
CD99
CDK14
ARVCF
BCL6
ABLIM3
GJC1
ARRB1
TMEM41B
SIX2
LRP3
DUSP15
PLA2G4A
TNNI2
ARPC1A
EDEM2
CALD1
FAM171A2
MAP4K2
TP53I11
GNG7
MXI1
PC
SFTPB
NBEA
CCDC92
FAR1
ZBTB16
NAT8L
SYT1
SPESP1
MFSD12
MNX1
DECR1
TENM2
IDI1
EDARADD
PRSS3
NR1H3
YAE1
HIST1H4I
PDXK
GRK5
SH2D2A
C7orf43
SPART
ELANE
B3GNT5
AKT3
AQP1
WWP1
TPPP
PDGFC
HAND2
PLXNB3
LDB3
KL
MRVI1
PTPN18
BRI3
SLC39A8
LYRM1
RAB11FIP1
ZP3
GCLC
VSTM5
MYB
RNASET2
SYNM
RGS14
CDH16
ZNF92
SEC61A1
EFNB3
SPINT1
TMEM184A
PNMA1
PRKD3
NRXN3
SP140L
DTX4
PCDHB5
PHLDB2
ZFP36L2
RUNX1T1
HPCAL1
POU2F3
CYP1B1
TSHZ1
MIEN1
OSTC
MARCKSL1
LETM1
INKA2
ADAMTSL5
PTPN21
ONECUT2
SLC12A4
HSPG2
DHFR
IL1R2
CTNNAL1
KDELR2
ABCC10
MOV10
TRAF4
PNPO
KIAA0895
TLE4
SEPHS2
ZFAND2A
PRDX4
MARVELD2
MYL6
OSMR
TGIF1
MMP1
CYP4F3
ANKRD13D
ARGLU1
GFOD1
VARS
MLLT6
FZD5
FAM171B
WIPI1
ATAT1
CUEDC2
APH1A
CCND1
ROR2
CD24
FLNB
PTP4A3
ZNF595
AXIN1
ZNF358
CREB3L2
MCAM
SLC7A1
ZDHHC12
C2CD4A
JADE1
TMEM132A
CREB3L4
LRRC3
ATP10D
ARHGEF40
CA8
FAM160A2
TSC22D3
HTR2B
ZFAND5
ANKH
CD81
AARD
SLC52A2
HES1
PTPRB
NXF3
CMTM7
FLRT3
SCN4B
LMO7
HMCN2
POLD4
ZNF256
RFX2
IFNGR1
ULBP3
EIF4E3
MAP1B
SRPRB
AGTRAP
PLEK2
UCHL1
RHOJ
SLC4A2
HIST1H2AE
SH3BGR
TIMM17A
CSRNP1
C10orf95
ADARB1
ZNF300
KLHDC8B
SLC1A5
BMP3
INPP5A
RNF183
CBX6
TGFB2
EGFR
ZNF827
PRAF2
IER3
ZNF423
GAR1
ZNF468
TMEM164
EPHA7
MAP3K5
PLCG1
TFPI
PTEN
HDGF
FAM83F
AXIN2
ZNF600
AC119396.1
VIT
ZDHHC9
LRRC56
AMACR
MTMR12
TAGLN
TMEM238
SGPL1
EOGT
C4BPB
KCTD5
RAB11FIP4
CYB5R2
HIST1H2BG
HIST1H2BH
SLC12A7
IFT74
LRFN4
IDS
PTGER1
HOXC4
SIK1B
LTK
PCED1A
GADD45B
ACOT4
RIMS4
PKP2
GSTP1
WASF1
CHMP2B
C2orf70
TMPRSS3
TMEM106C
TMEM63B
PABPC1
BNIP3
IRAK2
SYNE2
DNTTIP1
REPIN1
RET
ANTXR2
ZNF415
LGALS1
FKBP5
SMKR1
MAPK4
DENND5A
CRMP1
CYP7B1
ESYT1
CHAC2
NAP1L3
PTPN3
P3H3
G6PD
ACRBP
OMD
ZNF69
MACROD1
ADCK5
SLC25A43
CFB
IMPACT
OVGP1
AFG3L2
ASB5
CAMK1
GAP43
SNCA
DDX39A
PDLIM7
PAK1
LAMP1
DUSP16
PSPH
P2RY14
KDM7A
SERPINA1
TTC23
ABI3BP
MEOX1
TRAF7
MED14
PCP4
TWF1
ELOVL1
SEMA3C
GIPC2
UBXN8
HPDL
MT1F
EFNA1
IDH3B
HM13
SH2D4A
SPAG4
DECR2
LIPM
SAMD1
STMN2
GPR20
GMPR
YEATS4
PLAC9
GRID1
DUSP27
PCSK7
CDKN1B
A4GALT
CWF19L2
HSD11B2
OVOL1
MROH1
HACD2
FYN
HMGA1
KLF16
NRN1
EFNA4
ATOH8
SCARB1
PTPN14
FRZB
FAM92A
CLCN5
NTN1
FDFT1
MYOM1
MOB3A
MFSD3
NECTIN2
TSPYL5
ROBO1
ZC2HC1A
GRIK5
LRRC59
CMAS
ZNF772
ACSL3
PAM
SEC14L4
ITPRIP
SLC16A4
LURAP1L
ACAT2
KLHL35
CITED2
ABL1
FNBP1L
PWWP2B
MYADM
SHTN1
DYNC1I1
MACC1
TPST1
EXOC3L4
ZBTB42
CASP3
GMPPA
POMZP3
STK26
SLC35D1
OSBPL5
CTNNA3
PBX2
MEOX2
RPIA
CXXC5
CAPZA2
PDK4
GYPC
FMO2
SOX9
TSPYL2
TACC1
MAP3K11
PARP12
RBPMS
ST6GALNAC6
PRSS16
NEDD4L
ENGASE
DOC2B
MINDY2
APPL2
IFT57
AMOTL1
MREG
NAP1L2
SYDE2
CANT1
PRKCZ
TNK2
PDLIM3
RARA
CLIP1
GHR
IL4R
FBXL19
SHISAL1
PBX3
SPATA13
SLC22A3
C8orf88
CAP2
PSMD1
ABCD3
KANK1
ATP7B
PPP1R9A
NAP1L5
PI3
SERPINI1
CPD
SATB1
C19orf57
ASNS
DDO
ADAM15
ACTL6A
ZBTB38
NPIPB15
PLPBP
SREK1IP1
SMTN
S1PR3
VEGFB
CEBPB
TMEM100
HIP1R
BEND5
ABCA8
CYBRD1
GNPNAT1
OXTR
PLEKHG6
PDE2A
SELENOW
DBR1
SNX5
HRASLS5
FAM129A
BAHCC1
DNAJC15
ALDH16A1
TMOD1
BCAM
ZNF329
PKIG
CDIP1
CORO1C
DHCR7
PRICKLE3
THBS3
SETBP1
LARP6
PENK
C1orf54
ALG3
UNC13D
TSPAN7
CCDC84
STARD13
FGFR1
PATJ
NLGN4Y
LDHB
C1QTNF3
SIAE
MKX
SAMD11
NPAS2
CCSER2
CRLS1
TFDP1
ISYNA1
LRRC4B
SCX
ELF4
PRSS50
GYG1
IL23A
FAM210B
SERINC5
BATF2
GCAT
ZNF844
PSME2
OSBPL1A
SLIT2
C16orf45
PARP10
TMEM102
MITF
KCNJ11
SLC6A14
ATP6AP1
ASB2
BAX
MSI1
ARHGEF39
MDK
SPATS2L
HOXA7
TMEM9
ADAM23
S100A6
MAP1A
ADAM33
E2F2
KCNB1
EFNA3
SYBU
PUF60
NCR3LG1
ARID3B
CRISPLD1
ADAMTS1
MANEAL
RGL3
CLMP
PRKCSH
NOL6
PBX1
PLEKHA4
NME2
SLC1A4
GLCCI1
PTCH1
NFIA
SHB
CDCA7
TMEM86B
HOXA1
CEACAM6
MOXD1
NARS
ATL2
PPP1R12A
COL28A1
DDAH2
KCNIP3
BNC2
KCNN3
ENC1
CYTH3
SYCE1L
PCSK4
SOX30
C11orf80
TMEM109
BMPR1B
TSPYL4
PALMD
PARVB
ERGIC3
TCF7L1
CYR61
RPN2
RIMS3
RBCK1
CCDC69
SIGMAR1
CEACAM5
KRT23
CARTPT
AHCY
ZNF334
VAT1L
ATF7IP2
NTSR1
CHIC1
CASP6
NFIX
CXCL5
PODXL2
OTUB2
TSC22D1
ALPK3
FXYD4
PYCR3
RIPK4
BEX1
SLC12A9
LRCH2
HOXB13
SPSB2
ITGAV
TPPP3
FARP1
RBPMS2
RASSF6
IRX2
AIFM1
PGD
SEMA6A
OLFM1
PCDHGB2
THRB
KLHL5
P2RX4
CAMSAP3
CCDC51
ARHGAP23
C11orf95
KMT5C
BCL10
CARHSP1
SEMA3D
ZSCAN18
ADAMTS8
MYO5C
LSR
NEFH
XRCC4
RBM24
LMAN2
PABPN1
YBX3
PFKFB4
LRRN4CL
CERS6
CCDC88C
C5orf30
KIF3B
SOD3
EGR3
YWHAB
MSLN
INA
VAMP1
SDC4
PDLIM1
CLCN3
CGREF1
SPACA9
CAPN6
EBF1
CXCL6
DACT2
HNF1A
UBE2E3
FGD6
GABARAPL1
TUSC3
KIF26A
UBA6
ZNF428
STIM1
OSBPL8
DDOST
CHMP5
TRIAP1
C9orf24
MYL9
SMCO4
SELENOM
ABCA3
GJC2
LY75
HIST1H3H
NEXN
MAN2A1
SLC20A2
OSTM1
CD2AP
COL26A1
HTATIP2
ABCA9
CLN6
RIN2
UBE2E2
DNAJC22
CPA6
SOX13
ARHGAP6
STK24
PILRB
DIRAS1
GRIN2D
EPHA3
SLC31A1
MFN2
FIBIN
LIPE
S100A11
CC2D2A
ME3
PCBP4
NAV2
CHPF
ZMYND15
DCDC2
TTC19
ATP5PB
TSPAN32
HOXB3
CHMP4C
TENT5B
KIAA2013
PNISR
APP
CMTM6
FBXL22
BCHE
TCEAL8
NREP
GUSB
HIST1H2BK
DCP1B
STOM
RAB12
HSD3B7
PALM3
MISP3
SERINC1
SACS
SLC45A4
AK8
D2HGDH
SFR1
ROCK1
SPATA2L
FXYD6
10-Sep
CTTN
CTSO
RGN
LRP5
CLDN3
PLA2G16
RERGL
RHOBTB3
CAMK2G
CPE
GDF10
ATP10A
NEU1
IGFBP4
CNNM3
ETV1
ADAMTSL2
NIPAL1
SYNE4
FUT4
DYRK2
KANK2
ATN1
PLIN3
MLEC
GAMT
FABP3
PIP5K1C
NOXA1
RND2
CELSR3
C4BPA
DGKG
CAPN12
TMTC2
DCLK2
ARPC1B
ATP1A2
ARF6
SLC25A5
PSAT1
POF1B
ARHGAP10
SYPL2
MEIS1
SCD
YPEL5
KCNJ12
ACVR1
PRKAG2
KCNMA1
ADGRD1
SPSB1
ZNF532
SP6
PTPRS
DCLK1
FZD8
EPHA10
CDH2
STMN3
VPS25
GRK2
LMOD1
ATP6V0E2
CXCL8
DSTN
MAF1
TMEM35A
ZNF219
DDRGK1
MUC5B
ARFGEF2
APBB2
HELZ2
ECE1
DCBLD1
SERTAD4
TRIM16
SIPA1L2
SIM2
CACHD1
C3orf18
FRAT2
SRP9
MICALL1
HMGN1
SRXN1
HOOK3
IL1B
CCDC50
C12orf49
TMCO1
TDGF1
N4BP2L1
PEX16
PLXNA4
GAPDH
KLHL9
XK
DOCK5
TEF
ZNF43
FAM3C
TUSC1
NR5A2
GLIS3
PCDHGC3
LDLRAD4
FUT11
JAM2
PDE1A
TLE1
ZNF662
GADD45G
PLAUR
ANKMY2
CLDN7
TBCEL
FURIN
MFAP3L
LMO2
KLF9
INAFM2
FGFR2
NOMO2
RAP2B
ENTPD6
LATS2
SAMD12
LNX2
GPR161
SPR
LIMCH1
TBC1D30
HSH2D
MN1
PRSS21
TCEAL1
COL4A5
NEURL1B
FAM84B
C11orf53
FBXO44
EGR4
LSAMP
CLPTM1L
PMP22
IL11
RINL
TXNIP
ITPKB
NMI
PDCD2L
USP43
RPS6KB2
CCDC136
SEMG1
MAGEE1
SEMA6D
SLC17A5
IFT22
BTBD16
GFRA3
GMIP
FAM206A
PCSK9
FAM110A
ANKRD49
SSBP2
HSPA5
SCARA3
NXN
FGB
DLC1
OGFRL1
MBOAT1
SGCE
ATP5F1B
RSPH1
RAB29
ZNF605
HLA-A
ATG4D
RERG
NKD1
TRAM1
ORMDL3
CYP39A1
PRKCI
SLC25A27
SCPEP1
ATP1B2
HDAC9
LYN
OGA
VPS35L
ARHGEF26
ZFP3
SLC1A7
FBXL5
EPHB6
BTG2
ILDR1
CCKAR
CRIM1
THRA
EPB41L1
RRAD
BAG2
CAPRIN2
MMP10
GOLT1A
PLPP1
GNB2
CLU
MTUS1
PCSK2
POLD3
SGCB
CLINT1
ZFPM2
HOXA2
CARNMT1
CARD10
TRAP1
CLSTN3
POPDC2
MFSD10
PREP
CHST7
CCDC190
C19orf12
OGDHL
LYPLA1
GLUL
DPYD
TFEB
NFKBIB
CPQ
TSPAN2
PPIF
EPHB1
TSFM
JUN
ARHGEF38
CDCA3
CNTD2
DGKQ
SPACA4
BCAR1
NAT14
NGEF
DNAJB5
SLFN13
PARP4
ARL2
PARD6G
RBP1
ABHD8
PRAG1
C11orf24
MYO19
PIK3R1
ESCO1
FBXO27
NACC2
AOC3
TNFAIP2
PTCHD1
PPARGC1B
SLC23A2
KYAT3
PEG10
TMEM56
PLSCR4
SORD
PEG3
C1QL1
SUSD1
INSYN1
TMEM59L
SLC16A2
GATA2
TCEA2
STXBP1
IPMK
TMTC1
TMEM243
AUTS2
ALDH18A1
DMBT1
CACNB2
AGAP1
SLC7A2
DCBLD2
VIP
SLC26A2
ANGPT1
SRC
ULBP2
CYP27B1
RRAGA
MCIDAS
GPBAR1
PQLC2
VAMP2
EFCC1
PPP2R3A
RIMKLB
FOXA2
LSM8
CD46
PLEKHA7
FERMT1
CDKN1C
MVK
PEX6
PNRC1
LTBR
RNF130
DHCR24
RUSC2
C2orf72
ARFGEF3
MRPS10
HAGHL
STUM
AHNAK2
NCKAP5L
TIMP3
EN2
GGCT
EIF3L
PKP4
CNN3
BHLHE41
DUSP3
TRIM24
CCDC120
PITPNM3
FLNA
GSTM5
FIBCD1
KCNH2
APCDD1
CSDC2
KLF12
MAD1L1
CHAC1
RAI2
THEM6
PPM1L
PDIA4
CDH3
PKIA
TLNRD1
SLC19A1
WDR45B
RPS6KA2
SBNO2
PHF1
AP5B1
RGS2
SLC39A14
MAN1C1
STK40
PTCH2
NDOR1
FHL1
TFPI2
EHBP1
IMPDH2
CEBPD
RASGRP2
MLKL
DKK3
ARL2BP
FGA
WHRN
NR4A2
SLC25A24
EEF1A2
RSPO2
TSPAN13
HCN3
ARSJ
ZBTB47
USP18
PRKAB2
PCNX3
TICAM1
RCE1
PPM1H
SAA1
ALDH1B1
METAP1
ZEB1
PTHLH
TCEAL7
CLUH
AEN
TMEM14A
ISG15
VAMP8
TTLL4
LRCH1
ZNF775
PTPRR
TTYH2
HOOK1
MARVELD3
PROM1
BOK
SMPDL3A
BCL2
ELOVL7
HP
XYLT1
YARS2
DNAJB11
SMC5
WNT2B
CALM1
TINAGL1
PDZD2
PANK1
TPRN
FSTL3
PRKAA2
ZNF865
STON1
BPNT1
TGFBR3
RNF180
VTN
SPIRE1
SEC23A
PDGFA
TOR3A
FHL5
TGFB1I1
NANS
NSUN5
PROS1
TCF21
BARX1
LRRC10B
IDH2
PRRG3
AMIGO1
ALAS1
DEDD2
SLC18B1
LPP
REEP3
RANGAP1
IVNS1ABP
CDC123
DDR2
PPP1R1A
NUP62CL
CSF1
KIF1C
RERE
THOC3
PRXL2C
TBRG4
PCDHB2
TOB1
GRINA
GPC4
NDN
BICDL1
HSPA1B
SLC4A11
HENMT1
RELL1
ANKRD65
PPFIA3
RYR2
GARS
PCDHB3
LPAR6
RBMS2
PTN
ZNF296
LPAR2
SLC38A5
GSTM2
TMOD2
CHP1
IGDCC4
CCL15
QPCT
FAM69B
GSTO2
ZNF253
KLHL13
IMPA2
KCNC3
ENOX1
ARHGAP24
MDFI
SNPH
TMEM245
CCNI2
HIST3H2A
ADAMTS15
KIFAP3
SMO
AP1S3
PTER
ARFGAP3
HDAC1
SFTA2
FEZF1
CAVIN1
HSPB7
NKX3-1
MAGEF1
ZSWIM9
PHYHD1
PIK3R3
CCNL2
POU6F1
TNFRSF10A
PARM1
ACSM3
TENM3
PLOD2
HMGCR
AVPR1A
PAPLN
CNPY3
GCC2
MBNL2
ZNF580
COL27A1
DDX60L
VDAC3
SMURF1
REEP1
KIF21A
ATP6V0B
LIMS2
GNAO1
GAK
DARS2
GTF3C5
HOXA13
TRAF2
ARHGAP12
MYLIP
PLTP
UACA
PHYHIPL
FKBP11
VANGL2
ACKR1
ACOX2
PPP1R12C
RBFOX3
COL9A1
PLPP6
FAM136A
ITGB1BP2
PJA1
GPT2
CITED1
MAP10
AP1B1
CLSTN2
TAC3
FOXF1
PEX7
DZIP1
CHRM2
PLXNB2
TBC1D16
EZR
PLA2G5
SH3D19
PIEZO1
EBF4
ESPN
PPBP
PFKL
ZDHHC8
SULT1C4
TM4SF1
SPINT2
NKX3-2
NDST1
PGK1
PIGT
TTLL12
BVES
MTSS1L
PCYOX1
HUNK
HIF1A
SLC8A1
SLC38A1
CASTOR3
PRKD1
CCNL1
TOX3
SLC25A39
TMEM150C
DIXDC1
PON3
FCHO1
TSPAN6
RNF38
RAB23
DLG3
TEAD1
FUCA2
EVX1
SFXN1
C16orf58
PAX8
OASL
ADHFE1
KLF15
GREM1
FOXP4
ACACB
ADGRG5
GALNT3
CYP20A1
FH
UGT1A6
IQCE
LLGL2
CXCL12
CYBA
BAIAP2L1
UTRN
KLF7
CCND3
TMEM33
PLAT
SH3BP5
PARD6B
GAB1
RAI14
FES
CHRDL1
ELF5
TANC2
CHDH
CADM3
GALNT17
MAP7D3
GAA
MEIS2
CASP4
MB21D2
NLRP7
C1orf53
TRARG1
FAM229B
MYBPC1
ALB
MICAL2
EBP
ANXA3
GRB7
ARRDC3
SP5
REM1
NEB
LGI2
POLR1C
PLPPR2
NFIB
SLAIN1
DIO2
FDX1
CCDC3
C15orf39
DCN
C14orf132
PDCD6
DCTPP1
FNDC10
MSI2
CASTOR2
MPZL3
SELP
ARID5B
NFIC
FYCO1
MYO7A
TMEM63A
KRAS
SOX17
YAP1
ARPIN
P4HB
CPSF1
SERPINE2
MAP2
SPIRE2
INAFM1
GTPBP2
CD164
DOLPP1
PABPC3
EGFL6
HDHD5
ZNF736
PNCK
ARFGAP1
F5
UNC93B1
ARSE
FOXH1
CNNM4
WFS1
MAPK11
MID1
RHPN1
HES6
C11orf74
MANF
MYDGF
RIPOR1
NYNRIN
DUSP4
SYNPO
FAM83H
ZBTB10
SAA2
HES4
FAM83G
SLC39A4
MPZ
SREBF1
CHPF2
LONRF2
ADAM19
GPR160
SLC25A4
ASPH
SH3D21
ZMAT3
IDH1
FGF10
CRABP1
GRP
PNMA2
HPSE2
SLC22A31
PALLD
TNFRSF12A
ITGA9
MAP7D1
THYN1
FKBP7
ARHGAP26
ACVR1B
IFITM10
MOAP1
C3orf14
FRRS1
USP11
SPRY1
FRMD6
PPM1M
IGSF9B
ZNF518B
CA13
ENO2
SLIT3
TESMIN
MAP2K3
SHH
FAM20C
CYTL1
GJB1
TNNT1
PDE4A
TMEM131L
SLC7A10
GPR27
SMAD3
PF4
RARRES2
STK38L
HOXA5
NR2F6
MAP3K1
BEX2
ADGRG6
DTX2
SAMD10
SORBS2
NAA20
TCF3
HOXB4
FAM71E1
SESN3
NEGR1
VNN3
BRAT1
IRS4
PKM
RMI2
ZNF737
FBXL6
UBALD2
NUDT5
CENPU
CIART
C20orf194
FHL3
DAAM2
CIC
EPOR
TUBB4B
SLC27A2
EXPH5
GALNT5
ACSL5
CLIC1
IBTK
ALPG
EHF
MKRN2OS
ZDHHC1
SLC35A3
AHCYL2
CD99L2
RBM43
RTN1
OCLN
FZD3
HTR3A
HSPB1
AHDC1
MAPT
NCOR1
FOXO4
SOCS2
RHOB
MGST1
GJB3
F13A1
ZNF254
NCLN
DST
FAM221A
HIF3A
LIPT2
AOX1
MAML2
CKLF
PRXL2A
CEBPG
MLF1
YWHAZ
CHL1
FGL2
GGACT
SAMD5
FGFR4
NPR1
CLIC4
BLVRA
RALGAPA2
BBC3
CFD
TNFSF12
TMEM88
TDRD5
AIFM2
SH3BGRL
TBL1X
HSPA9
PITPNM1
ZC3H12C
SHISA3
GFPT1
HLA-G
PLCXD1
IQANK1
DUSP1
SMOC2
CBX4
OGN
LRFN1
CCHCR1
WWC3
SRPX
NCMAP
BNIP3L
SMPD2
SERPINB6
C11orf96
TIMP4
AUP1
PDGFRL
NAB2
TNFRSF21
EPHA4
GPC3
LLGL1
8-Mar
ADD3
SGF29
PTK6
PARD3B
RAB3A
SEMA6C
MTHFS
SLC26A1
CTSA
PRELID3B
ACTN2
FAM126A
ANKS1A
MYL12A
TDRP
KITLG
ACSL4
TRPS1
NFATC4
SRF
IGSF8
FLNC
B3GALNT1
SYK
ST20
GPD2
NLGN4X
MAL2
TGFBR1
CNTN1
TMEM74B
RIN1
MED24
DAAM1
MTX3
TBC1D8B
NCALD
KCNK2
GNAL
KLHL25
ACAT1
NAT1
MAPK6
MT1H
PACS1
COL11A2
C1orf56
DPP6
TACC3
PFN2
SLC29A3
SSC5D
ZNF512B
SLC27A4
RNF11
PDSS1
TMEM43
FBXO32
CSGALNACT1
ITIH5
DNAJB4
MSRB3
PGM3
TCIRG1
KCNK3
ENPP5
MAD2L1BP
CHKA
PCGF2
LIX1L
NGRN
ADAP1
NAV1
SLC4A7
KRT18
DDX43
SMPDL3B
LRRK2
TMEM168
OPN1SW
IL13RA1
DLL1
CIRBP
NOTCH2
RHBDL2
NFKBIE
TNS3
PGAM5
CRACR2B
CC2D1A
KLF5
ZNF3
PFKFB2
MAPRE2
SYNGR1
FADD
RPS6KA4
ARC
SIGIRR
UGDH
FOXF2
PAPPA
WISP2
TMC7
CATSPERB
PDIA3
PPP1R3C
FHDC1
CYP4F11
SYT17
NUDT8
HIP1
PTPRN
FXYD1
FREM1
TMBIM1
CYB5R3
TRPC4
VOPP1
RGS11
OPN3
SLC39A11
TRIM56
CD36
LANCL2
PKN1
RAB30
TSPAN11
ABCB1
PRKACB
RNF145
OTX1
HYLS1
BCAP31
AADAT
EMP3
IRS2
KIF13A
PLPP5
SLC22A17
TOR1AIP1
LCAT
SSPN
SIMC1
CEP170B
MLX
ARRDC1
MRTO4
PALD1
ZNF141
RAB11FIP3
TUFT1
CPNE7
KLF10
RRAS
GLMP
ACKR3
CRY2
SMIM29
BMP6
SERPINA4
CACNB1
SETD7
FOSL1
TEAD3
DOT1L
PAK4
C3orf70
RASA3
LACTB2
LFNG
MRPS16
CLEC2L
TPM1
ATAD3B
CXCL16
ZNF853
SLMAP
SYNGR2
CFH
EDA
COL4A4
RSRP1
ANK2
HDAC4
RBMS3
BIRC7
FUT8
HSD11B1L
DUSP26
PPP3CA
ZFHX4
EGFL7
TRPM2
ZDHHC23
ZNF615
OSBPL3
COPG1
AFAP1
DNAJC12
DBNDD1
KLHL24
RCL1
FILIP1
SLC16A3
MARVELD1
ADAT3
C2CD4D
CAV1
SMTNL2
TMEM41A
CLNS1A
KIT
TCP11L1
KLHL42
IGIP
CNTNAP1
GAL3ST1
SNED1
C1orf198
RNPEP
RAB19
RTN4RL1
CRB3
CCDC91
LNPEP
CERK
QPRT
POP4
SLC50A1
FAM24B
ROR1
PUDP
FEZ1
OCIAD2
METTL1
ANGPTL1
TK1
CCDC106
LYVE1
TNFRSF14
SUMF2
MPV17L
TMEM173
CXCL3
SMPX
IL7
IFNGR2
EPS8
UBXN10
DNM1
GLA
ANGPTL7
ABCA12
PGRMC1
NOVA1
TGFBI
ACTG1
PYCARD
RASL10B
EPHB4
CHST15
GGT1
SGMS2
TMEM255A
CALCOCO1
TMEM99
MVD
SLC7A11
RGS5
KIF12
KLK1
PLCB1
SDSL
CFL2
SLITRK6
NR4A1
PHLDA2
NNT
CCDC68
MSMO1
EPB41L2
BDKRB1
NUMBL
ARPC5L
BCAS4
SLC2A13
LPIN2
TRIM15
RBBP8NL
FBXO17
PAIP2B
TMEM25
PDP1
CNRIP1
ATAD3A
ARFGEF1
SMIM10
FAM83D
LPCAT2
PCLAF
B4GALT5
ZNF585B
FAM13B
TMED7
PCSK6
PTGER3
TRAF5
TSEN54
ASPSCR1
HIST1H2BD
LZTS3
MPP1
PPP1R12B
WFDC1
ATP13A2
SOGA1
MRPS35
SRD5A1
PNPLA3
GCH1
PRSS23
TRIM54
DNAJC5
ATP5F1A
PROSER2
SLC39A1
CARMIL1
MFAP5
FAM118A
ODF3L1
SETD9
AZGP1
SIRT6
RAB40B
SLC35A1
C2CD5
VWA7
KCNA1
GALNT7
TMEM64
LENG9
FAM122B
SNAP25
MARK1
ADIPOQ
LY6E
PFKM
R3HDM4
ZFP36L1
ADAM8
ERLIN1
ASMTL
TSHZ3
WWC2
BCL2L1
INMT
NECAB1
HOXA4
PPM1N
PLCE1
FBXO30
ANO5
GPRASP1
SGCA
PPP1R18
RHBDL1
PANK3
SCUBE1
ACTN1
KCNG1
DIRAS3
FAM174B
ZHX3
GSTM3
GLRB
RCBTB2
FAM89B
RAB25
CPLANE1
HAVCR1
SOBP
HK2
TRIM25
RAMP1
ERO1B
ECEL1
SYPL1
CSRP1
ZNF266
GPX2
CRIP2
VDAC1
SLC9A8
HIST1H2AC
ENO1
CTNND1
APOM
VPS37D
PLEKHO1
CYB561
SEMA4G
NAPRT
TMC6
C20orf96
ADGRF1
DCAF12
CHRDL2
LRRC17
SYN1
BHMT2
PROM2
AKAP6
CMTM8
TCEAL9
TAP1
SHLD1
MYEOV
CDH1
HIST1H2BJ
TRIM14
ZMIZ1
ERP29
NPY1R
DPT
SLC16A7
EPCAM
ZC3H15
VCL
GHDC
TSPAN15
IRF2BPL
TRIQK
BATF
SCNN1A
FAM198A
MAMLD1
PLPP3
NPR2
ZNF614
UBE2Q2
AHR
CX3CR1
TLCD1
CHD3
RALGPS2
C4orf48
TCAP
SMARCA1
SELENOS
PLPP2
ETNK2
CRLF1
PLA2G4F
CTH
RCAN2
EXTL3
STRIP2
BZW2
ATP2C1
ATP1A1
IL32
ERO1A
KCNS3
CDK2AP2
ERAL1
HIST1H2BC
DDX27
IGFBPL1
TRPC1
AP1S2
HNMT
C1QTNF1
TALDO1
VTCN1
CD58
SNRPA1
RAB36
COLEC11
TMEM52
MOGS
SV2A
LYPD6
ZNF813
PDE4D
HMGCS1
THEM4
PAQR4
PCDH7
SURF4
PRKAA1
MAPK13
MLLT11
RASEF
PKD1
SLC35B1
ABO
XKR9
HRAS
FADS1
CYP2W1
ASPHD1
SDK1
CCDC24
EDAR
PLSCR1
CCDC8
RAPGEFL1
MTG2
LEPR
PPIB
AFF3
ADAMTSL4
CNKSR1
SEL1L3
PDE1B
LRIG1
CYP51A1
ZNF587
ABHD17C
PTMS
DTNB
CRYAB
TEAD2
ALDH1L2
POC1A
ARHGAP29
SLC25A23
DGAT2
GSPT2
CDH19
RTN4R
CAAP1
RNF40
MIDN
RAE1
FOXD1
CXCL1
KRT7
GK
KIAA1671
ZNF816
LIMA1
GRTP1
CTSD
CDK5
RBFOX2
SQOR
AGTR1
NUCKS1
CCL20
GSS
C2orf76
RNF126
ZMYND8
PLEKHA5
CD47
SLC35D2
ACTA2
EML2
CRYZ
TES
ANKEF1
IL17C
SMIM1
GID8
TNXB
GALNT15
TNS4
TGFA
MATN2
TRIL
KDM6B
TUB
MYCN
C20orf27
TNRC6C
ZBTB18
SEMA4C
KIFC2
IMPA1
RORA
ITPRID2
MARCKS
MEN1
PDIA5
HCAR1
CBX5
ATRN
CLMN
SUMO3
PARP6
P4HA1
HOOK2
ARSD
RND1
TSHZ2
ANKRD29
HMBS
E2F8
CYP2U1
MIPEP
CYP17A1
BCL2L10
FZD7
RAMAC
SEMA4B
C3orf52
FUT3
SDK2
TNFAIP8L3
SMAGP
LIFR
MAF
GPSM1
TYRP1
P3H2
OPLAH
ESRRA
ORMDL2
POMGNT2
EPHB3
MOCS1
PEAR1
DGKH
GAB2
AGRN
FERMT2
WLS
KIF3C
ALDH5A1
RHPN2
FMOD
KLF11
GLI3
COL14A1
FAT4
VSIG10
GGT7
MICAL1
OLFM4
ELK3
TMX4
KCTD15
RBMS1
NUP37
ATP6V1C2
KCND3
ERMP1
RASSF9
TMEM181
SMAD9
FAM91A1
ARMCX1
PLP1
AMOTL2
HIST1H3G
EDEM3
HSPA1A
SORBS3
RNFT1
TMEM139
CCL2
RTL8A
PLEKHB1
S100A14
SCAMP5
TESK1
MXRA7
EFS
RABGAP1
PRRG4
BAAT
ZDHHC3
CLDN9
CTXN1
IFI27
IL1RL2
RAP1A
NELFCD
TOX
RASL12
SLC38A11
SDHA
SLC25A12
TXNRD1
CPNE8
SEC11C
PCYT2
STT3B
C4B
EIF5A2
CBFA2T3
EGR2
TF
CRP
FBXO46
DIO3
ELOVL6
PRKCB
NATD1
EVA1C
BAG3
SPARCL1
NSG2
AK4
MED21
CANX
SH3PXD2A
LIMK2
HLF
ORAI3
SAT1
CAB39L
RASSF3
JAM3
ACSL1
F11R
SERPINB7
TRAF3IP2
PIP4K2C
ZNF160
DBN1
WNK2
PLGRKT
SNN
DNER
LAMC2
PPFIBP2
FUT1
TSTA3
NOTUM
TMEM144
PLCD4
HGD
ADRB1
BID
AREG
GYG2
LPIN3
TMED9
TSPAN9
GTF2E2
ATXN7L3B
DERA
SMIM3
ENOPH1
MPDZ
FAM50A
CTSV
ERLIN2
SERPINF2
KCNJ8
TSPAN18
HACD4
JPT1
CPNE3
ERGIC2
CACNA2D1
TNFAIP8L1
UNC5A
ABRACL
NECAB3
TCEAL2
NT5C3B
PYGM
PCDHB13
ZNF790
PRXL2B
RASD1
PSMD3
CSK
TNN
TFR2
B3GNT9
EZH1
ITIH2
IFIT1
TMEM246
NSRP1
WNT9A
DNALI1
IGSF9
GIPC1
ERRFI1
CTTNBP2
GOT1
SEZ6L2
SLC25A37
SVIL
RBBP8
ITGA8
SNAPC2
SCRIB
TMEM97
PNP
PDZRN4
CCDC146
PDIA6
LCN12
SIRT7
CACNA1C
MAP7
APMAP
ZNF518A
RHBDD3
VSTM4
RCOR1
MSRB2
SCD5
SURF6
GNA14
FFAR2
LDB1
CIAO2A
TTC14
NRIP2
TP73
C4orf3
KCTD9
NFIL3
PPP1R16A
ACOT7
ERBB2
RHOQ
FST
MAFK
PAMR1
CHRNB1
ITGA7
KBTBD12
LONRF1
C1RL
CRELD2
LDOC1
UCK2
LAMP5
CAPN15
CCDC80
SEC23B
BCKDHB
ZNF880
AKAP12
ADI1
LAYN
SIX5
MERTK
MBOAT7
PIWIL4
TUBG1
CMTM4
ZNF467
NRARP
GJA1
AL136531.2
ARHGAP27
NEFL
SH3BP1
MLXIP
ZRSR2
ZC3H3
FHOD3
PHC1
RAB20
DEGS1
GPC1
LAMA5
MEGF9
KCNQ1
MAP9
TAC1
ISM1
ITGB8
DLD
TMEM87B
GALK1
CLDN11
NET1
PALM
LIMK1
FASTKD1
NGFR
ADGRG1
CHPT1
PLEKHH1
NPTXR
BCL2L2
FAR2
FBXL7
FAM107A
MACROD2
RAB9B
CASKIN2
SNORC
ATP1B3
IRAK1
SNTB1
SLC39A7
ZNF71
BMP4
AGPAT2
COCH
FOXN3
PDRG1
MIOX
NMU
PRDM8
OGFR
5-Sep
C3orf58
FAXC
NACC1
GABBR1
SERP2
RGS4
TOP1
SHF
FAM162B
KCNQ4
FAM111A
GLB1
INPP1
CALR
NKX2-5
TMCO4
RNF24
ISL1
ZNF28
SYCP2
CEP68
ARHGEF25
CNN1
IQSEC1
SAP30
SAA2-SAA4
ELF3
CSTF2
FAM117B
SLC30A1
MTCH2
NECTIN4
ABCC9
F10
PAH
TMEM179B
HIST1H1C
SRMS
MRPL3
MINK1
ZBTB4
USP2
HOXA3
FAAH2
MAMDC2
RNF212
RGP1
CD82
IGFBP1
EHBP1L1
EPN1
BCL9L
CTSG
CCNG1
SEC16A
SLC34A2
CLDN1
CAV2
MED25
CNR1
ANKRD1
PELI3
SNX21
SLC2A12
ARHGAP32
MCCC2
DTD1
LGR4
LRRN1
COTL1
OSR1
PDZD4
DPEP3
TUBG2
CRTC3
EIF4A2
PNMA8A
TM7SF3
SFRP1
SLC13A3
ATIC
ACBD5
PHLDA3
TBC1D1
SIGLEC6
SH3KBP1
TMEM44
SGSM1
SESN2
GDNF
ADAMTSL3
TRIP6
COX7A1
HABP2
MUC20
HIST1H4H
GAS6
PGM5
HAS1
MR1
CGB5
C2
CSRP2
NCEH1
JUP
FGF3
INPP4B
STEAP4
EPRS
MPP7
SVIP
DDAH1
GRPR
KDELR1
SLC25A35
RAB11FIP5
MUC4
KIAA1147
UQCRC2
UNG
CYS1
LEFTY1
SLC24A3
REEP2
FGD1
SYT8
NT5DC3
SYNGR4
L1CAM
IRF7
MBD6
EGR1
