# Supplementary material for: Identification of pivotal genes associated with the prognosis of gastric carcinoma through integrated analysis
Source: Biosci Rep. 2021 Apr 14;41(4):BSR20203676. doi: 10.1042/BSR20203676 (PMC8047542; doi:10.1042/BSR20203676)
Supplement: Supplementary Tables S1-S6 [file BSR-2020-3676_supp.zip › BSR-2020-3676_suppS5.xls]

Gene Symbol
ADAMTSL4
ANO5
BAIAP2L1
BDKRB1
BTC
BTG2
C12orf75
C4orf48
CALCOCO1
CDH3
CITED2
CLDN1
COCH
CTF1
CXCL6
DNAJC22
DSG2
EEF1A2
EFHD1
EGFL6
ELF3
EMP3
ESRP1
F5
FOXA2
FRMD3
GDPD3
GPX2
GRHL2
GSTM2
HGD
HOOK1
HOXB7
IL32
KANK4
KRTCAP3
LIF
LY6E
MAL2
MDK
MMP3
NMU
OCLN
PLAU
PLOD3
RHOB
RHPN2
SCG2
SERPINA1
SH2D2A
SHH
SLAIN1
SLC1A5
SLITRK6
TIMP3
TMPRSS3
TOX3
TSPAN5
TTYH3
ZNF662
